# Supplementary material for: Gene map of large yellow croaker (Larimichthys crocea) provides insights into teleost genome evolution and conserved regions associated with growth
Source: Sci Rep. 2015 Dec 22;5:18661. doi: 10.1038/srep18661 (PMC4687042; doi:10.1038/srep18661)
Supplement: Supplementary Table 1 [file srep18661-s2.xls]

## Sheet: linkage groups
Linkage group	Marker	Genetic Distance (cM)
1	scaffold109597_684	0
1	C39020875_165	1.863
1	C38818271_121	6.738
1	scaffold421612_80	7.602
1	C38475281_145	8.621
1	C39639661_189	9.746
1	scaffold182249_152	13.294
1	C38789450_101	17.808
1	scaffold355962_127	19.827
1	C38549339_53	21.324
1	scaffold251122_896	22.631
1	C39452251_218	24.228
1	C38549339_62	25.67
1	scaffold137343_894	26.485
1	C39175141_180	27.221
1	C39549745_69	27.798
1	C38598499_120	28.547
1	scaffold110739_482	28.835
1	C38549339_54	30.428
1	C39464933_207	31.195
1	C39464933_169	32.384
1	scaffold406552_511	33.652
1	scaffold421612_427	33.862
1	scaffold293193_268	34.564
1	C39686167_141	35.012
1	C38699669_194	36.13
1	C38526191_140	37.54
1	scaffold251122_777	37.628
1	scaffold406552_471	38.961
1	scaffold406552_414	40.257
1	C39758737_326	41.365
1	scaffold202967_28	43.15
1	scaffold202967_70	44.602
1	C38780377_134	44.852
1	scaffold202967_24	45.35
1	scaffold248646_33	45.912
1	scaffold248646_60	46.479
1	scaffold248646_86	47.053
1	C39214168_125	48.011
1	scaffold248646_24	48.475
1	C39214168_104	49.317
1	C38925197_98	49.513
1	C39200563_123	50.692
1	scaffold326958_285	51.154
1	scaffold237508_123	52.767
1	C39195867_84	53.535
1	C39631271_61	54.101
1	C38885387_50	55.476
1	scaffold160460_238	56.53
1	C39139550_146	57.328
1	scaffold2724_425	57.867
1	C39139550_134	58.137
1	C39075241_238	58.629
1	scaffold270996_297	58.707
1	C39077605_71	59.216
1	C39791841_333	59.846
1	scaffold327358_286	59.97
1	scaffold402163_263	60.011
1	scaffold381149_418	61.012
1	C38892883_195	61.041
1	C39491863_245	61.708
1	scaffold75822_400	62.371
1	C40072317_81	62.433
1	C40091547_411	62.933
1	C40091547_621	63.045
1	C39491863_275	63.877
1	scaffold327358_301	64.03
1	scaffold257932_117	64.353
1	scaffold242729_193	64.731
1	C38885387_162	65.205
1	scaffold146380_292	65.425
1	C40027821_558	65.678
1	C39138822_224	66.279
1	C38732319_129	66.628
1	C39515243_294	66.946
1	C40091547_519	67.576
1	C39566141_247	67.771
1	C38626599_62	68.154
1	scaffold242729_1071	68.309
1	C39017193_177	68.345
1	scaffold306322_492	68.652
1	C38410649_79	68.797
1	C38626599_182	69.2
1	C39017193_156	69.456
1	C38959889_79	69.703
1	C39246488_153	69.816
1	C38959889_77	69.826
1	C38959889_88	70.521
1	scaffold179247_284	70.726
1	C39205868_40	71.364
1	C38410649_49	72.017
1	scaffold242729_75	73.336
1	scaffold35356_632	73.659
1	C38911911_40	73.868
1	scaffold261798_237	74.211
1	scaffold166335_380	74.956
1	C39940161_220	75.156
1	scaffold46847_274	75.297
1	C38660929_65	75.563
1	scaffold166335_572	75.903
1	C39219716_113	76.211
1	scaffold411913_49	76.382
1	scaffold166335_42	76.453
1	C39912565_348	76.567
1	C40068177_91	77.001
1	C40024841_444	77.061
1	scaffold386310_295	77.266
1	scaffold382139_110	77.506
1	C39226320_208	77.86
1	scaffold166335_442	78.16
1	C40068177_100	78.336
1	C40024841_332	78.385
1	C38991302_105	78.598
1	scaffold385724_20	78.836
1	C39940161_128	78.856
1	scaffold377711_257	79.053
1	C38881561_98	79.332
1	C38857029_179	79.588
1	scaffold372662_544	79.772
1	C40051097_351	79.777
1	scaffold193517_519	79.821
1	scaffold295430_1762	80.02
1	C39912565_395	80.295
1	C39424839_220	80.405
1	scaffold29083_285	80.672
1	scaffold193517_453	80.921
1	C39138830_61	81.174
1	scaffold219846_78	81.308
1	C39157432_112	81.512
1	C38899721_194	81.685
1	scaffold393957_54	81.902
1	scaffold26612_18	81.935
1	C39531587_69	82.283
1	C39266554_39	82.429
1	C39534695_137	82.733
1	C39817653_386	82.897
1	C39940161_267	83.203
1	C38582389_131	83.506
1	C39537939_261	83.632
1	C39937217_116	84.153
1	scaffold163570_355	84.664
1	C39873721_74	84.85
1	scaffold133141_214	85.247
1	C40139897_49	85.457
1	scaffold126192_281	85.97
1	C38994532_102	86.202
1	scaffold4964_964	86.279
1	C38994532_117	86.37
1	C39537939_279	86.861
1	scaffold333891_1994	87.066
1	C40038103_524	87.561
1	C39667327_26	87.606
1	C39269304_170	87.708
1	C38875741_167	88.037
1	scaffold249349_124	88.218
1	C39100583_113	88.243
1	scaffold126873_1400	88.4
1	scaffold250956_290	88.624
1	scaffold249349_146	88.704
1	scaffold393957_132	88.866
1	scaffold250956_272	89.15
1	scaffold248421_90	89.748
1	scaffold98582_165	89.909
1	scaffold250956_327	90.217
1	scaffold324711_345	90.749
1	C38875741_140	91.145
1	scaffold360847_80	91.458
1	scaffold333891_1718	91.624
1	scaffold101598_1062	91.775
1	scaffold402840_638	92.158
1	C38703395_173	92.189
1	scaffold402840_1116	92.337
1	scaffold170739_95	92.338
1	C38833563_116	92.575
1	scaffold9050_466	92.75
1	C39576667_203	92.853
1	C40079277_641	93.247
1	C40094927_206	93.513
1	scaffold9050_486	93.553
1	C39046039_165	94.327
1	scaffold334831_524	94.886
1	scaffold250956_243	94.893
1	scaffold94045_3571	95.385
1	scaffold2213_479	96.08
1	scaffold245480_195	96.227
1	scaffold101598_923	96.306
1	C39440193_202	96.918
1	C39473883_118	97.304
1	C39572683_211	98.327
1	C39841339_399	98.69
1	scaffold294800_115	99.525
1	scaffold237236_145	100.356
1	C39841339_389	101.823
1	scaffold94045_2039	102.518
2	scaffold247073_383	0
2	scaffold401255_188	2.794
2	C39717217_358	7.783
2	C38697949_154	8.348
2	C38414149_120	13.644
2	C39977717_435	14.716
2	scaffold307556_2077	17.059
2	scaffold332127_99	19.978
2	C39526167_240	20.322
2	scaffold341099_955	20.499
2	scaffold285752_269	22.253
2	scaffold20053_333	22.922
2	scaffold243637_154	23.442
2	scaffold247073_404	24.233
2	scaffold307556_1984	25.335
2	C39456663_88	26.02
2	scaffold125534_438	26.453
2	C38697949_181	27.486
2	scaffold180129_222	28.098
2	scaffold130404_97	28.613
2	C39977717_453	29.078
2	C38651595_157	30.43
2	scaffold75405_1045	30.675
2	scaffold128496_634	31.572
2	scaffold380216_660	32.412
2	scaffold31_1218	32.641
2	scaffold243637_1102	33.098
2	C38951433_36	34.451
2	scaffold322661_919	34.618
2	C38689583_108	35.146
2	C39018859_37	35.797
2	scaffold210799_115	36.158
2	scaffold221244_246	37.46
2	C39401257_271	37.707
2	C39018859_58	37.768
2	scaffold269855_243	38.228
2	scaffold117510_271	38.492
2	C38546877_118	38.498
2	scaffold128496_826	39.158
2	scaffold117510_256	39.193
2	C38974498_91	40.145
2	scaffold4190_1076	40.666
2	C38980754_73	41.154
2	scaffold383706_230	41.534
2	scaffold308452_386	41.579
2	C39949411_178	41.917
2	scaffold308452_409	42.297
2	C38751965_172	43.001
2	scaffold15805_549	43.098
2	scaffold269855_219	43.726
2	C38435359_128	44.148
2	scaffold66440_478	44.212
2	scaffold383706_194	44.629
2	C38674823_84	44.793
2	scaffold286063_364	44.852
2	C38643917_154	45.219
2	C38435359_145	45.307
2	scaffold238853_238	46.113
2	C38422679_23	46.495
2	C38868401_110	46.554
2	scaffold63506_386	46.874
2	C39152784_194	47.73
2	scaffold81779_295	48.009
2	scaffold254274_167	48.282
2	C39055021_103	48.598
2	C38643917_59	48.801
2	C38742391_49	49.029
2	C38573837_114	49.336
2	scaffold311428_118	49.364
2	C39048313_195	49.473
2	scaffold135413_1254	49.784
2	C38573837_96	50.568
2	scaffold402283_242	50.861
2	C39317831_182	52.64
2	C39433975_102	53.81
2	scaffold163894_366	54.67
2	scaffold220214_404	55.067
2	C39735963_378	55.346
2	C39207382_53	57.106
2	scaffold358028_364	58.061
2	scaffold376026_29	58.113
2	scaffold358028_356	58.49
2	scaffold24426_206	58.634
2	C38714010_124	59.161
2	scaffold163894_397	59.237
2	C38778721_174	60.382
2	scaffold220214_383	62.452
2	C38742391_47	64.385
2	C39207382_90	65.811
2	scaffold254274_129	67.818
3	C39939923_293	0
3	scaffold142918_274	3.622
3	C39051173_166	4.43
3	scaffold7076_354	4.95
3	scaffold395849_571	6.971
3	C39125852_254	8.158
3	scaffold7076_18	9.149
3	scaffold395849_328	9.149
3	C38809023_181	9.386
3	C40010449_297	9.579
3	scaffold315812_868	10.114
3	scaffold196208_323	10.349
3	C38521715_75	11.038
3	C39939923_416	11.04
3	scaffold248917_73	11.305
3	scaffold26803_218	11.683
3	C39090275_188	12.12
3	C39090275_184	12.442
3	scaffold294815_592	12.684
3	C39253406_72	13.428
3	C40081691_540	13.738
3	C39273930_48	14.046
3	scaffold26803_387	15.464
3	scaffold315812_320	15.733
3	scaffold315812_892	16.282
3	scaffold186699_344	17.03
3	scaffold26803_185	18.381
3	scaffold317951_454	18.642
3	scaffold8360_130	19.614
3	C38561537_183	20.928
3	scaffold399120_187	22.165
3	C38961163_150	24.444
3	scaffold234280_211	24.829
3	C40081691_698	30.938
3	C40081691_398	33.828
3	C40081691_325	34.791
3	C39226308_192	39.546
3	scaffold34872_1176	39.581
3	C38784621_82	49.423
3	scaffold350546_296	54.4
3	C39837515_259	57.182
3	scaffold320254_849	61.38
3	scaffold369656_173	62.987
3	scaffold321593_690	63.58
3	scaffold317951_209	64.632
3	C40145523_643	64.887
3	scaffold213336_265	65.793
3	scaffold317951_408	66.238
3	C38903465_137	66.684
3	C39264890_129	68.192
3	scaffold289495_1659	69.066
3	scaffold401403_191	69.244
3	scaffold236014_72	70.702
3	scaffold107493_257	71.107
3	scaffold34872_1660	71.495
3	scaffold149515_206	71.702
3	scaffold198245_297	72.232
3	scaffold387114_109	73.306
3	scaffold276348_540	73.783
3	scaffold428366_461	74.215
3	C39544371_170	74.373
3	C39070327_197	74.59
3	scaffold294267_295	74.644
3	scaffold352200_139	75.337
3	scaffold232466_1493	75.546
3	scaffold172540_94	75.88
3	scaffold321593_384	75.975
3	scaffold420530_75	76.079
3	C39663867_203	76.248
3	C40145523_550	76.604
3	C39610495_189	76.714
3	scaffold240983_159	76.998
3	scaffold183499_335	77.08
3	C39917277_239	77.733
3	C39112973_94	78.061
3	C39186185_139	78.112
3	scaffold381935_52	78.489
3	scaffold162259_229	78.791
3	C39831969_148	79.089
3	C39246268_222	79.305
3	C39246268_165	79.599
3	scaffold415390_159	79.809
3	scaffold428366_481	79.895
3	C39070327_89	80.062
3	C39852467_400	80.569
3	C39835345_232	80.961
3	C39852467_385	80.973
3	scaffold260375_191	81.567
3	C38616371_85	81.661
3	scaffold359516_1092	81.887
3	scaffold361231_204	82.121
3	scaffold359516_374	82.79
3	C39691201_303	82.909
3	scaffold428376_394	83.11
3	C38695089_76	83.388
3	C39927475_132	83.664
3	scaffold416497_208	83.919
3	scaffold267008_1072	84.128
3	scaffold421824_114	84.574
3	scaffold171258_521	84.769
3	scaffold315051_124	84.802
3	scaffold171258_665	85.009
3	scaffold428848_332	85.221
3	scaffold351187_280	85.367
3	C38507165_94	85.593
3	C39088819_91	85.737
3	C39056085_35	86.018
3	C39304565_202	86.022
3	C39373763_263	86.41
3	C39852467_120	86.662
3	scaffold186292_572	86.844
3	C40045959_265	87.094
3	scaffold134066_399	87.202
3	scaffold179239_914	87.362
3	scaffold219183_881	87.564
3	scaffold285285_199	87.95
3	scaffold186292_274	88.157
3	scaffold186292_821	88.378
3	scaffold389038_602	88.439
3	scaffold359516_172	88.69
3	scaffold84155_238	88.836
3	C39867577_106	89.002
3	scaffold219183_948	89.041
3	scaffold104138_92	89.459
3	scaffold413556_172	89.738
3	C40076109_505	89.854
3	scaffold270450_366	90.48
3	scaffold423853_1097	90.676
3	scaffold129961_196	90.825
3	scaffold325376_813	91.052
3	C39927475_140	91.14
3	scaffold270473_121	91.359
3	C39547919_202	91.68
3	scaffold250676_537	91.801
3	scaffold127084_1031	91.878
3	C39056085_232	92.113
3	scaffold171258_527	92.388
3	scaffold206895_179	92.745
3	scaffold13611_1398	92.798
3	C38695089_115	93.332
3	scaffold358341_260	93.731
3	scaffold270473_136	93.91
3	scaffold267008_338	94.373
3	scaffold13611_3688	94.686
3	C39510317_76	95.007
3	scaffold94546_1267	95.988
3	scaffold416497_168	96.554
3	C39175485_80	97.036
3	C38912957_79	98.442
3	C39913781_111	99.027
3	C39510317_163	99.848
3	scaffold168123_816	100.358
3	scaffold283592_2744	101.214
3	scaffold407524_506	103.379
3	C39306355_155	104.151
3	scaffold199409_71	105.056
3	scaffold18526_920	107.992
3	scaffold428376_235	109.72
3	scaffold52441_252	113.823
3	C39033863_196	114.715
3	scaffold315798_176	116.93
3	scaffold325376_765	117.708
3	C38660207_89	119.692
3	scaffold170619_1123	120.764
3	scaffold36747_691	122.007
3	scaffold268655_313	122.705
3	scaffold265529_1119	123.353
3	scaffold428831_1266	143.802
4	C39844661_260	0
4	scaffold414585_97	2.901
4	scaffold37362_546	4.859
4	scaffold131753_188	7.618
4	scaffold189784_898	14.815
4	scaffold422804_465	15.64
4	scaffold6581_436	17.563
4	C39739175_272	18.185
4	scaffold121588_524	20.445
4	scaffold37362_282	20.753
4	scaffold354604_165	20.852
4	scaffold37362_1265	21.819
4	scaffold369061_207	22.272
4	scaffold80542_152	22.968
4	C38681817_122	24.02
4	scaffold251169_663	24.126
4	scaffold123276_43	24.878
4	scaffold104559_969	25.16
4	scaffold137841_225	25.483
4	scaffold156281_408	26.621
4	scaffold422804_254	27.478
4	C39306411_118	27.803
4	C39715245_88	28.373
4	scaffold134276_24	28.974
4	C38430339_156	29.22
4	scaffold327480_638	29.618
4	C39445617_89	29.816
4	scaffold410048_164	30.514
4	C38860643_117	30.557
4	C39647109_227	31.231
4	C39227468_84	31.501
4	C39518691_134	31.668
4	scaffold134276_97	32.672
4	C39608603_318	33.444
4	scaffold134276_257	34.021
4	C38531405_94	34.224
4	scaffold322673_133	35.899
4	C39427413_212	37.959
4	scaffold320752_373	39.662
4	scaffold408646_466	40.482
4	C38542299_96	40.622
4	C38862255_145	41.744
4	scaffold375217_308	42.534
4	scaffold240497_406	43.881
4	C38837763_204	46.258
4	scaffold258889_466	46.755
4	C39316109_77	47.208
4	scaffold414669_92	47.811
4	scaffold392779_104	48.766
4	scaffold353786_393	49.461
4	C39362966_131	49.85
4	scaffold428492_638	49.927
4	scaffold375217_279	50.89
4	C39491989_299	51.435
4	scaffold414669_189	51.597
4	scaffold174467_63	52.206
4	C39362966_60	53.056
4	scaffold174467_98	53.396
4	C38992768_109	54.173
4	scaffold143624_221	54.258
4	scaffold20200_463	54.831
4	scaffold298567_1048	54.965
4	C39193535_142	55.758
4	C39991967_92	55.858
4	C39030017_188	56.381
4	C38488978_106	56.582
4	C38903509_181	57.149
4	scaffold71956_228	57.227
4	scaffold392779_44	57.568
4	scaffold378465_421	57.856
4	scaffold348513_85	58.407
4	C39445617_73	58.758
4	C39190415_156	59.116
4	scaffold348513_24	59.632
4	scaffold174467_220	59.784
4	C39577049_156	60.21
4	scaffold218611_1407	60.406
4	C39373281_97	60.666
4	scaffold4265_534	60.88
4	C39549327_195	60.975
4	C39772905_375	61.242
4	scaffold4265_411	61.308
4	C40072095_141	61.537
4	C38915201_166	61.831
4	C39057647_213	61.934
4	scaffold418892_419	62.112
4	scaffold382316_302	62.57
4	scaffold348513_69	62.977
4	scaffold148696_412	63.158
4	scaffold399508_230	63.308
4	scaffold408937_175	63.506
4	scaffold70406_187	63.722
4	C39567019_89	63.825
4	scaffold421276_229	63.958
4	C39664029_338	64.342
4	C39732011_294	64.369
4	C39119401_160	64.807
4	scaffold260206_1276	65.131
4	C39637603_321	65.254
4	scaffold57886_603	65.502
4	C38914151_229	65.628
4	C38553391_80	65.931
4	C38482310_139	66.318
4	scaffold76022_50	66.506
4	scaffold126252_222	67.061
4	scaffold383793_461	67.312
4	scaffold255656_544	67.58
4	C39995357_160	67.923
4	C38482310_103	68.126
4	scaffold408937_163	68.436
4	C40106519_289	69.06
4	C39328161_58	69.692
4	scaffold179397_186	70.841
4	C38801651_99	71.309
4	C39434625_56	71.499
4	scaffold358522_600	72.339
4	scaffold408495_118	72.552
4	C38528389_167	73.008
4	scaffold43340_227	73.55
4	scaffold107142_1153	73.738
4	scaffold348282_185	73.891
4	C39672297_76	74.031
4	C39373281_194	75.231
4	C38446201_41	75.394
4	scaffold413160_1109	75.878
4	C38538159_186	76.61
4	C39632501_171	76.867
4	scaffold232909_1183	77.24
4	scaffold160465_992	77.89
4	C39058465_232	78.101
4	C38867341_232	78.167
4	scaffold297898_149	78.187
4	C39528409_237	78.509
4	scaffold374996_4	78.803
4	scaffold194327_1572	79.335
4	scaffold217857_146	79.876
4	scaffold317661_340	80.082
4	C38585197_160	80.256
4	scaffold35347_1675	80.8
4	scaffold361777_292	81.129
4	C38991756_140	81.279
4	scaffold426127_624	81.517
4	C38996486_147	81.729
4	C39059707_56	82.032
4	scaffold395361_154	82.371
4	scaffold255119_421	82.782
4	C39567019_299	82.782
4	C39693905_343	83.107
4	C39512693_91	83.24
4	scaffold399508_500	83.67
4	C39020907_123	84.329
4	scaffold236146_557	84.595
4	scaffold175316_665	85.395
4	scaffold183097_85	86.008
4	C38654763_167	87.129
4	scaffold76022_711	87.352
4	scaffold27082_367	88.04
4	scaffold36310_338	88.912
4	scaffold330640_57	89.553
4	scaffold290291_334	90.562
4	scaffold305215_211	91.253
4	scaffold317661_325	92.514
4	C38653793_71	93.337
4	scaffold360508_732	95.856
4	scaffold360508_868	96.275
4	scaffold360508_730	98.791
4	C38446201_35	102.561
4	C39545415_96	103.4
4	C39300317_86	104.767
4	C39058465_122	105.062
4	scaffold379107_855	107.365
4	C39586483_276	113.088
4	scaffold47441_88	113.758
4	C39272350_91	116.516
4	C39576919_77	119.124
5	C39669009_237	0
5	scaffold372611_238	9.575
5	scaffold207915_123	13.492
5	C39606795_258	17.428
5	scaffold92526_634	17.977
5	C39195869_91	18.267
5	C38834347_162	18.825
5	C39353742_195	19.336
5	scaffold371983_812	19.538
5	scaffold372611_217	19.755
5	C39465085_229	20.091
5	scaffold278436_467	20.66
5	scaffold372611_109	21.091
5	scaffold92526_582	21.407
5	C38678725_72	21.622
5	C40022825_576	22.024
5	scaffold423615_484	22.449
5	scaffold315725_252	23.141
5	scaffold348415_1231	23.481
5	scaffold92526_618	24.199
5	C39788889_407	24.572
5	C39005687_76	25.178
5	C39975165_233	25.807
5	scaffold348415_1036	26.053
5	scaffold368319_159	26.48
5	C39862121_191	26.922
5	scaffold96694_204	27.483
5	C39682875_257	27.737
5	scaffold241279_68	27.831
5	scaffold315725_295	28.268
5	C38561821_118	28.505
5	scaffold215903_97	28.747
5	C39975165_367	28.987
5	scaffold103332_490	29.29
5	scaffold215903_106	29.356
5	C39143872_222	29.753
5	C39143872_215	30.279
5	scaffold243784_573	30.686
5	scaffold174007_41	31.284
5	scaffold372611_636	33.021
5	scaffold372611_112	34.371
5	C39199689_241	36.368
5	C39606795_71	37.308
5	C39908463_318	38.39
5	C39606795_305	39.676
5	scaffold103332_526	41.823
5	scaffold176532_24	43.187
5	scaffold176532_52	43.789
5	scaffold215348_108	45.111
5	scaffold37163_747	45.422
5	scaffold297977_50	45.68
5	scaffold26422_6594	46.066
5	scaffold175547_378	46.805
5	C38938813_73	47.451
5	scaffold260614_103	47.705
5	scaffold260614_74	48.052
5	C38663559_148	48.497
5	scaffold23420_28	48.596
5	scaffold225490_398	49.651
5	scaffold23420_79	50.687
5	scaffold225490_526	51.257
5	scaffold225490_497	51.897
5	C38684883_118	52.098
5	scaffold58584_224	52.519
5	C39667729_266	52.708
5	C39469293_138	53.068
5	scaffold277213_247	53.192
5	scaffold44040_295	53.619
5	scaffold193134_296	53.862
5	scaffold167021_282	54.039
5	scaffold199126_307	54.244
5	scaffold412428_134	54.677
5	C38714802_13	54.677
5	C39189313_147	55.234
5	C38714802_7	55.388
5	scaffold44040_506	55.563
5	C39592929_251	56.218
5	scaffold249240_703	56.428
5	scaffold370330_90	56.612
5	C39667729_39	56.909
5	scaffold121318_484	57.043
5	C40080965_550	57.503
5	scaffold44040_493	57.603
5	scaffold44040_420	57.674
5	scaffold370330_238	57.71
5	C38706552_187	58.03
5	C39200499_126	58.316
5	scaffold217582_227	58.531
5	C39191737_49	58.921
5	scaffold30265_80	59.632
5	scaffold30265_334	59.783
5	C39643619_94	59.994
5	scaffold217582_597	60.255
5	scaffold249645_335	60.485
5	scaffold193134_244	60.827
5	C39667729_48	61.096
5	C39643619_139	61.384
5	scaffold44040_302	61.659
5	C39592929_360	61.795
5	scaffold44040_418	61.997
5	C39359442_259	62.569
5	C39643619_193	63.222
5	C39643619_320	63.5
5	C38927691_181	63.541
5	scaffold202587_644	64.271
5	C39359442_83	64.75
5	C39359442_286	65.159
5	scaffold95460_357	65.312
5	C38964452_102	65.694
5	C39566449_203	65.813
5	C39643619_233	66.168
5	scaffold246182_219	66.646
5	C39904711_198	66.975
5	scaffold92076_53	67.537
5	scaffold337030_442	67.853
5	C38839119_74	68.03
5	scaffold49082_661	68.262
5	scaffold311974_721	68.5
5	scaffold347896_854	68.768
5	scaffold311974_811	68.797
5	C39566449_212	69.147
5	scaffold339017_54	69.151
5	scaffold139122_518	69.496
5	scaffold328503_1652	69.607
5	C39113831_155	70.068
5	scaffold15925_913	70.295
5	scaffold246182_99	70.807
5	C39570059_142	71.424
5	C39570059_145	71.669
5	C39229190_102	72.105
5	C38972758_102	72.326
5	C38972758_216	72.343
5	C38414725_73	72.693
5	C39396375_84	73.057
5	C38548621_97	73.47
5	scaffold100482_685	73.73
5	scaffold216232_532	74.257
5	C39629281_136	74.487
5	scaffold166901_259	74.54
5	scaffold49309_87	74.839
5	C38584587_27	74.917
5	scaffold399254_223	75.041
5	C38584587_51	75.377
5	scaffold399254_215	75.473
5	C39883057_250	75.739
5	scaffold370872_496	76.143
5	C39396375_123	76.261
5	scaffold129781_208	77.137
5	C39411969_48	77.632
5	scaffold371510_51	77.99
5	C39401285_234	78.459
5	C39553535_212	78.493
5	scaffold166901_761	79.084
5	scaffold61861_220	79.173
5	C39388687_121	80.044
5	scaffold326835_804	80.561
5	C38801863_99	80.95
5	C39570059_213	81.136
5	C38574533_125	81.746
5	scaffold349094_432	82.273
5	C40106609_737	82.684
5	C39295995_113	82.726
5	scaffold100395_82	83.401
5	C39596781_84	83.518
5	scaffold100395_124	83.731
5	scaffold100395_128	84.149
5	C39096619_116	84.609
5	scaffold100395_123	84.791
5	scaffold326835_683	84.941
5	scaffold69248_647	85.331
5	C39388687_260	85.48
5	C39295995_84	85.6
5	C38643381_176	85.658
5	C38657031_46	86.142
5	scaffold22646_262	86.277
5	scaffold397964_141	86.504
5	scaffold304245_83	86.926
5	scaffold363833_463	87.403
5	scaffold327384_265	87.407
5	scaffold172177_34	87.908
5	C39941789_160	88.287
5	C39978369_248	88.71
5	C38552959_120	88.871
5	C39941521_122	89.114
5	scaffold59877_767	90.129
5	scaffold293784_655	90.547
5	C39421679_170	90.944
5	C39941789_61	91.221
5	C38657123_143	91.301
5	C39369251_220	91.948
5	scaffold293784_637	92.028
5	scaffold179524_1387	92.452
5	scaffold293784_694	93.016
5	scaffold293784_703	93.512
5	scaffold130170_511	97.434
5	scaffold26422_4593	103.481
5	scaffold273825_198	104.208
5	scaffold27244_3010	105.043
5	scaffold279966_1855	105.327
5	scaffold421738_2235	105.761
5	scaffold148163_465	106.116
5	scaffold26422_4369	106.466
5	scaffold66154_1477	106.829
5	scaffold316830_2821	107.98
5	scaffold273825_132	108.379
5	scaffold27244_2220	108.566
5	scaffold273825_332	109.101
5	scaffold27244_2295	109.563
5	scaffold421738_2206	110.075
5	scaffold247686_1131	110.869
5	scaffold311990_966	111.566
5	scaffold36647_100	111.93
5	C39976675_408	112.63
5	C39653675_222	113.486
5	scaffold220711_743	115.043
5	scaffold386135_874	115.876
5	scaffold273505_454	117.464
5	scaffold236266_1739	119.061
5	C40148721_959	120.277
5	scaffold140262_2126	121.6
5	scaffold140262_1814	124.048
6	scaffold395390_636	0
6	C39235384_157	8.355
6	C39273930_42	9.16
6	scaffold47168_41	10.688
6	scaffold280564_138	11.376
6	scaffold396784_329	13.124
6	scaffold280564_188	14.173
6	scaffold217734_754	15.483
6	C39235384_238	15.778
6	C38414015_140	16.152
6	scaffold377610_63	16.916
6	scaffold424079_235	17.661
6	scaffold39133_215	18.317
6	C38498149_149	18.463
6	C39235384_169	19.785
6	C38485140_128	20.617
6	C39691779_175	21.772
6	C38485140_46	22.089
6	scaffold379847_225	22.711
6	C40114003_216	23.263
6	C38637349_105	23.449
6	C38637349_155	23.977
6	C39235384_232	24.327
6	C39309381_176	24.329
6	C39190501_218	25.359
6	C38637349_200	25.746
6	scaffold129496_479	26.221
6	C40114003_786	26.532
6	scaffold199378_234	27.835
6	C39691779_159	28.027
6	C39691779_314	28.027
6	C38889423_80	28.811
6	C38637349_140	29.671
6	C38965232_142	29.964
6	scaffold277448_310	31.465
6	scaffold173337_188	32.804
6	C38485140_94	36.049
6	scaffold299850_105	36.689
6	scaffold76221_176	37.624
6	C38637349_194	38.659
6	scaffold379847_207	39.284
6	C38846837_141	39.697
6	C38485140_71	40.249
6	C38463833_121	40.736
6	C38637349_131	41.581
6	scaffold129496_224	41.936
6	scaffold60950_5084	42.208
6	scaffold319810_1981	42.553
6	scaffold14308_597	42.553
6	scaffold384064_1517	42.811
6	scaffold129496_197	42.891
6	scaffold30738_457	43.203
6	scaffold60950_1296	43.388
6	C38637349_101	43.73
6	scaffold300982_1803	44.571
6	scaffold75907_210	45.777
6	scaffold375397_79	46.737
6	scaffold248579_1373	47.402
6	scaffold203168_1659	47.806
6	scaffold203168_1710	48.326
6	scaffold75907_263	49.248
6	scaffold191569_170	49.647
6	scaffold9074_3847	51.184
6	scaffold143444_833	51.746
6	scaffold404375_286	51.986
6	C39126542_190	52.236
6	scaffold404375_313	53.104
6	scaffold9074_3884	53.392
6	scaffold9074_2238	53.658
6	scaffold233083_1536	54.724
6	scaffold145673_71	55.161
6	scaffold368460_48	55.512
6	scaffold64740_2014	55.722
6	C39672321_266	55.893
6	scaffold145673_2963	56.59
6	scaffold233083_1434	56.804
6	scaffold404375_365	57.441
6	scaffold340257_1482	57.876
6	scaffold387253_868	58.384
6	scaffold323894_255	59.09
6	C39926053_184	59.588
6	scaffold130736_74	60.003
6	C39926053_466	60.586
6	C39143660_172	61.719
6	scaffold223016_236	63.002
6	scaffold223016_259	63.235
6	C39256188_195	63.57
6	C39256188_225	63.841
6	C39434507_260	64.031
6	scaffold283940_251	64.486
6	scaffold343689_1065	64.852
6	C38832255_164	65.091
6	scaffold195771_1652	65.181
6	C40093061_148	65.5
6	C40093061_322	65.649
6	scaffold296092_1563	65.751
6	scaffold305686_276	65.905
6	scaffold104462_1596	66.025
6	scaffold399143_679	66.459
6	C38770785_190	66.623
6	scaffold53712_118	66.769
6	scaffold92600_587	67.083
6	C39804189_221	67.238
6	scaffold203700_875	67.334
6	scaffold322540_100	67.444
6	scaffold343689_496	67.65
6	C39964181_127	67.706
6	scaffold283940_207	68.298
6	C39215290_75	68.653
6	C39450499_256	68.837
6	C40131293_378	68.92
6	C39051353_258	69.342
6	scaffold53712_115	69.386
6	scaffold40850_1381	69.547
6	scaffold408360_1861	70.143
6	C39596329_195	70.879
6	scaffold428191_338	71.097
6	scaffold221723_2040	71.473
6	scaffold375591_109	71.84
6	scaffold323529_971	72.331
6	C40074109_44	72.535
6	scaffold239834_334	72.784
6	scaffold40850_1557	73.915
6	scaffold366468_167	74.467
6	scaffold366468_200	75.253
6	scaffold428401_42	75.578
6	scaffold375591_346	76.348
6	C39946567_242	76.826
6	scaffold121408_1210	77.387
6	C39256852_90	77.959
6	C40129707_875	78.56
6	scaffold226274_176	78.883
6	scaffold222154_261	79.248
6	C38669927_70	79.418
6	C38832255_76	80.111
6	C39011901_71	80.659
6	C39256852_253	81.4
6	scaffold375591_103	82.42
6	C39051353_81	86.637
6	C38935089_232	91.41
6	C38898253_103	92.368
6	scaffold301725_53	94.403
6	scaffold428191_563	97.017
6	scaffold24802_1249	97.878
6	scaffold309147_234	98.517
6	C39897097_78	99.533
6	scaffold104612_148	110.055
7	C38930239_96	0
7	C38748839_154	2.263
7	scaffold163181_470	3.44
7	scaffold130129_120	3.946
7	C39854917_203	6.035
7	scaffold118688_1274	7.872
7	scaffold385358_815	10.951
7	scaffold206923_2179	13.031
7	scaffold246733_337	13.725
7	C39274228_188	14.451
7	C39826581_299	15.101
7	scaffold99656_1198	16.257
7	scaffold404441_588	17.361
7	scaffold235163_303	17.847
7	scaffold277794_401	18.647
7	scaffold260929_1894	19.779
7	scaffold197048_655	20.491
7	C38707174_185	20.892
7	scaffold140616_226	21.166
7	scaffold144824_3298	23.394
7	scaffold92018_2481	24.477
7	scaffold274969_522	24.818
7	scaffold336847_653	25.381
7	C39081827_138	25.465
7	scaffold241450_999	25.672
7	scaffold183218_671	26.226
7	scaffold417111_1040	26.579
7	scaffold189440_176	27.38
7	scaffold346175_730	28.107
7	scaffold425817_719	28.685
7	C39532185_142	28.896
7	C39321489_87	29.064
7	scaffold81972_973	29.325
7	scaffold287440_310	30.071
7	C39713001_315	30.297
7	scaffold342650_177	30.386
7	C39829763_368	30.934
7	C38710252_219	31.284
7	scaffold239975_2844	31.64
7	scaffold141935_724	32.206
7	scaffold133829_448	32.206
7	scaffold408589_236	32.384
7	C39553991_217	32.747
7	C40051233_104	32.977
7	scaffold328666_1267	33.186
7	scaffold2495_458	33.849
7	scaffold282417_579	34.111
7	C39139786_156	34.624
7	C38455231_43	35.784
7	C39964567_156	36.771
7	C39472835_195	38.06
7	C39095433_194	38.484
7	C38934469_107	38.741
7	scaffold420487_381	39.116
7	C39121564_137	39.464
7	scaffold85708_1604	40.323
7	C39558047_72	41.281
7	scaffold243780_293	42.075
7	scaffold394034_419	43.071
7	C38485978_71	43.397
7	scaffold107280_256	44.991
7	C38610043_99	45.113
7	C38674329_119	46.116
7	C39985599_208	47.159
7	scaffold97238_760	48.22
7	C39035909_192	48.765
7	C39732717_135	49.259
7	scaffold257032_313	49.756
7	scaffold276810_57	49.888
7	scaffold263157_338	50.552
7	scaffold367555_102	50.911
7	C39383359_205	51.483
7	C40086875_169	51.605
7	C39326907_158	52.035
7	scaffold82418_660	52.132
7	C40064081_462	52.494
7	scaffold1565_671	52.928
7	scaffold2883_77	53.329
7	C40041011_615	53.514
7	scaffold361141_91	54.073
7	C39503945_206	54.163
7	C39392259_189	54.968
7	C39454721_88	55.281
7	C38470951_49	55.56
7	C39321087_57	56.177
7	scaffold205513_2680	56.454
7	scaffold231749_1427	57.368
7	scaffold397742_500	57.706
7	C39412947_57	58.136
7	scaffold90921_214	58.521
7	C38957747_65	59.153
7	scaffold357795_786	59.341
7	scaffold421974_534	59.706
7	C38449331_96	60.667
7	C39660833_171	60.948
7	C39050775_42	61.563
7	scaffold50383_2357	61.641
7	C39771443_217	62.661
7	C39298655_179	63.062
7	C38748101_104	63.251
7	scaffold360042_296	64.134
7	C38888589_83	65.714
7	scaffold73415_74	66.541
7	C39315257_189	67.66
7	scaffold314474_330	68.488
7	C38865517_163	68.503
7	C39476521_68	68.575
7	C40056757_539	69.495
7	scaffold60806_770	69.972
7	C38863529_191	70.168
7	C39564925_273	71.823
7	C39202559_85	72.238
7	C38791268_142	72.818
7	C39682777_157	72.823
7	scaffold46546_577	74.731
7	C39369411_176	74.995
7	C38713806_115	75.695
7	scaffold103782_76	78.012
7	scaffold154828_578	78.084
7	scaffold187058_79	80.458
7	scaffold8088_848	83.718
7	scaffold82878_201	88.228
7	scaffold111928_53	98.038
8	scaffold86808_503	0
8	scaffold93676_266	4.579
8	scaffold180447_145	9.466
8	C39729609_309	11.537
8	scaffold330260_137	13.066
8	C39569145_113	13.066
8	C39242406_132	20.595
8	scaffold296896_139	22.037
8	scaffold194805_72	22.953
8	scaffold86808_565	23.447
8	scaffold86808_434	23.78
8	scaffold86808_617	24.47
8	scaffold86808_517	24.987
8	C39373119_180	25.196
8	scaffold422570_234	25.727
8	scaffold257864_1953	26.02
8	C38532797_68	26.74
8	C38532797_110	27.04
8	scaffold90941_96	27.353
8	scaffold112960_239	27.947
8	C39234242_111	28.239
8	scaffold399149_286	28.892
8	C39628743_253	30.343
8	C39628743_332	30.721
8	scaffold379125_298	31.064
8	C38873973_142	31.821
8	scaffold315949_489	32.042
8	C39628743_160	32.392
8	C39219822_151	32.818
8	scaffold315949_506	33.047
8	scaffold425370_543	34.189
8	scaffold422570_33	34.53
8	scaffold132381_1152	34.81
8	scaffold422570_30	35.129
8	scaffold422570_51	35.558
8	C39683531_262	35.812
8	C39683531_277	36.06
8	C39564137_234	36.215
8	C39004429_82	36.629
8	scaffold422570_42	36.661
8	C39949131_292	36.769
8	C39940523_305	36.878
8	scaffold199558_77	37.2
8	C39430231_183	37.554
8	scaffold228910_287	37.87
8	scaffold183202_454	38.622
8	C38431265_177	39.142
8	scaffold342632_55	39.343
8	C38993306_106	39.495
8	C39773467_191	39.636
8	C38993306_34	39.892
8	C40085419_410	40.103
8	C38553353_86	40.553
8	C38418697_80	40.94
8	C38431265_175	41.132
8	C38589411_145	41.383
8	scaffold403927_24	41.948
8	scaffold403927_73	42.37
8	scaffold183202_224	42.493
8	scaffold183202_332	42.824
8	scaffold287656_684	43.032
8	scaffold361041_1318	43.462
8	C40046957_589	43.882
8	C38589411_125	44.098
8	scaffold199558_272	44.177
8	scaffold366092_456	44.741
8	C38500309_72	44.756
8	C39269914_186	45.072
8	C39367167_241	45.369
8	scaffold352548_675	45.549
8	scaffold138639_91	45.756
8	scaffold360632_415	45.873
8	scaffold403927_75	46.052
8	C39773467_313	46.251
8	C39367167_256	46.435
8	scaffold243602_84	46.485
8	scaffold293631_1169	46.654
8	C39949131_29	46.806
8	scaffold232903_110	47.116
8	scaffold287656_839	47.334
8	C38993306_136	47.334
8	scaffold422570_225	47.507
8	scaffold350840_116	47.663
8	C38705517_166	47.979
8	C38500309_118	48.168
8	C39442705_123	48.254
8	C39864329_430	48.332
8	scaffold420430_870	48.719
8	C38878083_168	48.806
8	C39261742_248	48.94
8	C39144490_215	49.293
8	C39367167_179	49.311
8	scaffold11534_764	49.439
8	scaffold157550_15	49.654
8	scaffold216294_117	49.889
8	scaffold293631_1375	49.924
8	C39157040_189	50.117
8	C40083481_415	50.129
8	scaffold423249_1232	50.337
8	scaffold243602_128	50.536
8	scaffold287656_741	50.679
8	C38978742_104	50.866
8	scaffold86808_1029	50.866
8	C39013967_110	51.023
8	scaffold30964_693	51.154
8	scaffold79074_355	51.467
8	C39673431_135	51.558
8	scaffold347314_965	51.636
8	C39673431_87	51.771
8	scaffold423249_60	51.859
8	scaffold153160_487	51.967
8	scaffold421506_466	52.034
8	C39177035_44	52.148
8	C39460681_151	52.316
8	scaffold170216_649	52.407
8	C38765623_154	52.463
8	C38806707_77	52.595
8	scaffold257864_2095	52.705
8	scaffold292586_504	52.856
8	C39157040_192	52.964
8	C38575127_112	53.121
8	scaffold342632_250	53.569
8	C39034491_187	53.713
8	scaffold296830_125	53.811
8	scaffold344462_475	53.91
8	scaffold162020_43	54.293
8	scaffold350527_609	54.743
8	scaffold143256_269	55.258
8	scaffold32052_75	56.231
8	C39773467_158	56.672
8	scaffold336319_941	56.905
8	scaffold336319_1070	57.19
8	scaffold298811_209	57.531
8	scaffold344462_448	58.635
8	scaffold296389_229	58.831
8	C39574211_166	59.773
8	C39574211_76	60.122
8	scaffold43108_148	60.434
8	scaffold297299_103	60.587
8	C39241248_17	60.878
8	C39987815_199	61.18
8	scaffold220950_568	61.815
8	C38696433_52	62.259
8	C39574211_128	62.415
8	C39269914_64	63.249
8	C38576389_165	63.316
8	C39269914_269	64.09
8	C39274588_71	64.581
8	C39295837_71	65.126
8	C39666201_77	65.581
8	scaffold149682_815	66.092
8	scaffold287824_110	66.684
8	scaffold49644_436	66.864
8	C39241248_58	67.375
8	scaffold149682_709	67.389
8	C39827169_39	67.653
8	C40054553_427	68.003
8	scaffold49644_80	68.188
8	scaffold211942_491	68.57
8	C39847167_88	68.678
8	C39390567_235	68.71
8	scaffold332242_368	68.825
8	C39981147_297	69.194
8	C38661375_81	69.283
8	scaffold110469_33	69.427
8	scaffold331822_283	69.616
8	scaffold281725_76	69.677
8	scaffold167361_620	69.822
8	scaffold211942_522	69.975
8	scaffold149682_716	70.022
8	C38507761_96	70.488
8	scaffold64257_363	70.549
8	C38486312_162	70.766
8	C39827169_30	70.877
8	scaffold271562_261	71.104
8	C38641835_77	71.339
8	scaffold20533_616	71.71
8	scaffold316139_363	71.861
8	C39453209_86	72.48
8	C39666201_136	72.664
8	C39531979_209	73.079
8	scaffold427946_256	73.32
8	scaffold367770_680	73.787
8	C38990834_40	74.371
8	C39779813_216	75.342
8	C40054513_342	76.739
8	C39144646_143	77.447
8	C39715321_169	78.471
8	C39715321_192	78.755
8	scaffold111171_12	80.874
8	scaffold31678_156	81.532
8	C39046065_120	82.271
8	C38486312_117	83.64
8	scaffold382386_274	83.707
8	scaffold382386_266	84.476
8	C38507761_84	85.777
8	C38661375_151	86.481
8	C39034177_101	86.987
8	scaffold38108_819	87.483
8	C39722785_110	88.174
8	scaffold265769_422	88.552
8	C38837803_131	88.965
8	scaffold338261_656	89.761
8	C38903037_70	90.416
8	scaffold360931_91	90.646
8	C39044909_64	90.835
8	C39060509_187	91.081
8	C38837803_127	91.395
8	C38903037_143	91.555
8	scaffold152810_1099	91.967
8	C39508997_282	92.233
8	scaffold328442_102	92.342
8	C39249074_157	92.416
8	C38452535_132	92.614
8	C39044909_79	92.829
8	scaffold203232_472	93.083
8	C39326939_182	93.392
8	C39671417_44	93.392
8	scaffold266302_64	93.645
8	C39840203_388	93.783
8	C39298757_236	93.998
8	scaffold363253_89	94.509
8	C38812947_140	94.827
8	C39432985_245	95.5
8	C39173875_87	95.691
8	scaffold179437_1740	96.19
8	C39479797_117	96.19
8	scaffold179437_1734	96.758
8	C39233882_65	96.888
8	scaffold345159_185	97.029
8	scaffold410285_233	97.247
8	C39526643_225	97.472
8	C39306755_284	97.675
8	scaffold310597_140	97.69
8	C39994959_128	98.035
8	C39432985_250	98.699
8	scaffold275789_106	98.838
8	scaffold222989_139	98.987
8	C39511147_103	99.438
8	C38746637_177	99.883
8	scaffold215332_157	100.122
8	scaffold379719_167	101.112
8	C38894819_171	101.277
8	scaffold10512_319	103.381
8	C39157938_121	103.531
8	scaffold27232_294	104.714
8	scaffold22116_209	105.247
8	scaffold26109_208	106.635
8	C39266084_90	108.165
8	C39205908_84	110.339
8	scaffold338740_89	113.659
8	C39429471_122	115.571
8	scaffold261024_833	116.628
8	scaffold387191_210	118.045
8	scaffold118352_438	118.761
8	C38842081_69	121.351
8	scaffold145739_754	122.735
8	C39994959_156	123.155
8	scaffold387191_382	123.876
8	scaffold415103_68	125.029
8	C39261164_84	127.253
8	scaffold23766_944	129.421
8	scaffold331133_369	136.137
9	scaffold319383_183	0
9	C39760373_197	0.563
9	C39036805_126	1.863
9	scaffold232228_3980	2.499
9	C39308151_163	2.874
9	C39258582_65	4.109
9	scaffold8439_242	4.244
9	scaffold391697_628	4.8
9	C38815061_83	4.987
9	scaffold124782_73	5.703
9	C39726001_226	5.954
9	C39700161_72	6.867
9	scaffold426797_332	7.546
9	scaffold242214_314	7.732
9	scaffold162618_810	8.56
9	C39035369_247	9.152
9	scaffold162331_836	9.64
9	scaffold315812_983	10.331
9	scaffold182942_1348	10.668
9	scaffold242391_539	11.189
9	scaffold35287_999	11.837
9	scaffold13365_872	12.115
9	scaffold182942_1350	12.72
9	scaffold68510_155	13.27
9	C39965737_227	14.095
9	scaffold378209_158	14.682
9	scaffold47236_961	15.363
9	scaffold163260_249	15.761
9	scaffold100455_319	15.937
9	C38761285_123	16.453
9	scaffold205964_355	17.317
9	scaffold132290_741	17.446
9	scaffold93384_951	18.049
9	scaffold255853_311	18.693
9	C38913487_65	19.093
9	C39010415_122	19.656
9	scaffold421344_503	20.039
9	scaffold358946_77	20.596
9	C40079991_99	20.746
9	C40090209_648	21.531
9	scaffold428462_961	21.89
9	scaffold65910_221	21.963
9	C39253402_160	22.519
9	C39546213_304	22.534
9	C39730101_68	23.211
9	C39934567_437	23.362
9	C39094611_155	23.728
9	scaffold145834_122	23.944
9	scaffold318617_317	23.957
9	scaffold212601_742	24.488
9	C39110147_125	25.402
9	C38923519_122	25.484
9	scaffold272289_897	25.745
9	scaffold265655_209	26.063
9	scaffold273602_563	26.125
9	C38569723_72	26.442
9	C39669009_238	26.703
9	scaffold418515_309	27.447
9	C39066845_70	27.813
9	scaffold244541_532	27.821
9	scaffold225662_487	28.11
9	scaffold139397_1013	28.205
9	C39776953_257	28.518
9	scaffold361452_489	28.679
9	scaffold345633_271	29.167
9	C39299215_222	29.362
9	C38579873_177	29.521
9	C40154603_891	30.04
9	C39688127_147	30.321
9	scaffold123804_316	30.698
9	C39246514_56	30.968
9	C38623853_152	31.001
9	C38541117_126	31.35
9	scaffold146659_696	31.599
9	scaffold332123_130	31.844
9	C38979622_155	32.121
9	C38780343_116	32.721
9	scaffold352102_1069	33.149
9	C39250574_131	33.593
9	scaffold160143_1069	34.104
9	C39370827_252	34.362
9	scaffold239134_427	34.532
9	scaffold271839_1791	34.841
9	scaffold39086_270	35.846
9	C39628271_158	36.179
9	scaffold252250_85	36.205
9	scaffold341235_47	36.805
9	C40009503_151	37.198
9	scaffold365802_91	37.492
9	scaffold126192_1090	38.136
9	C39337633_206	38.816
9	scaffold226511_1101	39.342
9	C38416451_138	39.551
9	C39162591_148	40.464
9	scaffold210146_41	41.368
9	scaffold128680_619	41.967
9	C38862441_199	42.024
9	scaffold68505_86	42.87
9	C40008117_558	42.894
9	scaffold383667_2718	43.717
9	scaffold152810_1069	44.146
9	scaffold248391_591	44.612
9	C40121429_428	44.912
9	scaffold404920_912	45.118
9	C39649781_251	45.769
9	scaffold38144_681	46.199
9	C39249534_111	46.649
9	scaffold348531_126	47.138
9	scaffold409240_222	47.493
9	C39162591_196	47.782
9	C39955005_337	48.064
9	scaffold370474_310	48.582
9	scaffold238718_654	49.044
9	C39042449_204	50.214
9	scaffold323027_216	50.276
9	C39900239_467	50.316
9	scaffold348531_33	50.699
9	scaffold19257_435	51.22
9	C39138822_98	51.382
9	scaffold374006_1390	52.251
9	scaffold375397_184	52.738
9	C38448471_79	52.917
9	scaffold246471_64	53.856
9	scaffold103865_455	54.129
9	scaffold400921_194	54.684
9	scaffold161038_341	54.828
9	C39215324_137	55.31
9	C39514295_217	55.334
9	C39360186_269	56.639
9	scaffold382296_554	57.204
9	C39080847_71	59.189
9	C39725877_99	59.519
9	C40013705_592	59.844
9	C39537855_242	60.355
9	scaffold159931_603	61.136
9	scaffold342759_571	61.825
9	C38653519_66	65.136
9	C39918359_325	71.211
10	scaffold125845_944	0
10	scaffold317178_285	5.536
10	scaffold317178_253	6.569
10	C39009801_26	8.34
10	scaffold217432_33	10.941
10	scaffold271258_1659	14.091
10	C38594621_84	17.303
10	C39416151_261	31.367
10	scaffold331873_2808	33.523
10	scaffold389030_456	34.468
10	scaffold229267_4240	36.789
10	C39166365_156	39.338
10	scaffold317178_84	40.281
10	C38449629_167	40.889
10	scaffold178508_64	41.236
10	scaffold317178_60	41.669
10	C38889175_140	43.226
10	C39362842_262	44.454
10	C39937203_105	44.901
10	C38732345_137	45.361
10	C39645089_356	45.498
10	C39362842_226	46.52
10	scaffold231532_705	47.592
10	C39164473_111	48.003
10	scaffold405746_189	48.801
10	C39452931_279	49.21
10	C38732389_136	49.792
10	scaffold371035_253	50.189
10	scaffold48105_651	50.701
10	C39769755_295	51.231
10	scaffold48105_1241	51.586
10	C38732389_181	52.133
10	scaffold246914_207	53.084
10	scaffold309067_339	53.552
10	scaffold176711_310	53.576
10	scaffold163720_466	53.917
10	scaffold349683_146	54.389
10	C39148436_230	54.528
10	scaffold160143_1000	54.677
10	scaffold349683_1868	55.137
10	C39793641_296	55.469
10	scaffold403332_1734	55.755
10	C39637395_99	55.958
10	scaffold125845_709	56.048
10	C39660419_228	56.352
10	scaffold229377_492	56.846
10	scaffold175203_246	57.008
10	scaffold401648_292	57.173
10	scaffold11389_512	57.516
10	scaffold414901_540	57.551
10	scaffold102545_579	57.718
10	scaffold372701_366	57.96
10	scaffold305757_289	58.048
10	scaffold303294_434	58.105
10	scaffold265993_127	58.176
10	scaffold356825_1763	58.205
10	C39551751_331	58.491
10	C38984752_189	58.65
10	C39984979_150	58.748
10	scaffold246914_198	58.957
10	scaffold18071_108	59.163
10	C39660419_183	59.167
10	C38683881_43	59.321
10	C38572539_88	59.505
10	C40059039_99	59.621
10	scaffold331873_2781	59.691
10	scaffold214669_703	59.749
10	scaffold408704_564	59.914
10	C39510717_145	60.074
10	scaffold401648_276	60.12
10	C39598941_156	60.187
10	C39817683_300	60.287
10	scaffold102545_561	60.388
10	scaffold160143_1599	60.591
10	scaffold217432_51	60.831
10	C38834249_105	60.831
10	scaffold125845_513	61.077
10	C39005171_106	61.122
10	scaffold326729_402	61.277
10	scaffold11389_442	61.4
10	scaffold398060_92	61.875
10	scaffold104897_57	61.933
10	scaffold314163_49	62.134
10	C39998315_199	62.175
10	scaffold306807_316	62.524
10	scaffold160143_1281	62.738
10	scaffold25461_24	62.886
10	C39788687_13	62.895
10	C39350930_160	63.191
10	C39995419_44	63.217
10	scaffold362163_219	63.355
10	C39440123_183	63.448
10	C39350930_55	63.455
10	C39440123_255	63.585
10	scaffold362163_91	63.624
10	C39098347_22	63.731
10	scaffold311970_700	63.922
10	scaffold311970_722	64.1
10	scaffold258259_582	64.426
10	C39510717_138	64.608
10	scaffold209835_1098	64.818
10	scaffold93730_641	64.857
10	scaffold400339_324	64.914
10	scaffold309067_342	65.007
10	scaffold362163_153	65.26
10	C39650285_235	65.301
10	scaffold93730_898	65.369
10	C39005171_176	65.575
10	scaffold72816_504	65.843
10	scaffold265993_134	65.992
10	C39874453_169	66.176
10	scaffold214377_439	66.498
10	C39598941_177	66.668
10	C39788687_109	66.863
10	scaffold131382_553	67.055
10	C39580749_324	67.125
10	C38656439_94	67.395
10	C39625107_39	67.579
10	C38656439_61	67.601
10	scaffold362163_185	67.802
10	scaffold104897_80	68.024
10	C38627109_130	68.211
10	scaffold225052_70	68.279
10	scaffold424919_233	68.389
10	C39832585_439	68.574
10	C39377159_224	68.699
10	C38452359_91	69.139
10	C39756185_344	69.316
10	scaffold172233_455	69.366
10	scaffold359991_316	69.704
10	scaffold265263_359	69.873
10	C39625107_256	69.898
10	C38519931_38	70.27
10	C39393295_31	70.825
10	C38535213_147	71.074
10	scaffold265263_344	71.161
10	scaffold15070_360	71.425
10	C38709606_105	71.779
10	scaffold214377_418	71.927
10	scaffold190465_1081	72.027
10	scaffold168940_365	72.518
10	scaffold39833_266	72.82
10	C39832585_55	72.989
10	scaffold15070_229	73.065
10	scaffold265263_593	73.269
10	scaffold62726_85	73.56
10	C40003427_241	73.566
10	C39529191_189	74.089
10	scaffold265263_599	74.273
10	C38716960_102	74.415
10	C38783377_156	74.621
10	scaffold60598_1032	75.36
10	scaffold364048_176	75.894
10	C39540009_62	76.048
10	C39077957_168	76.466
10	C39977591_122	77.705
10	scaffold242577_72	77.961
10	C38418345_60	78.468
10	C39665399_324	79.048
10	C39535677_232	79.876
10	C38657321_126	80.261
10	C40003427_254	80.65
10	scaffold248804_2034	80.871
10	C39292311_194	81.13
10	C39535677_255	81.514
10	C40003427_440	82.311
10	C39301199_248	82.496
10	scaffold9305_78	82.902
10	C39178347_201	84.423
10	C39014379_140	84.553
10	C39448575_220	86.126
10	scaffold309546_84	86.41
10	scaffold295186_1045	87.775
10	C39105925_136	88.973
10	scaffold295186_946	89.111
10	scaffold295186_212	89.861
10	scaffold295186_957	89.975
10	C39415187_276	90.63
10	scaffold295186_521	90.792
10	C38521219_106	91.705
10	C39018659_163	92.31
10	C38521219_157	94.562
10	C39415187_243	95.987
10	scaffold355274_83	96.194
10	C38719344_132	97.042
10	C39392703_126	102.771
10	C38860417_184	109.184
10	C39493441_38	110.321
10	C39493441_253	110.731
10	C39218030_81	112.052
10	C39218030_66	112.576
10	scaffold203458_185	113.202
10	C39500869_136	113.822
10	scaffold203458_410	114.199
10	C39500869_116	114.501
10	C39493441_268	115.312
10	C39832239_66	115.901
10	scaffold331076_1020	116.892
10	C38781613_88	117.982
10	scaffold331076_757	118.365
10	scaffold331076_1056	123.328
10	C39832239_249	123.949
10	scaffold242048_1278	124.368
10	scaffold242048_939	124.857
10	scaffold336786_506	125.569
10	scaffold331076_1053	126.527
10	C39500869_127	127.259
10	C39493441_172	128.138
10	scaffold219346_1090	128.489
10	C39493441_54	130.126
10	C39832239_359	130.526
10	C39619787_99	131.032
10	scaffold331076_1004	132.217
10	C39390823_188	132.217
10	scaffold245978_456	133.169
10	C39451261_258	134.913
10	scaffold203458_230	139.62
10	scaffold237629_143	151.342
11	scaffold57047_1704	0
11	scaffold348339_518	6.642
11	scaffold99266_2168	9.133
11	C39451613_282	9.547
11	scaffold122990_4080	12.467
11	scaffold122990_4087	13.695
11	scaffold257670_508	14.823
11	scaffold57047_264	15.644
11	C39908723_163	19.229
11	scaffold427824_303	19.8
11	C39418827_183	20.335
11	scaffold263185_399	21.397
11	scaffold409812_2479	21.54
11	C38976262_105	22.166
11	scaffold219715_973	23.44
11	C39802281_147	24.181
11	C39293895_206	24.915
11	scaffold185405_147	26.392
11	C38654933_62	26.463
11	scaffold189235_595	27.949
11	C38699947_105	28.351
11	C39747753_326	28.75
11	C38622179_123	29.235
11	scaffold189235_547	29.337
11	scaffold384080_375	29.561
11	scaffold331276_168	30.006
11	scaffold315238_123	30.666
11	C39121822_101	30.766
11	C39659303_263	31.096
11	scaffold376288_105	31.307
11	C39616839_127	31.831
11	C39287306_226	32.503
11	scaffold396012_577	32.988
11	scaffold105137_916	34.274
11	C39755927_289	34.527
11	scaffold101391_251	35.623
11	scaffold18998_255	36.232
11	scaffold396012_652	36.609
11	C39276178_128	37.027
11	scaffold182233_80	37.522
11	C38974844_22	37.837
11	C38449189_147	38.234
11	scaffold185405_112	40.106
11	scaffold237741_572	40.165
11	C38689313_167	40.675
11	C39500259_241	41.498
11	C39432535_155	42.564
11	C38615923_92	42.705
11	C39436909_284	44.019
11	C39483815_99	45.449
11	scaffold171721_1490	45.922
11	scaffold157693_158	47.607
11	C39758089_49	48.081
11	C39659303_194	49.953
11	C39597191_240	51.556
11	scaffold197564_757	54.734
11	C40121679_311	60.443
11	C38805461_123	60.735
11	scaffold66283_439	61.16
11	scaffold124203_780	62.106
11	scaffold122387_230	62.115
11	scaffold129812_324	62.757
11	C38604375_145	62.922
11	C39544937_125	63.334
11	C40121679_639	63.861
11	scaffold124203_879	64.425
11	scaffold412498_309	64.638
11	scaffold106573_538	65.892
11	scaffold194302_86	65.972
11	scaffold70170_59	66.841
11	scaffold387187_230	67.078
11	scaffold238369_4392	67.79
11	scaffold216882_2631	68.499
11	scaffold358230_2336	69.296
11	scaffold9560_1428	69.794
11	scaffold257200_715	69.983
11	C39993445_221	70.965
11	C39419779_263	71.012
11	scaffold371498_924	71.111
11	scaffold371498_849	71.338
11	scaffold358230_2345	71.599
11	C39993445_193	72.443
11	C39993445_223	72.739
11	C39993445_230	73.515
11	scaffold257200_76	73.603
11	C39993445_250	74.276
11	C39977271_207	74.95
11	scaffold254908_336	75.349
11	C40082385_152	76.171
11	scaffold121728_490	76.712
11	scaffold220587_672	77.427
11	C39744079_310	77.698
11	C38654933_156	78.049
11	C38776351_166	78.226
11	scaffold135376_1105	78.472
11	scaffold177948_111	78.94
11	C39001035_98	79.409
11	C38799371_100	80.62
11	C39033035_68	81.001
11	scaffold209267_1100	81.296
11	C38655731_115	81.727
11	scaffold189235_574	81.911
11	C38583297_88	82.14
11	scaffold153378_509	83.546
11	C38478075_80	83.872
11	scaffold237445_144	84.377
11	scaffold110647_167	84.939
11	scaffold52365_732	85.7
11	scaffold393631_1155	86.009
11	C39481645_99	86.333
11	scaffold419993_1255	86.504
11	scaffold338461_1416	87.212
11	C39095593_249	87.645
11	scaffold336706_150	87.809
11	scaffold106883_194	88.255
11	scaffold159995_170	88.634
11	scaffold393631_726	89.378
11	scaffold61922_1507	90.073
11	C39084377_133	91.614
11	scaffold177948_110	93.795
11	scaffold168661_354	96.244
12	C39829285_215	0
12	C39390249_206	4.301
12	scaffold215338_272	7.688
12	C39829285_277	9.211
12	C39829285_252	10.122
12	C39829285_257	11.796
12	C39829285_272	12.812
12	C39741461_107	14.598
12	scaffold326244_27	18.221
12	scaffold87608_661	18.841
12	scaffold326244_30	19.08
12	scaffold102699_43	20.568
12	C39309297_65	21.632
12	C38804979_171	22.253
12	C38804979_114	22.262
12	scaffold116352_78	23.394
12	C38614329_123	23.936
12	scaffold317929_166	24.143
12	scaffold54700_772	24.453
12	scaffold102699_375	25.104
12	scaffold283418_1330	25.682
12	C38576783_138	25.885
12	scaffold8146_367	26.679
12	scaffold224557_782	27.249
12	C38735645_53	27.6
12	scaffold316692_640	27.813
12	C40126129_738	27.881
12	scaffold54700_949	28.281
12	scaffold269933_507	28.369
12	C39647931_272	28.918
12	C38873011_152	29.056
12	scaffold19321_687	29.204
12	scaffold293174_848	29.544
12	C39089577_172	29.55
12	C40126129_806	29.895
12	scaffold225951_54	30.082
12	C39777177_201	30.637
12	scaffold116352_35	30.954
12	C39741461_174	31.525
12	scaffold283418_1168	31.908
12	C39647931_310	32.114
12	scaffold283418_704	32.118
12	C38576783_123	32.301
12	C39624375_309	32.654
12	C39628065_319	33.144
12	scaffold182167_478	33.348
12	scaffold278421_181	33.595
12	C39312427_126	34.003
12	C38502907_139	34.224
12	C39207172_246	34.546
12	C38735645_110	34.8
12	scaffold81694_563	35.089
12	C38848647_98	35.899
12	C38848647_181	36.269
12	scaffold223179_216	36.393
12	scaffold174012_504	36.808
12	C39721483_129	38.106
12	C38945279_148	38.577
12	scaffold420369_201	39.558
12	C40131617_646	40.096
12	scaffold291106_82	40.138
12	C40131617_693	40.348
12	C40131617_380	41.179
12	scaffold105792_712	43.581
12	scaffold173010_1015	44.246
12	C38573085_118	44.766
12	C38932955_202	45.798
12	C39267038_129	46.619
12	scaffold269933_152	47.424
12	scaffold269933_335	48.269
12	scaffold177353_478	49.213
12	C39175451_87	49.601
12	scaffold177353_609	49.962
12	scaffold224461_422	50.827
12	C39516625_80	51.84
12	scaffold191380_76	52.155
12	C39602387_81	52.593
12	scaffold38719_37	53.482
12	scaffold281000_472	53.876
12	C39354980_178	54.355
12	scaffold177353_309	54.675
12	scaffold82372_1615	55.06
12	C38953115_78	55.417
12	scaffold28747_100	55.672
12	scaffold280812_73	56.375
12	scaffold284495_379	56.456
12	C39706849_278	56.686
12	scaffold177353_594	57.144
12	C39516625_114	57.315
12	C38804757_57	57.621
12	scaffold150151_975	58.164
12	C39135508_110	58.638
12	scaffold120929_95	58.953
12	C39461629_113	59.597
12	C39312501_256	59.929
12	C39829739_226	60.17
12	C39744537_366	60.652
12	C38432301_178	60.932
12	scaffold375136_73	61.14
12	scaffold118908_354	61.483
12	scaffold68246_809	61.483
12	scaffold284495_251	61.603
12	scaffold281000_259	61.786
12	scaffold150151_449	61.894
12	scaffold85090_266	62.324
12	C39299009_212	62.551
12	C38804757_126	63.041
12	C39164681_190	63.272
12	scaffold68246_695	63.61
12	C38432301_103	64.291
12	scaffold400898_218	64.56
12	C38432301_100	64.797
12	scaffold150151_1336	65.324
12	C38693075_86	65.406
12	scaffold280812_91	65.902
12	scaffold28747_86	66.418
12	scaffold271894_162	67.33
12	C39354980_7	68.891
12	scaffold120929_91	69.227
12	C39442801_233	70.069
12	C39312501_177	70.525
12	C38953115_41	73.249
12	C38497913_119	77.077
12	C39746983_284	83.437
12	C39790811_163	86.627
12	scaffold150438_73	94.412
13	scaffold406147_654	0
13	C38943911_55	7.961
13	scaffold343903_57	13.609
13	C40074885_467	16.518
13	C39141094_105	19.719
13	C39048055_152	20.554
13	scaffold274266_79	22.052
13	scaffold265368_95	23.16
13	scaffold343903_157	24.473
13	scaffold267422_214	25.072
13	C39558121_324	25.123
13	C40028243_105	26.369
13	scaffold328445_204	27.414
13	scaffold391255_507	27.66
13	C40002677_452	27.97
[truncated: 1,449 more rows]
