# Supplementary material for: Gene map of large yellow croaker (Larimichthys crocea) provides insights into teleost genome evolution and conserved regions associated with growth
Source: Sci Rep. 2015 Dec 22;5:18661. doi: 10.1038/srep18661 (PMC4687042; doi:10.1038/srep18661)
Supplement: Supplementary Table 2 [file srep18661-s3.xls]

## Sheet: Sheet1
reference sequence	primers (Forward/Reverse)	primer length(bp)	amplification length(bp)
C39308151	GGCAAGCCCGCCGCCAGAT	19	236
	GCCTCCACAGACGCCTACG	19
scaffold148696	TGAATCATTTTACAGTGAGGTC	22	397
	ACGCACGTCATCCAGGT	17
scaffold160143	GGAAGCAAATGCCTGAAAAGAC	22	945
	CTAAATGGAACAGATGGCGAGAC	23
C39273930	GCGTGTTAACCCCGTGTTGTAT	22	224
	CACTGCGAGGCTTCCATCTT	20
scaffold13365	CGAGTTACGCATCGGCTAC	19	726
	CAGNTTGAGTGACGTGGTG	19
scaffold152810	GCTTTATGTTATACCGTCGCT	21	345
	TACCTGTTCCTGGGTGACTATG	22
scaffold315812	CGAAAGAAACGAAAACCACCAGG	23	881
	AACACGAAGCCCGTCAGACAT	21
C39669009	GACAGCCTATGAATGCTTACTC	22	246
	TACTGGGTGCTTGCTCTTAC	20
C39138822	CAGTCTCACCAGTCATTCTCAG	22	257
	GGTCTCTCTTTGTTGTGTGTTG	22
scaffold126192	CCTGTCCATTGCTGTTGCT	19	834
	ACGGGCACAGCCTACACTT	19
scaffold375397	TGAATCTAAACATACGTGATGGTG	24	564
	TGAAATGCCGCACGAGATG	19
