# Supplementary material for: Gene map of large yellow croaker (Larimichthys crocea) provides insights into teleost genome evolution and conserved regions associated with growth
Source: Sci Rep. 2015 Dec 22;5:18661. doi: 10.1038/srep18661 (PMC4687042; doi:10.1038/srep18661)
Supplement: Supplementary Table 3 [file srep18661-s4.xls]

## Sheet: stickleback
croaker sequence	stickleback protein	Percent identity	Alignment length	Number of mismatches	Number of gap opens	Start position in query	End position in query	Start position in target	End position in target	Evalue	Bit score
scaffold370474	ENSGACP00000009539	97.9592	49	1	0	284	430	1	49	4.04496e-28	105.916
scaffold144824	ENSGACP00000011451	67.7083	96	2	1	674	961	23	89	4.09236e-30	120.168
scaffold375136	ENSGACP00000021709	87.2727	55	7	0	1	165	322	376	2.13168e-24	101.293
C40048583	ENSGACP00000018572	88.8889	36	4	0	115	222	942	977	9.6438e-16	76.2554
scaffold87919	ENSGACP00000023466	97.561	41	1	0	314	436	1024	1064	7.91952e-27	85.5001
scaffold279966	ENSGACP00000013318	100	26	0	0	1645	1722	114	139	6.85651e-14	56.9954
C38432301	ENSGACP00000021709	85.7143	42	6	0	76	201	421	462	3.4595e-19	80.8777
scaffold101188	ENSGACP00000000340	86.6667	30	4	0	78	167	43	72	1.26893e-14	58.151
scaffold418892	ENSGACP00000011862	86.2069	29	4	0	86	172	544	572	3.45474e-10	55.0694
C39632501	ENSGACP00000013120	95.1613	124	6	0	3	374	296	419	8.67556e-81	249.98
C39411969	ENSGACP00000006897	92.8571	42	3	0	18	143	1	42	4.02854e-20	80.4925
scaffold84332	ENSGACP00000007103	90.2439	41	4	0	1592	1714	376	416	1.34475e-15	79.7221
scaffold87356	ENSGACP00000006622	97.9592	49	1	0	919	1065	281	329	1.48859e-23	105.531
scaffold61651	ENSGACP00000016995	74.5763	59	14	1	17	190	281	339	4.24292e-17	79.7221
scaffold402840	ENSGACP00000024189	75.3425	73	17	1	1035	1250	318	390	6.56286e-25	107.457
C39610495	ENSGACP00000020769	94.2857	35	2	0	263	367	1	35	1.2812e-17	77.411
scaffold239975	ENSGACP00000009980	84.1346	208	30	1	2180	2803	34	238	5.86008e-110	351.673
scaffold382316	ENSGACP00000011531	73.6842	38	10	0	130	243	61	98	3.08712e-10	56.225
scaffold331873	ENSGACP00000025845	71.4286	112	5	1	639	974	249	333	2.4821e-51	153.295
C38837763	ENSGACP00000006151	82.6087	46	8	0	96	233	1059	1104	2.72027e-19	82.4185
scaffold178409	ENSGACP00000027235	64.5669	127	18	1	148	528	428	527	1.13429e-55	162.155
C39019551	ENSGACP00000009730	65.7895	76	25	1	15	239	286	361	9.8054e-24	93.2041
C39522889	ENSGACP00000015971	88.4058	69	8	0	117	323	363	431	1.12183e-37	133.65
scaffold109597	ENSGACP00000025253	88.8889	27	3	0	642	722	196	222	5.09953e-09	55.8398
C39549327	ENSGACP00000014783	59.7561	82	26	2	108	350	45	120	1.51244e-21	87.0409
scaffold395390	ENSGACP00000000612	87.1795	39	5	0	236	352	104	142	7.68671e-16	73.559
C39379023	ENSGACP00000017204	90.9091	33	3	0	9	107	264	296	8.042e-14	65.4698
C39516625	ENSGACP00000022746	88.3117	77	3	1	109	339	350	420	3.10212e-35	128.642
scaffold295430	ENSGACP00000026142	84.2975	121	16	1	213	566	1	121	4.21308e-63	209.92
C38705517	ENSGACP00000013976	94.4444	72	4	0	1	216	390	461	5.39005e-42	145.976
scaffold39059	ENSGACP00000002100	85.9649	57	4	1	2048	2218	262	314	1.04545e-36	107.457
C39842623	ENSGACP00000014978	68.254	63	18	1	1	183	179	241	7.76013e-15	69.3218
scaffold28311	ENSGACP00000015028	88	75	7	2	314	538	8	80	4.79099e-22	96.6709
scaffold170888	ENSGACP00000003478	92.8571	28	2	0	45	128	514	541	8.33965e-13	54.6842
scaffold399149	ENSGACP00000008550	50.7576	132	18	1	188	583	203	287	5.71185e-36	121.324
C39644063	ENSGACP00000021778	96.4286	28	1	0	292	375	10	37	4.68718e-11	57.3806
scaffold299727	ENSGACP00000008005	58.5635	181	66	2	763	1296	86	260	7.83381e-61	211.46
C38579873	ENSGACP00000008604	93.8776	49	3	0	66	212	347	395	7.06168e-25	97.0561
C39850017	ENSGACP00000025668	72.973	37	10	0	342	452	356	392	7.27273e-11	59.6918
scaffold240497	ENSGACP00000018362	82.3529	85	5	1	343	597	572	646	2.31969e-36	137.502
scaffold225951	ENSGACP00000020969	86.4865	37	5	0	799	909	691	727	2.8643e-33	66.2402
C38695089	ENSGACP00000008590	82	50	9	0	2	151	402	451	3.24045e-16	72.7886
scaffold333004	ENSGACP00000017379	97.2222	36	1	0	320	427	330	365	1.10562e-21	77.0258
C39407293	ENSGACP00000013826	100	40	0	0	190	309	57	96	2.52482e-12	59.6918
scaffold317661	ENSGACP00000009348	88.4058	69	8	0	217	423	421	489	1.19179e-33	127.487
scaffold66055	ENSGACP00000015406	84.2105	38	6	0	200	313	173	210	4.43765e-16	74.7146
C39090669	ENSGACP00000016361	96.2963	27	1	0	56	136	639	665	2.78496e-10	56.6102
C39837515	ENSGACP00000023083	64.4231	104	0	1	145	456	103	169	1.18594e-38	134.42
scaffold385358	ENSGACP00000013285	95.4545	22	1	0	726	791	1	22	1.77269e-08	48.521
C39417517	ENSGACP00000002209	95.3125	64	3	0	90	281	299	362	7.85043e-24	93.5893
C39116485	ENSGACP00000004945	89.8551	69	7	0	22	228	641	709	1.25205e-34	126.716
C39163377	ENSGACP00000006092	83.6066	61	10	0	90	272	725	785	1.2133e-17	78.1814
C39190501	ENSGACP00000003515	90	50	5	0	78	227	121	170	8.33817e-27	104.375
scaffold379719	ENSGACP00000017783	87.5	32	4	0	315	410	237	268	5.06565e-11	59.6918
C39430231	ENSGACP00000012443	90.6977	43	4	0	132	260	119	161	1.19137e-21	88.9669
scaffold291402	ENSGACP00000014094	95.3125	64	3	0	421	612	2343	2406	1.138e-31	130.183
C39440193	ENSGACP00000007997	46.875	96	49	2	33	320	106	199	6.47034e-27	101.293
C38714010	ENSGACP00000000241	97.8723	47	1	0	47	187	181	227	8.52732e-27	99.3673
scaffold358801	ENSGACP00000025345	60.3352	179	5	2	103	639	684	796	2.79976e-56	198.749
scaffold158177	ENSGACP00000026940	72.4771	109	5	1	589	915	410	493	7.49094e-84	145.206
scaffold104612	ENSGACP00000012097	97.8723	47	1	0	270	410	240	286	1.80819e-24	97.8265
C39341871	ENSGACP00000026788	91.4286	70	6	0	13	222	4	73	9.44707e-40	139.428
C40121679	ENSGACP00000011947	55.814	215	73	4	87	728	150	343	4.25147e-43	155.606
scaffold57886	ENSGACP00000017164	43.4783	69	39	0	601	807	139	207	4.26187e-12	67.781
C38709606	ENSGACP00000024342	91.6667	48	4	0	9	152	115	162	5.68205e-27	101.679
scaffold379847	ENSGACP00000003465	98.3051	59	1	0	78	254	764	822	5.51434e-31	122.865
C39005687	ENSGACP00000004807	89.5833	48	5	0	31	174	386	433	3.54919e-25	97.4413
C39544937	ENSGACP00000012059	60.8696	92	1	2	72	347	268	324	4.1172e-27	103.219
scaffold246733	ENSGACP00000013077	88	50	5	1	759	908	227	275	6.71586e-39	93.5893
scaffold273602	ENSGACP00000023903	94.3396	53	3	0	2232	2390	157	209	1.00355e-28	108.227
scaffold111928	ENSGACP00000005358	74.0741	27	7	0	36	116	194	220	2.46422e-07	47.3654
scaffold122869	ENSGACP00000005142	80	50	10	0	186	335	66	115	4.89861e-20	84.3445
C38934469	ENSGACP00000016329	86.3014	73	10	0	9	227	96	168	2.19174e-22	87.4261
scaffold98120	ENSGACP00000026949	95	20	1	0	365	424	843	862	1.0613e-07	44.669
scaffold381149	ENSGACP00000022880	68.3544	79	15	1	310	546	5	73	3.9962e-32	113.62
C39276178	ENSGACP00000005391	93.3333	30	2	0	90	179	153	182	3.18661e-14	67.781
scaffold149016	ENSGACP00000013663	100	33	0	0	259	357	89	121	1.14831e-15	70.0922
C38693075	ENSGACP00000021709	82.9268	41	7	0	21	143	216	256	3.61348e-20	83.9593
C39645089	ENSGACP00000023032	92.1875	64	5	0	69	260	321	384	4.30435e-31	115.161
C38789450	ENSGACP00000021127	72.2222	54	15	0	61	222	1	54	3.60594e-19	76.2554
C39286302	ENSGACP00000015024	55.7895	95	14	1	10	294	156	222	8.33598e-28	103.605
C38553391	ENSGACP00000011046	98.3607	61	1	0	2	184	82	142	3.65741e-38	128.642
scaffold217857	ENSGACP00000014089	88.4615	26	3	0	61	138	10	35	7.80056e-09	52.373
C39721483	ENSGACP00000021291	84.375	96	6	1	84	371	121	207	9.15681e-37	131.339
scaffold265769	ENSGACP00000009717	93.3333	30	2	0	619	708	98	127	1.55321e-19	63.1586
scaffold307682	ENSGACP00000010374	95.7447	47	2	0	354	494	134	180	6.86149e-25	98.2117
scaffold332242	ENSGACP00000017130	72.7273	33	9	0	238	336	40	72	4.11486e-09	53.5286
scaffold421506	ENSGACP00000006608	66.6667	81	22	1	331	573	67	142	7.2294e-32	117.472
scaffold393006	ENSGACP00000017296	82.1429	84	5	2	141	392	7	80	5.49142e-31	116.701
C39077957	ENSGACP00000024137	93.1818	44	3	0	52	183	115	158	6.84271e-21	84.7297
scaffold296389	ENSGACP00000015263	67.3077	52	17	0	161	316	41	92	5.82463e-14	69.707
scaffold343903	ENSGACP00000016794	73.5632	87	15	1	34	294	75	153	3.76604e-36	125.946
C39569145	ENSGACP00000008307	79.0698	43	9	0	3	131	53	95	5.25189e-15	70.8626
scaffold93676	ENSGACP00000010925	75	36	9	0	212	319	451	486	1.19002e-09	56.6102
C39239856	ENSGACP00000013858	89.7059	68	5	1	7	210	1197	1262	2.04707e-35	129.798
C38429295	ENSGACP00000004243	100	51	0	0	24	176	192	242	2.65091e-19	81.2629
scaffold401766	ENSGACP00000005269	74.2857	70	13	1	199	408	66	130	6.898e-47	109.383
scaffold50383	ENSGACP00000027673	85.5072	138	20	0	2021	2434	1	138	1.04712e-75	246.899
C39647481	ENSGACP00000004234	82.9787	47	8	0	216	356	157	203	2.41394e-34	90.1225
C39460681	ENSGACP00000018206	80	95	19	0	29	313	36	130	9.82864e-27	102.064
scaffold265368	ENSGACP00000026639	90.3226	31	3	0	63	155	62	92	9.93034e-15	66.2402
scaffold46325	ENSGACP00000013757	80	75	14	1	1700	1921	320	394	5.8954e-39	127.872
scaffold52441	ENSGACP00000020788	90	60	6	0	165	344	381	440	1.17866e-69	117.857
C39601471	ENSGACP00000022009	84.3137	51	8	0	11	163	27	77	3.87718e-24	94.3597
C40038905	ENSGACP00000012141	92.8571	70	4	1	109	318	487	555	1.50169e-36	135.191
scaffold221244	ENSGACP00000013948	84.7826	46	7	0	2	139	1127	1172	2.94954e-35	87.8113
C39476521	ENSGACP00000014392	95.7143	70	3	0	63	272	344	413	9.05473e-43	147.517
scaffold372701	ENSGACP00000022513	87.7551	49	6	0	259	405	445	493	2.32783e-21	92.8189
C39412457	ENSGACP00000021915	80	40	8	0	181	300	77	116	7.79545e-15	68.1662
scaffold253221	ENSGACP00000017548	93.617	47	3	0	1337	1477	170	216	3.18138e-22	97.0561
C39760373	ENSGACP00000017379	85.7143	70	10	0	121	330	548	617	1.66158e-32	122.865
scaffold135376	ENSGACP00000000131	76	50	6	1	230	361	695	744	3.41324e-24	75.485
C39996165	ENSGACP00000003282	84.4037	109	17	0	3	329	533	641	3.89629e-61	203.371
scaffold95460	ENSGACP00000000094	55.8333	120	38	5	201	539	739	850	1.05933e-24	108.227
scaffold428462	ENSGACP00000007706	68.0851	141	13	1	932	1354	413	521	2.05281e-52	189.889
C39892767	ENSGACP00000007705	98.2759	58	1	0	140	313	296	353	6.85732e-32	121.324
scaffold417531	ENSGACP00000026763	95.4023	87	4	0	3	263	24	110	4.06141e-12	60.4622
C39973501	ENSGACP00000012141	96.9231	65	2	0	346	540	367	431	2.52601e-36	133.265
C39981147	ENSGACP00000010811	50.8772	114	23	1	51	392	4	84	4.52122e-25	100.523
C39113831	ENSGACP00000008255	95	40	2	0	137	256	229	268	9.87736e-19	81.2629
scaffold207673	ENSGACP00000010489	91.6667	36	3	0	60	167	85	120	8.49639e-15	73.9442
scaffold180245	ENSGACP00000006224	94.7368	95	3	1	306	590	428	520	2.42339e-66	189.504
scaffold330640	ENSGACP00000015057	64.5455	110	30	1	3	332	205	305	1.68416e-31	127.102
scaffold214377	ENSGACP00000024055	61.4679	109	28	1	217	543	460	554	1.00964e-30	119.398
C39965737	ENSGACP00000020192	94.6667	75	4	0	14	238	1	75	7.6162e-40	145.591
scaffold357654	ENSGACP00000003370	92.4528	53	4	0	367	525	389	441	1.43489e-25	109.768
C38449189	ENSGACP00000003845	88.0597	67	6	1	1	195	56	122	2.47044e-32	115.931
C39826581	ENSGACP00000013077	86.3014	73	7	1	233	451	876	945	1.15928e-23	98.2117
C39326939	ENSGACP00000008034	74.026	77	16	1	17	247	737	809	1.76336e-29	113.235
C38410649	ENSGACP00000021995	100	31	0	0	1	93	132	162	3.89027e-15	68.5514
scaffold64740	ENSGACP00000006617	95.7447	47	2	0	1988	2128	94	140	1.21216e-21	98.5969
C38748311	ENSGACP00000010650	83.6735	49	8	0	68	214	126	174	4.99969e-24	90.8929
scaffold375039	ENSGACP00000016415	94.2857	35	2	0	2	106	1	35	1.75716e-16	73.9442
scaffold75405	ENSGACP00000020177	52.5547	137	20	2	4127	4537	88	179	8.08497e-41	121.324
C38684883	ENSGACP00000000641	91.4894	47	4	0	79	219	117	163	1.33263e-25	97.0561
scaffold393957	ENSGACP00000024721	80.4348	92	16	1	3	272	13	104	9.2818e-08	51.9878
scaffold148696	ENSGACP00000012346	100	38	0	0	331	444	1	38	2.83191e-18	80.8777
C39482639	ENSGACP00000018683	71.2963	108	5	1	1	324	179	260	2.11286e-43	151.369
scaffold225564	ENSGACP00000013556	75.6757	37	8	1	196	306	10	45	6.48573e-10	55.0694
C38959889	ENSGACP00000021990	93.75	16	1	0	46	93	237	252	1.30191e-06	35.4242
scaffold26422	ENSGACP00000012749	98.3333	60	1	0	7366	7545	76	135	6.0583e-33	130.954
C39513481	ENSGACP00000002533	97.3684	38	1	0	226	339	560	597	3.66039e-31	77.411
scaffold20200	ENSGACP00000017545	90.625	32	3	0	240	335	32	63	8.22973e-21	63.5438
scaffold357096	ENSGACP00000001053	76.9231	52	12	0	126	281	5955	6006	8.33861e-21	93.9745
scaffold179437	ENSGACP00000019702	100	23	0	0	1910	1978	452	474	1.51157e-14	51.2174
scaffold2228	ENSGACP00000017135	86.7925	53	7	0	1126	1284	46	98	5.30687e-24	99.7525
scaffold121408	ENSGACP00000017873	70.8333	144	7	2	871	1302	66	174	6.01932e-54	185.267
C39899081	ENSGACP00000013343	88.0952	42	5	0	224	349	321	362	1.77309e-30	81.2629
C40059039	ENSGACP00000027360	90	170	16	1	49	558	32	200	4.99732e-97	288.886
scaffold280314	ENSGACP00000005615	93.3333	45	3	0	1222	1356	401	445	4.03855e-35	87.0409
scaffold312154	ENSGACP00000002961	70.6897	58	17	0	1633	1806	565	622	1.47389e-26	75.0998
scaffold107493	ENSGACP00000020033	47.2	125	37	3	6	380	359	454	1.96619e-20	87.8113
scaffold35356	ENSGACP00000025841	90.6977	86	8	0	362	619	54	139	2.4927e-77	169.088
C39577049	ENSGACP00000015073	95.7983	119	5	0	1	357	28	146	1.98616e-78	242.662
scaffold173010	ENSGACP00000023096	92	50	4	0	908	1057	235	284	2.05189e-21	96.2857
scaffold28947	ENSGACP00000011233	95.4545	22	1	0	614	679	330	351	1.63903e-06	48.521
C38928239	ENSGACP00000026093	71.875	32	9	0	147	242	99	130	1.35904e-10	56.6102
C39870245	ENSGACP00000023234	80.8511	47	9	0	55	195	448	494	4.64011e-19	84.7297
scaffold352551	ENSGACP00000010317	93.8776	49	3	0	1047	1193	131	179	2.97757e-15	79.337
scaffold73011	ENSGACP00000026642	72.9167	48	13	0	507	650	185	232	4.53427e-33	80.1073
scaffold53712	ENSGACP00000014030	91.4894	47	4	0	56	196	20	66	1.904e-26	88.1965
scaffold192158	ENSGACP00000022632	88.0952	42	5	0	328	453	97	138	3.4746e-19	85.8853
C39964567	ENSGACP00000006632	89.2308	65	7	0	1	195	1	65	4.88499e-21	88.9669
C40081691	ENSGACP00000016452	76.4045	89	20	1	52	318	133	220	1.73222e-22	92.8189
C39978369	ENSGACP00000010806	96.6102	59	2	0	114	290	116	174	6.17829e-33	118.242
scaffold162259	ENSGACP00000019685	71.4286	35	10	0	167	271	1	35	1.96233e-09	52.373
C38555721	ENSGACP00000007098	100	21	0	0	94	156	1	21	2.52798e-08	46.595
C39164681	ENSGACP00000022218	100	30	0	0	2	91	187	216	1.35812e-14	66.2402
scaffold415390	ENSGACP00000019575	93.5065	77	5	0	70	300	373	449	4.6881e-47	166.392
C39769755	ENSGACP00000022886	97.7778	45	1	0	244	378	110	154	2.33259e-21	89.7373
scaffold322540	ENSGACP00000014348	94.1176	34	2	0	71	172	40	73	1.72774e-13	68.9366
C39010415	ENSGACP00000010233	96.5517	29	1	0	42	128	1102	1130	3.36004e-12	62.003
scaffold58388	ENSGACP00000015406	92.1569	51	4	0	702	854	91	141	2.90715e-25	103.99
scaffold4265	ENSGACP00000017500	68.9189	74	15	1	2	223	908	973	6.69345e-41	96.2857
C39226308	ENSGACP00000018458	89.1304	46	5	0	39	176	153	198	2.12738e-24	93.2041
C39634625	ENSGACP00000012679	85.1852	27	4	0	292	372	1068	1094	2.08824e-09	55.0694
scaffold399143	ENSGACP00000013757	64.5161	124	13	1	117	488	103	195	2.40523e-33	124.79
C39274588	ENSGACP00000017210	80.5556	36	7	0	3	110	70	105	1.15634e-11	58.5362
scaffold271839	ENSGACP00000008034	68.5185	108	2	1	3	326	737	812	5.27334e-47	148.288
C39500869	ENSGACP00000021715	96.4286	112	4	0	2	337	50	161	9.02891e-64	198.749
scaffold408589	ENSGACP00000010780	82.1429	56	10	0	125	292	115	170	1.78116e-12	64.3142
scaffold182249	ENSGACP00000006993	75.7143	70	17	0	144	353	91	160	4.37103e-23	84.3445
scaffold97344	ENSGACP00000007627	83.3333	30	5	0	154	243	77	106	1.49302e-09	52.373
C40079277	ENSGACP00000025204	75	84	21	0	471	722	36	119	9.58156e-38	134.806
scaffold262357	ENSGACP00000021873	76.3158	76	13	1	1678	1890	364	439	2.82075e-26	114.005
scaffold269855	ENSGACP00000018995	52.7473	91	17	2	3	275	293	357	3.058e-20	84.7297
C38542299	ENSGACP00000018898	95.2381	63	3	0	15	203	658	720	4.17695e-33	121.324
scaffold370872	ENSGACP00000007600	100	43	0	0	496	624	65	107	2.60096e-19	90.8929
C39453209	ENSGACP00000010180	91.4286	35	3	0	220	324	155	189	2.80421e-16	73.1738
scaffold68510	ENSGACP00000013240	90.9091	55	5	0	855	1019	1035	1089	1.31638e-28	105.531
C38877577	ENSGACP00000004929	97.9167	48	1	0	89	232	217	264	1.03724e-26	103.99
scaffold259515	ENSGACP00000024028	91.4894	47	4	0	166	306	272	318	1.72556e-31	96.2857
C39730101	ENSGACP00000002848	92.1053	38	3	0	26	139	797	834	7.66657e-19	83.1889
C38848647	ENSGACP00000020823	86.5672	67	9	0	17	217	90	156	1.81197e-33	119.783
C39330729	ENSGACP00000019071	62.069	58	18	2	36	200	94	150	3.43415e-16	71.2478
C38625197	ENSGACP00000011279	51.7857	56	26	1	49	216	185	239	1.83423e-08	49.6766
scaffold23490	ENSGACP00000012141	86.3636	22	3	0	224	289	1	22	1.6407e-06	46.2098
C38805461	ENSGACP00000000688	96.6667	30	1	0	43	132	98	127	3.94543e-13	60.8474
scaffold15070	ENSGACP00000024258	87.5	56	7	0	382	549	168	223	1.93159e-26	106.301
scaffold243637	ENSGACP00000018601	89.7436	39	4	0	1042	1158	19	57	1.35087e-18	85.8853
scaffold163181	ENSGACP00000003786	54.2056	107	9	2	407	727	592	658	3.54428e-43	97.0561
C39034491	ENSGACP00000014806	91.5493	71	6	0	25	237	9	79	1.52186e-41	133.65
C38787421	ENSGACP00000004813	83.0769	65	11	0	34	228	258	322	1.18338e-33	120.168
C39629127	ENSGACP00000012657	91.1765	34	3	0	271	372	77	110	1.54613e-14	69.3218
C38938813	ENSGACP00000000634	84.9057	53	5	1	64	222	472	521	1.70419e-22	90.8929
scaffold336777	ENSGACP00000017882	88.5246	61	7	0	1467	1649	54	114	1.44021e-16	84.3445
scaffold12262	ENSGACP00000027344	87.037	54	7	0	3060	3221	335	388	5.37638e-23	102.834
scaffold351453	ENSGACP00000000758	100	38	0	0	100	213	431	468	2.9615e-16	77.0258
scaffold363253	ENSGACP00000016853	63.6364	55	19	1	55	216	575	629	1.08167e-09	55.0694
C39058465	ENSGACP00000002618	87.0588	85	11	0	5	259	209	293	1.86892e-45	150.599
scaffold123924	ENSGACP00000006496	86.8421	38	5	0	141	254	120	157	3.64058e-18	70.0922
scaffold252250	ENSGACP00000016187	95.8333	24	1	0	83	154	381	404	1.39345e-15	51.9878
C38649555	ENSGACP00000006245	82.0513	39	5	1	1	111	239	277	6.04846e-13	63.1586
C39306411	ENSGACP00000004264	82.7586	58	10	0	56	229	628	685	1.11439e-27	106.686
C39779813	ENSGACP00000010518	62.3656	93	9	1	16	294	199	265	5.60265e-28	107.457
C38689313	ENSGACP00000007514	100	28	0	0	138	221	76	103	1.44894e-14	67.3958
C39631271	ENSGACP00000023570	83.9506	81	13	0	1	243	45	125	2.44482e-42	149.058
scaffold185371	ENSGACP00000018683	75.9259	54	9	1	55	216	436	485	1.60146e-12	65.0846
C39475289	ENSGACP00000009043	80.8824	68	13	0	3	206	33	100	2.07391e-33	119.783
scaffold149515	ENSGACP00000020118	84.2857	70	11	0	156	365	235	304	1.20701e-31	125.946
C39160575	ENSGACP00000001268	75.6098	41	10	0	71	193	300	340	4.94562e-15	68.9366
C39235384	ENSGACP00000020605	89.4737	57	6	0	25	195	120	176	8.81624e-17	75.485
C39060509	ENSGACP00000009427	97.561	41	1	0	119	241	152	192	4.58744e-21	86.6557
scaffold363941	ENSGACP00000025102	80	40	8	0	9	128	71	110	1.60709e-17	76.6406
C39030017	ENSGACP00000017164	77.6119	67	15	0	2	202	266	332	2.31282e-30	111.309
C38956693	ENSGACP00000021809	97.2222	72	2	0	31	246	331	402	8.70509e-44	148.288
C39186185	ENSGACP00000020011	95.4545	44	2	0	116	247	214	257	5.77458e-23	90.5077
scaffold226274	ENSGACP00000017672	87.0968	62	8	0	623	808	418	479	7.96425e-26	111.309
scaffold117404	ENSGACP00000026729	84.3137	51	8	0	243	395	87	137	1.4467e-20	89.3521
scaffold342531	ENSGACP00000002413	51.2	125	17	2	2	376	56	136	1.43689e-17	85.5001
scaffold360738	ENSGACP00000007284	97.9167	48	1	0	175	318	1	48	2.03296e-23	100.138
C40092005	ENSGACP00000003156	49.5413	109	22	2	436	759	737	813	4.8738e-19	87.0409
scaffold221291	ENSGACP00000007103	89.2308	65	7	0	2288	2482	470	534	4.57915e-29	122.865
scaffold199378	ENSGACP00000018522	89.3617	47	5	0	192	332	250	296	3.77724e-21	92.0485
scaffold70939	ENSGACP00000026575	82.8125	64	11	0	872	1063	448	511	1.78585e-39	115.161
scaffold293631	ENSGACP00000013399	97.9167	48	1	0	1611	1754	1078	1125	6.15099e-43	98.9821
scaffold363833	ENSGACP00000011752	95.122	41	2	0	609	731	570	610	4.41878e-17	80.4925
C39639661	ENSGACP00000025609	91.6667	36	3	0	139	246	183	218	2.16522e-15	70.0922
C39200499	ENSGACP00000001504	73.1183	93	16	3	1	279	7	90	2.74171e-28	108.227
scaffold257932	ENSGACP00000022394	85.7143	35	5	0	49	153	440	474	1.18449e-13	65.855
scaffold285687	ENSGACP00000016995	86	50	7	0	222	371	405	454	1.49425e-19	89.7373
C39886075	ENSGACP00000023588	85.906	149	21	0	1	447	1	149	6.07996e-78	233.032
C39508993	ENSGACP00000012177	96.5517	29	1	0	100	186	1	29	4.95922e-12	62.3882
scaffold404920	ENSGACP00000012921	72.5191	131	5	1	631	1023	15	114	8.1125e-58	189.119
scaffold257200	ENSGACP00000012576	87.234	47	6	0	2	142	49	95	2.60443e-37	95.1301
scaffold399892	ENSGACP00000026602	71.7391	46	13	0	1113	1250	41	86	1.83216e-17	78.5666
C39995357	ENSGACP00000011022	89.1892	37	4	0	471	581	152	188	2.69333e-16	74.3294
scaffold386310	ENSGACP00000026131	88.0952	42	5	0	176	301	1099	1140	1.5037e-07	52.373
scaffold205513	ENSGACP00000003786	45.7831	166	23	4	1280	1777	232	330	2.32969e-97	128.642
scaffold13611	ENSGACP00000020947	93.3333	90	6	0	3491	3760	195	284	3.92884e-47	174.866
C39218030	ENSGACP00000021715	72.043	93	26	0	3	281	51	143	1.12098e-44	148.288
scaffold331385	ENSGACP00000026988	100	21	0	0	3	65	77	97	1.67076e-12	48.1358
scaffold221723	ENSGACP00000016002	80.2198	91	13	1	2621	2893	2061	2146	2.65087e-36	145.206
scaffold310962	ENSGACP00000003948	83.75	80	9	1	3	242	42	117	2.17902e-41	137.117
C38561153	ENSGACP00000027516	80.4348	46	9	0	21	158	15	60	2.23491e-08	50.0618
C38809023	ENSGACP00000022826	87.5	24	3	0	160	231	186	209	8.79823e-09	45.4394
C38674329	ENSGACP00000006853	91.8367	49	4	0	36	182	127	175	7.97608e-13	63.1586
C39080019	ENSGACP00000012213	81.6667	60	11	0	84	263	227	286	5.06558e-29	106.686
scaffold253904	ENSGACP00000027530	58.1967	122	6	3	65	427	214	291	2.16561e-26	109.383
scaffold260277	ENSGACP00000008389	86.2069	29	4	0	69	155	400	428	4.61731e-08	53.1434
scaffold54413	ENSGACP00000015813	80.7692	26	5	0	162	239	5	30	4.30552e-07	47.7506
scaffold180447	ENSGACP00000008307	45.4545	77	13	1	146	376	288	335	1.58066e-10	57.7658
scaffold215903	ENSGACP00000004820	89.4737	38	4	0	25	138	28	65	2.41807e-14	67.781
scaffold179397	ENSGACP00000015066	86.9565	23	3	0	139	207	90	112	8.264e-09	50.447
C39514295	ENSGACP00000013363	81.1321	53	10	0	100	258	930	982	1.89516e-14	70.0922
C38932955	ENSGACP00000021074	90.9091	22	2	0	149	214	22	43	4.20507e-08	48.521
C38582389	ENSGACP00000000382	84.7826	46	7	0	54	191	382	427	3.68453e-22	88.5817
scaffold52365	ENSGACP00000013773	88.7324	71	8	0	538	750	174	244	6.78276e-35	132.88
C39274228	ENSGACP00000013077	86.9565	46	6	0	92	229	116	161	7.91533e-20	84.7297
scaffold199558	ENSGACP00000012443	73.3871	124	10	1	5	376	229	329	3.60252e-52	179.489
scaffold353786	ENSGACP00000005954	90.9091	33	3	0	340	438	66	98	4.62999e-13	66.6254
scaffold313812	ENSGACP00000006598	87.5	64	7	1	572	760	99	162	1.31672e-26	116.316
scaffold215348	ENSGACP00000005204	39.8438	128	40	2	30	398	103	198	5.6186e-18	80.1073
C39529191	ENSGACP00000024302	87.6923	65	3	1	150	344	405	464	1.16429e-31	116.701
scaffold328442	ENSGACP00000008980	100	50	0	0	22	171	613	662	6.01794e-24	95.5153
scaffold44819	ENSGACP00000015738	55.0725	69	4	1	11	217	106	147	1.93377e-12	66.2402
scaffold328445	ENSGACP00000006536	100	53	0	0	129	287	877	929	9.22547e-14	67.3958
C40051233	ENSGACP00000014246	55.3191	47	21	0	17	157	145	191	3.64412e-09	55.0694
scaffold35347	ENSGACP00000010863	83	100	14	2	157	456	5	101	7.29067e-84	141.739
scaffold260614	ENSGACP00000000641	96.6667	30	1	0	558	647	268	297	6.38492e-12	63.5438
C38902387	ENSGACP00000023466	96.9231	65	2	0	28	222	676	740	2.69432e-38	137.117
scaffold367770	ENSGACP00000010995	100	46	0	0	788	925	110	155	2.7724e-21	89.3521
C38979622	ENSGACP00000005224	93.1818	44	3	0	48	179	2	45	1.61479e-25	97.0561
scaffold352548	ENSGACP00000018537	56.9892	93	5	1	229	507	771	828	7.4016e-32	107.457
C38903037	ENSGACP00000009582	84.0909	44	7	0	81	212	87	130	2.94541e-22	85.5001
C38888277	ENSGACP00000026531	83.3333	24	4	0	2	73	154	177	3.84566e-06	43.1282
scaffold122990	ENSGACP00000003496	95.3488	43	2	0	3319	3447	30	72	4.31486e-20	90.5077
C39968445	ENSGACP00000001399	67.5	120	12	1	42	401	1097	1189	2.06607e-35	133.65
C39051353	ENSGACP00000018336	98.8372	86	1	0	1	258	110	195	2.006e-37	127.487
scaffold260609	ENSGACP00000000450	58.9744	39	16	0	164	280	15	53	8.86734e-11	46.595
scaffold408937	ENSGACP00000015057	57.5	40	15	1	122	235	44	83	3.18185e-07	48.9062
scaffold355652	ENSGACP00000006140	90.9091	66	6	0	1	198	503	568	5.05087e-40	140.969
scaffold361973	ENSGACP00000010362	87.7193	57	7	0	7	177	272	328	6.58234e-29	108.612
C38657321	ENSGACP00000024439	98.6111	72	1	0	3	218	37	108	5.9389e-45	147.132
scaffold27244	ENSGACP00000012781	71.25	80	18	1	2534	2773	227	301	1.67647e-29	124.02
scaffold311428	ENSGACP00000019573	86.2745	51	7	0	17	169	334	384	5.20975e-14	67.0106
scaffold60865	ENSGACP00000008052	80.5556	36	7	0	2	109	290	325	6.48249e-11	60.8474
C39428397	ENSGACP00000007108	58.8785	107	37	1	1	321	1430	1529	3.62024e-25	100.908
C39287306	ENSGACP00000004307	75.3846	65	16	0	25	219	22	86	7.48775e-33	112.464
scaffold94045	ENSGACP00000025512	83.0189	53	9	0	2481	2639	1864	1916	1.62165e-30	86.2705
C39771443	ENSGACP00000008488	83.1461	89	15	0	148	414	774	862	1.48945e-41	149.058
scaffold363717	ENSGACP00000026394	47.3118	93	36	1	44	322	335	414	1.39684e-11	60.4622
scaffold257670	ENSGACP00000024770	96.2963	27	1	0	430	510	244	270	3.0502e-09	55.8398
C39596957	ENSGACP00000026729	97.9592	49	1	0	80	226	242	290	8.55314e-28	104.76
C39015709	ENSGACP00000010433	88.7097	62	7	0	20	205	175	236	1.16009e-33	118.627
C38616371	ENSGACP00000022076	82.3529	51	9	0	11	163	119	169	2.54668e-23	92.8189
C39195867	ENSGACP00000023241	79.1667	24	5	0	3	74	1	24	4.08998e-07	45.8246
C39914431	ENSGACP00000022167	87.2727	55	7	0	21	185	601	655	8.71135e-26	103.99
scaffold149478	ENSGACP00000011630	94.7368	38	2	0	67	180	2099	2136	2.72948e-17	87.8113
C39672321	ENSGACP00000007080	91.6667	36	3	0	246	353	83	118	2.08661e-31	76.2554
C38524939	ENSGACP00000011278	100	55	0	0	44	208	1458	1512	1.36631e-33	123.635
C39600291	ENSGACP00000022304	88.5246	61	7	0	154	336	315	375	5.27411e-30	112.079
scaffold92076	ENSGACP00000002190	83.3333	24	4	0	8	79	46	69	1.42759e-10	46.2098
scaffold118787	ENSGACP00000024704	49.1379	116	20	2	3525	3872	245	321	6.34935e-23	104.375
C39267038	ENSGACP00000021234	83.3333	24	4	0	2	73	273	296	1.6702e-07	47.7506
C39706849	ENSGACP00000022046	84	25	4	0	228	302	167	191	4.07776e-09	53.5286
scaffold96694	ENSGACP00000004323	79.4118	68	3	1	469	672	73	129	2.04825e-29	114.005
C38967986	ENSGACP00000020780	81.4815	54	10	0	81	242	179	232	4.79531e-21	86.6557
C39440961	ENSGACP00000015011	70	40	12	0	26	145	187	226	3.5105e-10	56.6102
C40054513	ENSGACP00000010925	95.082	61	3	0	468	650	162	222	9.98043e-42	128.257
scaffold154828	ENSGACP00000014578	48.3871	62	31	1	1038	1223	137	197	6.31138e-09	56.6102
scaffold98582	ENSGACP00000024961	55.814	86	37	1	140	397	1	85	4.57954e-18	73.9442
scaffold90921	ENSGACP00000011025	79.3103	29	6	0	188	274	94	122	7.54672e-09	49.6766
C39162591	ENSGACP00000024154	100	66	0	0	1	198	1	66	8.85303e-43	139.813
C40074885	ENSGACP00000016356	86.0465	129	16	1	3	389	1	127	1.08239e-65	206.838
scaffold291843	ENSGACP00000027399	79.4393	107	13	1	585	905	92	189	1.00501e-47	167.933
scaffold136476	ENSGACP00000026084	90.625	64	6	0	2379	2570	396	459	8.28625e-27	119.398
C38868587	ENSGACP00000014094	85.3659	41	6	0	115	237	382	422	2.13265e-17	77.411
scaffold382296	ENSGACP00000010306	82.4561	57	8	1	416	580	295	351	5.17456e-24	102.449
scaffold170619	ENSGACP00000020630	91.4286	35	3	0	24	128	655	689	2.87575e-23	71.2478
scaffold354476	ENSGACP00000011144	87.2093	86	11	0	321	578	221	306	3.56983e-54	162.155
scaffold285474	ENSGACP00000015717	72.7273	33	9	0	624	722	1481	1513	1.03831e-10	63.1586
C39691201	ENSGACP00000019415	87.5	40	5	0	178	297	111	150	5.98453e-18	76.2554
C38699669	ENSGACP00000020984	92.3077	26	2	0	42	119	1	26	3.31793e-08	48.9062
C38974498	ENSGACP00000020567	93.3333	45	3	0	11	145	261	305	1.66582e-21	88.5817
C39139786	ENSGACP00000009896	90.3226	62	6	0	85	270	320	381	1.21272e-34	124.02
scaffold397357	ENSGACP00000009254	100	30	0	0	138	227	377	406	8.34746e-25	65.855
C38759817	ENSGACP00000017652	86.6667	30	4	0	86	175	1147	1176	3.15132e-10	55.8398
scaffold175203	ENSGACP00000007277	70.5882	34	10	0	194	295	294	327	1.83658e-08	51.2174
C39755927	ENSGACP00000005670	74	50	7	1	33	182	1	44	2.42386e-26	68.5514
scaffold167361	ENSGACP00000018972	93.3333	45	3	0	516	650	191	235	2.95302e-20	92.0485
scaffold374006	ENSGACP00000000125	94.3396	53	3	0	364	522	148	200	2.75705e-25	108.227
scaffold282417	ENSGACP00000014392	100	31	0	0	552	644	439	469	2.39105e-12	65.4698
C40038103	ENSGACP00000024721	45.3704	108	8	1	309	632	133	189	1.17743e-18	83.9593
C39846671	ENSGACP00000027280	64.4444	90	3	1	159	428	249	309	1.05551e-27	108.612
scaffold334831	ENSGACP00000025402	86.3014	73	9	1	372	587	1	73	1.36102e-33	130.183
C38452359	ENSGACP00000023828	83.3333	42	7	0	77	202	366	407	4.03988e-15	69.3218
scaffold410048	ENSGACP00000007479	77.1429	35	8	0	152	256	306	340	3.06838e-11	61.6178
C39479797	ENSGACP00000009347	73.8318	107	0	1	12	332	199	277	1.57889e-46	159.073
C39149526	ENSGACP00000004512	90.625	32	3	0	161	256	75	106	4.90691e-23	61.6178
C38881561	ENSGACP00000026114	86.1111	36	5	0	42	149	423	458	1.87073e-13	64.6994
C39545415	ENSGACP00000008115	82.5	80	14	0	43	282	450	529	2.74711e-40	142.895
C38636769	ENSGACP00000011278	91.6667	36	3	0	108	215	1265	1300	4.83776e-16	72.7886
scaffold234111	ENSGACP00000027276	100	25	0	0	997	1071	41	65	3.73602e-08	54.299
C38943417	ENSGACP00000001417	80.7692	26	5	0	11	88	354	379	2.95357e-06	43.8986
scaffold36919	ENSGACP00000027283	71.0345	145	7	1	1297	1731	1	110	3.64312e-57	204.142
scaffold375238	ENSGACP00000019133	69.2308	39	12	0	162	278	74	112	7.34502e-10	55.8398
scaffold309477	ENSGACP00000010532	70.5882	119	4	2	210	554	354	445	8.46816e-44	153.68
C39818879	ENSGACP00000015011	91.3793	58	5	0	248	421	408	465	5.97928e-36	105.916
C39442705	ENSGACP00000018172	78.125	32	7	0	226	321	1463	1494	2.31597e-10	57.3806
C38546877	ENSGACP00000018911	86.1111	36	5	0	46	153	75	110	1.43746e-16	74.3294
scaffold101391	ENSGACP00000005670	72.5714	175	8	2	197	721	204	338	5.67175e-73	246.514
scaffold140005	ENSGACP00000003691	97.1429	35	1	0	1128	1232	69	103	1.07258e-23	72.7886
scaffold334838	ENSGACP00000002532	91.6667	24	2	0	409	480	172	195	3.24556e-07	48.9062
C39139550	ENSGACP00000023228	81.9672	61	11	0	8	190	1	61	2.16796e-29	104.375
C38898253	ENSGACP00000010969	91.1765	34	3	0	86	187	113	146	8.64281e-14	65.855
C39567399	ENSGACP00000012601	86.4407	59	8	0	9	185	440	498	2.81643e-27	106.301
C39715245	ENSGACP00000007513	58.1395	86	34	1	23	280	253	336	2.04122e-06	45.4394
C39470391	ENSGACP00000012134	85.7143	49	7	0	115	261	200	248	5.02752e-24	95.1301
C39480723	ENSGACP00000026738	88	25	3	0	199	273	93	117	2.40698e-07	45.4394
scaffold129961	ENSGACP00000021418	82.9787	47	6	1	164	304	67	111	2.21667e-15	78.5666
scaffold320969	ENSGACP00000002027	45.6522	46	23	1	633	764	222	267	9.73412e-07	36.5798
C39546213	ENSGACP00000000863	100	19	0	0	293	349	274	292	2.52049e-06	44.669
scaffold410285	ENSGACP00000008902	46.9697	66	7	1	16	213	173	210	1.69347e-08	52.7582
C38974844	ENSGACP00000013437	84.7826	46	7	0	1	138	25	70	7.21061e-20	79.337
scaffold370330	ENSGACP00000001136	90.4762	42	4	0	70	195	922	963	2.63833e-18	83.1889
scaffold31057	ENSGACP00000013258	67.4419	43	5	1	477	605	280	313	2.08761e-08	53.1434
scaffold250676	ENSGACP00000021065	82.2222	45	8	0	328	462	125	169	8.83973e-20	86.6557
C39900239	ENSGACP00000010978	97.2973	37	1	0	14	124	181	217	1.41552e-44	77.411
scaffold340416	ENSGACP00000025257	88.7097	62	7	0	113	298	111	172	2.09042e-32	118.627
scaffold347314	ENSGACP00000017975	97.4359	39	1	0	131	247	81	119	3.22358e-17	80.1073
C38707922	ENSGACP00000013587	54.0541	74	5	1	2	223	297	341	1.66427e-16	72.4034
scaffold80979	ENSGACP00000013791	28.0702	228	145	4	1345	1980	472	696	2.18678e-23	107.071
scaffold208929	ENSGACP00000012134	86.4865	37	5	0	487	597	341	377	1.33142e-14	73.1738
C40022157	ENSGACP00000026084	96	75	3	0	142	366	536	610	7.37587e-43	155.606
scaffold75268	ENSGACP00000025769	89.5954	173	13	1	557	1075	144	311	4.43833e-101	318.546
scaffold287824	ENSGACP00000017554	98.0392	51	1	0	181	333	250	300	3.10091e-46	108.997
scaffold28581	ENSGACP00000003478	87.5	56	7	0	568	735	241	296	9.65434e-44	105.145
scaffold215332	ENSGACP00000009452	95.3488	43	2	0	361	489	128	170	1.17174e-32	87.0409
C38899721	ENSGACP00000024731	95.5224	67	3	0	41	241	902	968	5.13291e-27	104.76
scaffold264257	ENSGACP00000004945	54.0816	98	4	1	16	309	543	599	1.44736e-22	94.3597
scaffold418515	ENSGACP00000021772	96.7033	91	3	0	183	455	167	257	1.72007e-54	182.185
C39576919	ENSGACP00000004613	83.7209	43	7	0	2	130	121	163	5.89543e-19	80.4925
C38637349	ENSGACP00000003515	90.566	53	5	0	57	215	596	648	2.09312e-26	102.449
C39349054	ENSGACP00000010516	80.3279	61	12	0	17	199	521	581	7.2299e-26	102.449
C38576783	ENSGACP00000001106	90.9091	33	2	1	100	198	1	32	4.60439e-12	60.077
scaffold39133	ENSGACP00000003176	53.7313	67	25	3	149	334	1	66	1.71977e-10	55.0694
scaffold107142	ENSGACP00000010280	98.7013	77	1	0	1055	1285	151	227	1.57391e-43	160.614
scaffold361141	ENSGACP00000005593	90.625	32	3	0	112	207	223	254	5.93833e-12	62.003
C39181079	ENSGACP00000016593	77.5	40	9	0	53	172	117	156	5.59607e-18	75.8702
C38892883	ENSGACP00000022775	95.7447	47	2	0	97	237	567	613	8.85443e-23	92.4337
C39263788	ENSGACP00000006680	92.6829	41	3	0	166	288	138	178	5.3113e-21	84.7297
C40072139	ENSGACP00000006465	80	45	9	0	194	328	23	67	7.32423e-28	72.7886
scaffold199635	ENSGACP00000017860	55.5556	99	28	2	370	666	142	224	5.19486e-26	107.457
scaffold38332	ENSGACP00000027585	66.2651	83	23	1	174	422	228	305	4.99488e-30	112.079
C39090275	ENSGACP00000022906	100	34	0	0	1	102	1	34	1.77736e-15	68.9366
scaffold7076	ENSGACP00000023195	60	45	17	1	259	393	151	194	1.4235e-06	47.3654
scaffold18585	ENSGACP00000017426	88.5246	61	7	0	1485	1667	601	661	2.50046e-28	121.324
C39102981	ENSGACP00000001944	50	88	1	1	1	264	510	554	1.79758e-18	80.1073
C38617491	ENSGACP00000015514	75	28	7	0	125	208	240	267	9.74546e-06	41.9726
C38801651	ENSGACP00000015417	86.9565	46	6	0	60	197	46	91	3.33342e-23	87.4261
scaffold306121	ENSGACP00000027283	95.5224	67	3	0	363	563	356	422	3.35656e-33	130.954
scaffold162618	ENSGACP00000014660	85.4167	48	7	0	690	833	221	268	7.76723e-30	88.9669
C40072317	ENSGACP00000022910	84.4444	45	6	1	51	185	312	355	1.30482e-17	81.2629
scaffold82573	ENSGACP00000025140	94.4444	54	3	0	541	702	303	356	1.12834e-46	110.538
scaffold150287	ENSGACP00000010041	82.9787	47	5	1	230	370	364	407	1.14901e-15	79.7221
scaffold162585	ENSGACP00000014094	97.7273	44	1	0	479	610	2609	2652	2.87387e-21	95.5153
C38832255	ENSGACP00000017888	68.1818	44	10	1	50	181	98	137	9.805e-09	51.6026
scaffold248579	ENSGACP00000013300	95.5556	45	2	0	1259	1393	692	736	6.73913e-18	86.6557
scaffold341235	ENSGACP00000011222	75	36	9	0	442	549	64	99	2.31568e-22	65.4698
scaffold20053	ENSGACP00000020516	83.3333	42	7	0	944	1069	23	64	8.1095e-17	76.2554
C38896503	ENSGACP00000023149	69.2308	39	12	0	96	212	409	447	1.2051e-16	74.3294
C39419779	ENSGACP00000017256	59.6154	52	16	2	102	257	137	183	2.48567e-11	60.077
C39999107	ENSGACP00000027534	82.6923	52	9	0	430	585	140	191	7.14036e-22	90.1225
scaffold128680	ENSGACP00000009493	96.875	64	2	0	491	682	171	234	1.2498e-36	136.732
C39716347	ENSGACP00000021372	90.3226	31	3	0	200	292	509	539	3.94461e-11	60.077
scaffold277448	ENSGACP00000026880	48	100	39	1	46	345	73	159	3.75639e-25	97.4413
scaffold14308	ENSGACP00000005492	78.125	64	6	1	475	666	671	726	7.90142e-38	98.9821
C39835345	ENSGACP00000019282	88.7097	62	7	0	129	314	323	384	7.00716e-36	130.183
scaffold200008	ENSGACP00000006536	97.2973	37	1	0	396	506	1027	1063	4.37587e-16	75.8702
C40046957	ENSGACP00000012188	100	37	0	0	533	643	904	940	3.83175e-18	83.5741
scaffold23766	ENSGACP00000011116	70.9091	55	7	1	556	720	41	86	4.59169e-21	80.4925
C39516819	ENSGACP00000027395	84.375	64	10	0	113	304	1106	1169	1.88946e-31	119.013
C38915201	ENSGACP00000012968	100	67	0	0	41	241	418	484	8.69992e-39	135.576
scaffold270450	ENSGACP00000021188	38.6139	101	27	3	96	389	229	297	2.4898e-08	51.6026
C39077605	ENSGACP00000022937	83.7838	37	6	0	30	140	788	824	2.42465e-12	62.3882
scaffold300982	ENSGACP00000005697	68.4211	38	12	0	1878	1991	238	275	6.1162e-12	67.3958
scaffold398117	ENSGACP00000009638	95.8333	24	1	0	326	397	512	535	9.4306e-09	54.6842
C39326549	ENSGACP00000026384	94.9153	59	3	0	120	296	6	64	1.20422e-33	122.094
C39110535	ENSGACP00000011278	97.561	82	2	0	9	254	2004	2085	1.44293e-45	159.073
scaffold263026	ENSGACP00000017601	85	60	7	1	650	829	485	542	1.93378e-23	101.293
scaffold384146	ENSGACP00000000220	84.8485	66	5	1	133	330	367	427	1.52635e-30	120.939
C38953115	ENSGACP00000022174	79.0698	43	9	0	108	236	837	879	2.26438e-14	68.1662
C39392703	ENSGACP00000024843	80.8824	68	13	0	54	257	1531	1598	1.79352e-30	115.931
scaffold203168	ENSGACP00000013300	97.9592	49	1	0	1633	1779	33	81	1.56012e-21	99.3673
scaffold378783	ENSGACP00000001268	97.6744	43	1	0	178	306	132	174	3.92791e-23	89.7373
scaffold1565	ENSGACP00000003786	70	50	15	0	1142	1291	717	766	1.84054e-21	74.7146
scaffold236014	ENSGACP00000022633	47.7612	67	34	1	1	198	102	168	4.17335e-11	62.003
scaffold312862	ENSGACP00000025660	70.339	118	2	1	1	354	170	254	1.45477e-45	159.073
scaffold386432	ENSGACP00000007284	97.5	40	1	0	12	131	715	754	1.34021e-23	82.0333
scaffold12843	ENSGACP00000003016	85.7143	49	7	0	1962	2108	330	378	2.17992e-19	91.6633
scaffold302976	ENSGACP00000017388	92	50	4	0	236	385	517	566	7.64399e-28	100.908
C40045959	ENSGACP00000020788	88	25	3	0	3	77	96	120	1.40051e-15	52.7582
scaffold256967	ENSGACP00000003282	90	20	2	0	94	153	67	86	5.88459e-06	43.5134
scaffold128496	ENSGACP00000019122	47.1698	53	28	0	522	680	73	125	5.31442e-20	52.373
scaffold4190	ENSGACP00000020379	49.2308	130	19	2	62	451	487	569	8.90193e-29	118.242
C39088819	ENSGACP00000021202	76.9231	26	6	0	94	171	151	176	9.50554e-08	46.595
scaffold44042	ENSGACP00000003463	71.1864	59	16	1	3264	3440	59	116	4.01505e-53	91.6633
C39015407	ENSGACP00000014094	100	43	0	0	80	208	1550	1592	1.16677e-23	95.5153
scaffold396347	ENSGACP00000009022	98.2759	58	1	0	275	448	1	58	2.96281e-33	121.324
scaffold397742	ENSGACP00000000589	81.8182	44	8	0	715	846	217	260	9.28544e-27	78.5666
C38495938	ENSGACP00000014871	78.5714	42	9	0	50	175	232	273	6.41753e-15	68.9366
scaffold358341	ENSGACP00000021188	94.4444	54	3	0	243	404	348	401	2.93349e-28	111.694
scaffold279702	ENSGACP00000007829	66.2921	89	27	1	401	667	54	139	5.58981e-20	91.2781
scaffold387191	ENSGACP00000019647	98.9474	95	1	0	377	661	3	97	3.50395e-45	155.606
scaffold360847	ENSGACP00000025105	90.6977	43	4	0	3	131	163	205	3.94769e-06	44.669
scaffold4429	ENSGACP00000012866	71.3043	115	26	3	323	655	24	135	7.0396e-56	154.451
scaffold376026	ENSGACP00000020313	90.9091	44	4	0	428	559	130	173	5.34208e-20	87.8113
C39367289	ENSGACP00000021898	69.697	33	10	0	147	245	141	173	4.83235e-08	47.7506
C39272018	ENSGACP00000011870	80.7018	57	11	0	120	290	482	538	3.12558e-23	93.5893
scaffold194327	ENSGACP00000009675	86.5385	52	7	0	1778	1933	459	510	1.24789e-38	97.0561
C39200563	ENSGACP00000023864	88.2353	68	8	0	22	225	94	161	3.70361e-38	132.494
C38543639	ENSGACP00000011278	100	54	0	0	46	207	1721	1774	2.52072e-30	114.005
C39862121	ENSGACP00000004939	43.4211	76	31	3	143	352	237	306	3.1789e-07	48.1358
C38992484	ENSGACP00000022913	98.0769	52	1	0	86	241	3	54	2.08563e-28	106.686
C39204271	ENSGACP00000012815	77.3585	53	12	0	24	182	41	93	3.79089e-24	93.2041
scaffold132000	ENSGACP00000002525	40	130	21	3	1	390	134	206	3.43487e-31	71.633
scaffold194100	ENSGACP00000012796	100	30	0	0	45	134	734	763	5.86765e-20	66.6254
C38865517	ENSGACP00000014216	100	51	0	0	61	213	59	109	1.46618e-31	110.153
C38948237	ENSGACP00000002586	98.3333	60	1	0	56	235	150	209	1.63809e-24	94.3597
scaffold305215	ENSGACP00000008550	87.5	32	4	0	1707	1802	430	461	3.60724e-10	63.1586
scaffold358230	ENSGACP00000010348	48.8889	90	14	1	1185	1454	480	537	3.87868e-44	73.9442
scaffold32359	ENSGACP00000027283	63.5135	74	15	2	457	678	460	521	2.03179e-19	87.8113
C39245008	ENSGACP00000002057	100	55	0	0	26	190	377	431	2.63533e-16	73.9442
scaffold252619	ENSGACP00000004854	96.1538	26	1	0	541	618	231	256	1.38118e-08	54.6842
scaffold286063	ENSGACP00000019823	76.7857	56	9	1	247	414	96	147	9.25463e-15	73.1738
C39713001	ENSGACP00000014732	93.1818	44	3	0	55	186	100	143	5.64475e-21	84.3445
C40101191	ENSGACP00000006531	64.5161	62	22	0	198	383	8	69	1.07943e-17	74.7146
C39141094	ENSGACP00000016905	95.5556	45	2	0	18	152	107	151	4.44468e-22	89.7373
C39373763	ENSGACP00000021380	94.2857	35	2	0	206	310	114	148	2.54007e-15	70.0922
C39944523	ENSGACP00000002525	79.6296	54	9	1	23	178	483	536	9.39985e-22	92.4337
scaffold139266	ENSGACP00000011270	54.386	114	21	2	888	1226	674	757	1.22807e-24	92.4337
scaffold397964	ENSGACP00000012039	64.0625	64	21	1	49	234	6	69	1.58287e-18	85.1149
C38982616	ENSGACP00000004982	100	59	0	0	74	250	157	215	5.28105e-23	91.2781
scaffold289495	ENSGACP00000019974	73.3333	45	12	0	1578	1712	108	152	5.13982e-15	74.7146
scaffold189440	ENSGACP00000011629	100	63	0	0	1407	1595	4244	4306	2.848e-47	139.043
scaffold117510	ENSGACP00000019988	76.1905	42	10	0	158	283	60	101	5.03474e-17	74.3294
scaffold100929	ENSGACP00000012175	95.3488	43	2	0	464	592	42	84	2.92166e-29	90.1225
scaffold395849	ENSGACP00000023195	82.3529	85	14	1	299	553	351	434	8.90091e-32	124.405
scaffold258115	ENSGACP00000002962	92.8571	42	3	0	139	264	445	486	9.11549e-23	84.7297
C39946905	ENSGACP00000009877	58.3333	96	10	1	205	492	81	146	2.63343e-25	101.679
scaffold296830	ENSGACP00000006608	89.2857	28	3	0	244	327	141	168	2.50818e-09	55.0694
scaffold179247	ENSGACP00000021960	58.7413	143	19	3	75	503	161	263	9.70289e-39	137.887
scaffold199409	ENSGACP00000020944	50	114	36	2	48	377	42	138	6.68489e-22	88.1965
C40150121	ENSGACP00000008345	60.9375	128	20	1	199	582	468	565	1.0044e-33	134.035
scaffold375591	ENSGACP00000017888	80	25	5	0	92	166	719	743	8.47167e-08	50.8322
C39177035	ENSGACP00000018014	66.6667	45	13	1	38	166	25	69	1.83518e-06	44.669
C38802237	ENSGACP00000007449	92.5	40	3	0	11	130	11	50	7.97493e-20	80.4925
scaffold375599	ENSGACP00000004435	84	50	8	0	220	369	198	247	1.08669e-22	92.4337
scaffold186738	ENSGACP00000003634	80.7692	52	10	0	305	460	43	94	7.39096e-21	88.1965
C39048689	ENSGACP00000011279	84.9315	73	11	0	1	219	24	96	6.33425e-37	128.642
scaffold253365	ENSGACP00000007992	90.1408	71	6	1	330	539	712	782	2.92404e-34	137.117
scaffold156124	ENSGACP00000027395	54.2056	107	14	2	518	838	452	523	7.43608e-21	98.5969
scaffold284688	ENSGACP00000008663	46.0674	89	13	1	257	523	332	385	1.38854e-12	69.3218
C38965800	ENSGACP00000026847	83.3333	36	6	0	7	114	84	119	3.49526e-16	71.2478
scaffold72150	ENSGACP00000021809	81.8182	33	6	0	209	307	128	160	1.45366e-10	60.077
scaffold343689	ENSGACP00000017001	91.6667	60	4	1	752	931	349	407	7.87789e-46	111.309
scaffold2219	ENSGACP00000021359	96.1538	26	1	0	244	321	161	186	1.30425e-09	55.0694
scaffold378209	ENSGACP00000020147	100	49	0	0	110	256	176	224	8.47435e-29	107.457
scaffold2213	ENSGACP00000025944	60.6061	66	22	2	743	937	624	686	5.38963e-22	72.4034
scaffold273825	ENSGACP00000012781	100	21	0	0	2	64	479	499	5.85947e-06	50.8322
scaffold406894	ENSGACP00000025912	79.3651	63	12	1	166	354	63	124	2.8874e-26	98.9821
scaffold187512	ENSGACP00000022430	66.3043	92	2	1	149	424	402	464	7.87108e-33	122.479
C39977717	ENSGACP00000018413	75.3247	77	19	0	312	542	255	331	4.94114e-36	130.183
C40129707	ENSGACP00000025720	44.6667	150	56	4	515	886	7	155	6.90223e-30	113.235
C39445617	ENSGACP00000012194	94	50	3	0	11	160	173	222	2.80448e-24	97.8265
scaffold49309	ENSGACP00000009004	88	25	3	0	30	104	103	127	6.1972e-10	55.0694
C39930093	ENSGACP00000017196	90.3509	114	11	0	41	382	334	447	4.46359e-71	224.557
C38583297	ENSGACP00000000720	87.5	40	5	0	16	135	34	73	3.41706e-18	77.411
C40003427	ENSGACP00000024347	92.3077	52	4	0	185	340	78	129	5.11209e-29	107.071
scaffold357527	ENSGACP00000017768	94.3396	53	3	0	64	222	267	319	4.53569e-45	107.842
C38984752	ENSGACP00000023531	94.8718	39	2	0	133	249	433	471	1.06365e-17	77.7962
scaffold339017	ENSGACP00000001272	76.087	46	11	0	3	140	1545	1590	5.42857e-18	82.4185
scaffold58584	ENSGACP00000000901	81.3953	43	8	0	149	277	58	100	3.00348e-18	78.5666
C39004429	ENSGACP00000012061	61.4458	83	1	1	4	252	150	201	3.22879e-22	87.8113
scaffold263341	ENSGACP00000015263	79.3103	29	5	1	6	92	96	123	4.45334e-06	43.8986
scaffold9305	ENSGACP00000024258	96.6667	30	1	0	10	99	1	30	2.57852e-12	60.077
scaffold245480	ENSGACP00000023059	85	40	6	0	169	288	97	136	6.42414e-18	78.5666
scaffold40599	ENSGACP00000026575	54.4444	180	15	2	632	1120	140	269	1.94487e-45	176.022
C39544371	ENSGACP00000019843	81.3953	43	8	0	95	223	465	507	1.15419e-15	72.7886
C38735645	ENSGACP00000020976	93.6508	63	4	0	23	211	2	64	1.03069e-21	85.8853
C38586219	ENSGACP00000015763	96	25	1	0	62	136	72	96	2.40165e-10	54.299
scaffold89664	ENSGACP00000009093	84.4156	77	11	1	3000	3227	123	199	1.89553e-25	108.612
C39048055	ENSGACP00000016593	86.8852	61	8	0	30	212	27	87	5.03844e-32	113.235
C39450499	ENSGACP00000000888	80.9524	42	8	0	158	283	111	152	1.82579e-17	74.7146
scaffold425370	ENSGACP00000012686	60.1036	193	16	2	13	591	477	608	4.38883e-49	172.555
scaffold425374	ENSGACP00000001892	64	175	4	2	3	527	318	433	1.33824e-60	209.534
scaffold4211	ENSGACP00000002480	67.0886	79	24	1	3651	3881	281	359	2.40563e-40	114.775
scaffold129781	ENSGACP00000007846	84.375	32	5	0	175	270	55	86	1.74069e-13	62.3882
C39732717	ENSGACP00000003625	63.8298	47	17	0	3	143	229	275	3.84948e-11	59.6918
scaffold104897	ENSGACP00000023610	91.5254	59	5	0	300	476	36	94	3.3061e-33	116.701
scaffold311974	ENSGACP00000013842	60	85	0	1	423	677	771	821	2.61237e-34	88.9669
scaffold259239	ENSGACP00000017467	69.2308	39	11	1	845	958	86	124	2.94224e-08	53.5286
scaffold123804	ENSGACP00000005224	100	32	0	0	254	349	110	141	1.087e-15	67.3958
scaffold254567	ENSGACP00000003991	89.7959	49	5	0	256	402	156	204	7.43674e-24	102.064
scaffold157887	ENSGACP00000021646	92.5	40	3	0	2	121	87	126	2.63179e-18	80.1073
scaffold61861	ENSGACP00000006518	100	26	0	0	185	262	109	134	2.36184e-11	57.7658
C39940523	ENSGACP00000012061	92.9825	57	4	0	270	440	26	82	1.26952e-31	117.087
C38990008	ENSGACP00000018126	97.1831	71	2	0	3	215	200	270	7.55248e-45	149.828
scaffold174467	ENSGACP00000017506	72.0588	68	19	0	160	363	78	145	3.67515e-18	78.1814
C39279688	ENSGACP00000004330	63.5417	96	6	1	1	288	200	266	2.4231e-30	111.309
scaffold64020	ENSGACP00000027612	89.7059	68	7	0	1755	1958	139	206	2.24461e-33	132.88
scaffold355255	ENSGACP00000026076	51.3761	109	19	1	3	329	204	278	3.81986e-24	97.4413
C39537855	ENSGACP00000010716	90.625	64	6	0	144	335	77	140	4.53688e-34	119.783
C39241248	ENSGACP00000016655	97.0588	34	1	0	77	178	1	34	4.76897e-16	72.7886
scaffold230972	ENSGACP00000027309	97.8723	47	1	0	754	894	553	599	2.04684e-39	99.3673
C38567279	ENSGACP00000027358	82.7586	58	2	1	37	210	319	368	1.59431e-26	101.679
scaffold421276	ENSGACP00000012346	77.7778	72	12	2	106	315	390	459	5.04591e-19	84.3445
C39137204	ENSGACP00000012269	91.6667	48	4	0	54	197	63	110	7.97164e-24	89.3521
C39020907	ENSGACP00000009939	85.1064	47	7	0	3	143	1455	1501	2.51246e-17	77.411
C38613131	ENSGACP00000021980	90.3226	31	3	0	95	187	214	244	5.0202e-14	64.3142
scaffold200496	ENSGACP00000026788	64.6018	113	9	1	2151	2489	461	542	4.5765e-35	140.969
scaffold19083	ENSGACP00000013834	100	40	0	0	2115	2234	176	215	1.00092e-18	86.6557
C38609827	ENSGACP00000011473	90.566	53	5	0	54	212	65	117	8.39349e-32	114.005
C39434265	ENSGACP00000005706	67.0886	79	26	0	86	322	365	443	2.44973e-29	112.079
C38553353	ENSGACP00000007293	84.6154	39	6	0	60	176	76	114	5.34525e-15	67.3958
scaffold804	ENSGACP00000000220	90.9091	22	2	0	176	241	305	326	9.48379e-12	46.9802
C39510717	ENSGACP00000022530	69.863	73	20	1	55	273	53	123	2.26647e-29	109.383
C39746983	ENSGACP00000023936	93.3333	30	2	0	122	211	99	128	1.66283e-13	63.929
scaffold236648	ENSGACP00000009111	64.6667	150	22	2	773	1222	187	305	9.70043e-57	193.741
C38651595	ENSGACP00000019231	100	30	0	0	127	216	314	343	2.93126e-13	63.5438
C39616839	ENSGACP00000005987	86	50	7	0	2	151	1	50	6.17672e-24	90.5077
scaffold206895	ENSGACP00000014348	70	40	10	1	6	125	414	451	1.84583e-08	53.1434
C40056757	ENSGACP00000014170	81.4815	27	5	0	573	653	156	182	2.71588e-06	46.595
C40051181	ENSGACP00000012244	87.8049	41	5	0	95	217	92	132	2.64701e-17	76.2554
scaffold420014	ENSGACP00000027410	83.6735	49	8	0	249	395	55	103	1.92443e-26	94.3597
scaffold406147	ENSGACP00000026649	42.8571	112	18	1	350	685	123	188	4.2442e-25	85.8853
scaffold297299	ENSGACP00000016128	73.0769	26	7	0	3	80	1	26	1.96709e-08	49.6766
scaffold407418	ENSGACP00000020930	90.3846	52	5	0	200	355	69	120	4.35445e-25	98.5969
C39692661	ENSGACP00000002352	80.3279	61	12	0	18	200	200	260	6.80605e-21	85.8853
C39491631	ENSGACP00000002100	74.3243	74	19	0	5	226	418	491	1.3089e-29	113.235
scaffold222389	ENSGACP00000027539	89.0909	55	6	0	600	764	142	196	8.37234e-26	104.76
C38815061	ENSGACP00000018008	82.8947	76	11	1	6	233	49	122	6.88284e-38	126.331
scaffold31765	ENSGACP00000001428	66.1017	59	20	0	169	345	661	719	7.70862e-37	87.0409
scaffold342650	ENSGACP00000009774	68.75	64	20	0	129	320	53	116	3.22988e-14	76.2554
C39317831	ENSGACP00000019897	87.931	58	7	0	23	196	1	58	3.50609e-29	103.605
scaffold406091	ENSGACP00000011898	86.8421	38	5	0	763	876	41	78	3.98713e-15	75.8702
scaffold311990	ENSGACP00000001048	98.2759	58	1	0	820	993	111	168	9.35698e-30	119.783
scaffold205964	ENSGACP00000019657	70.9677	62	18	0	202	387	229	290	5.0047e-27	104.375
scaffold131382	ENSGACP00000023905	79.6296	54	11	0	419	580	1	54	3.88112e-11	63.5438
C39018659	ENSGACP00000024638	98.3871	62	1	0	55	240	46	107	2.46091e-37	127.102
scaffold22646	ENSGACP00000000393	76.1905	63	15	0	645	833	294	356	9.67861e-31	101.293
C39586483	ENSGACP00000005160	96.875	32	1	0	58	153	474	505	5.7831e-14	67.781
scaffold232783	ENSGACP00000026575	85.4545	55	2	1	1430	1594	785	833	2.83659e-53	93.9745
scaffold400921	ENSGACP00000011588	92.4528	106	8	0	5	322	334	439	1.38881e-65	212.616
scaffold307556	ENSGACP00000018699	69.2308	117	13	2	401	751	694	787	1.27466e-35	144.436
scaffold372662	ENSGACP00000026073	92.9825	57	4	0	24	194	513	569	6.76745e-29	117.857
C38930239	ENSGACP00000020104	92.4528	53	4	0	70	228	325	377	8.3254e-29	107.457
scaffold166901	ENSGACP00000007846	89.4737	38	4	0	593	706	268	305	1.5593e-15	75.0998
scaffold150858	ENSGACP00000026233	62.4113	141	8	1	2	424	108	203	3.10941e-45	157.532
scaffold371316	ENSGACP00000020117	72	50	14	0	1046	1195	1	50	1.69398e-18	83.9593
C39653675	ENSGACP00000013503	86.2069	87	12	0	73	333	572	658	3.07728e-13	66.6254
scaffold350922	ENSGACP00000019584	70.6422	109	31	1	1031	1357	164	271	8.03638e-29	124.02
C39097857	ENSGACP00000003432	81.5385	65	11	1	54	248	79	142	1.45647e-29	107.842
scaffold299850	ENSGACP00000003465	91.4286	35	3	0	70	174	1169	1203	5.1214e-17	76.2554
scaffold384064	ENSGACP00000005492	51.5789	95	5	1	1292	1576	505	558	1.83694e-26	88.9669
scaffold246471	ENSGACP00000011675	81.8182	22	4	0	85	150	552	573	4.22984e-06	42.3578
scaffold274969	ENSGACP00000011629	60.5568	431	64	7	1830	3122	3142	3466	1.20438e-96	349.747
C39312501	ENSGACP00000021826	94.1176	51	3	0	145	297	531	581	9.18649e-25	98.5969
C38795663	ENSGACP00000002197	90.2439	41	4	0	65	187	754	794	1.71465e-20	85.5001
C39820469	ENSGACP00000024609	92.1053	38	3	0	178	291	1	38	2.99132e-16	75.8702
C39941521	ENSGACP00000012012	97.8261	46	1	0	92	229	138	183	6.27842e-34	96.6709
C38909383	ENSGACP00000014362	91.0256	78	7	0	9	242	253	330	3.32694e-46	153.68
C38996486	ENSGACP00000011046	96.6667	30	1	0	1	90	190	219	1.71373e-06	43.8986
scaffold427946	ENSGACP00000017051	100	37	0	0	523	633	1	37	4.3824e-10	58.151
scaffold105346	ENSGACP00000006432	94.1176	34	2	0	15	116	63	96	4.74347e-21	70.8626
C38991302	ENSGACP00000025568	94.3396	53	3	0	45	203	393	445	1.33899e-27	103.99
C39373657	ENSGACP00000014094	95.7143	70	3	0	100	309	1095	1164	1.76542e-42	150.984
scaffold293092	ENSGACP00000016284	87.0968	31	4	0	252	344	127	157	4.05898e-14	60.077
scaffold57047	ENSGACP00000003475	54.955	111	6	1	3038	3370	394	460	4.54589e-26	114.005
scaffold261190	ENSGACP00000026949	96.4286	28	1	0	517	600	135	162	5.52119e-11	59.3066
scaffold163570	ENSGACP00000024479	74.2424	66	17	0	284	481	264	329	4.83626e-28	113.235
scaffold247073	ENSGACP00000018233	88.4615	26	3	0	333	410	88	113	9.38552e-09	53.1434
C39219822	ENSGACP00000017975	97.7778	45	1	0	65	199	2	46	1.09679e-25	94.7449
scaffold331822	ENSGACP00000017210	93.75	32	2	0	358	453	193	224	1.40441e-13	66.2402
scaffold93384	ENSGACP00000003363	87.6712	73	9	0	184	402	2164	2236	9.01475e-40	121.709
C39608603	ENSGACP00000007423	75.5556	45	10	1	22	156	280	323	1.46345e-13	65.855
C40065295	ENSGACP00000005882	90.3226	31	3	0	286	378	90	120	2.27816e-10	58.5362
C40024841	ENSGACP00000026184	100	21	0	0	462	524	86	106	2.25742e-06	44.669
scaffold166217	ENSGACP00000019122	35	80	42	2	639	878	128	197	1.96918e-15	51.2174
scaffold168123	ENSGACP00000020664	98.0392	51	1	0	1171	1323	142	192	1.04729e-15	75.8702
C39258582	ENSGACP00000017600	91.6667	48	4	0	54	197	173	220	2.96586e-26	98.5969
C38822143	ENSGACP00000008589	97.0588	34	1	0	126	227	127	160	1.61964e-18	80.1073
scaffold280046	ENSGACP00000026233	87.5	56	5	1	2	163	295	350	3.51255e-25	100.908
C39166365	ENSGACP00000021654	91.8367	49	4	0	69	215	240	288	4.30554e-26	102.064
C39233934	ENSGACP00000026704	100	83	0	0	35	283	1326	1408	2.24265e-52	178.333
C38912313	ENSGACP00000002659	92.5926	54	4	0	80	241	202	255	2.57192e-28	103.99
scaffold404375	ENSGACP00000008023	61.7647	34	13	0	499	600	131	164	5.25483e-06	45.8246
scaffold21291	ENSGACP00000015927	93.4783	46	3	0	838	975	553	598	5.74669e-20	93.2041
scaffold394106	ENSGACP00000002210	80	35	7	0	241	345	239	273	2.82438e-11	61.2326
scaffold133494	ENSGACP00000004670	78.6127	173	28	2	481	972	140	312	1.01979e-129	271.166
scaffold381651	ENSGACP00000026084	93.1034	58	4	0	676	849	108	165	9.5574e-28	117.472
C40082385	ENSGACP00000000131	90.4762	105	10	0	14	328	9	113	4.24284e-58	198.364
C38945279	ENSGACP00000008604	98.1818	55	1	0	82	246	106	160	7.04733e-28	105.916
scaffold224253	ENSGACP00000006092	75	28	7	0	444	527	57	84	7.91253e-06	45.8246
C39440123	ENSGACP00000023685	97.9592	49	1	0	117	263	133	181	1.04675e-26	102.449
C39726001	ENSGACP00000013350	72.5	40	7	1	121	240	132	167	1.74084e-09	55.0694
scaffold66154	ENSGACP00000013119	41.5584	154	25	5	1463	1924	66	154	2.94192e-20	93.2041
C39401257	ENSGACP00000018373	97.7778	45	1	0	181	315	352	396	1.4962e-23	94.3597
scaffold220711	ENSGACP00000013654	60.9272	151	13	2	903	1352	389	494	2.8465e-43	100.908
C39393295	ENSGACP00000024020	84.375	32	5	0	1	96	1	32	6.64373e-12	60.4622
C38852605	ENSGACP00000026527	80	35	7	0	122	226	146	180	1.05926e-13	63.5438
scaffold104559	ENSGACP00000008655	68.2171	129	26	2	759	1100	304	432	2.50654e-31	123.635
scaffold168940	ENSGACP00000024266	100	47	0	0	354	494	289	335	8.91975e-35	99.7525
C38462311	ENSGACP00000003814	88.4615	26	3	0	30	107	183	208	4.85156e-10	53.1434
C39295837	ENSGACP00000017152	91.8367	49	4	0	2	148	73	121	1.10497e-25	99.3673
scaffold270473	ENSGACP00000021782	85.7143	21	3	0	95	157	306	326	4.38894e-07	46.595
scaffold153378	ENSGACP00000024770	86.3636	22	3	0	432	497	332	353	3.09472e-06	46.595
scaffold327480	ENSGACP00000017827	45.8824	170	55	4	431	937	193	326	3.02995e-49	117.857
C38770785	ENSGACP00000016939	92.9577	71	5	0	1	213	1	71	1.44985e-43	145.591
C39221908	ENSGACP00000017412	95.6522	46	2	0	115	252	95	140	5.7589e-25	93.5893
C39337633	ENSGACP00000000444	96.7742	31	1	0	102	194	251	281	2.56252e-13	63.929
scaffold422266	ENSGACP00000021233	38.5057	174	34	4	360	881	103	203	9.37169e-34	93.2041
C38573085	ENSGACP00000021110	65.1163	43	15	0	31	159	372	414	3.53839e-13	63.5438
C38590207	ENSGACP00000015070	96.5517	58	2	0	34	207	273	330	7.49447e-36	126.331
scaffold406552	ENSGACP00000021269	82	50	9	0	141	290	540	589	1.12437e-31	85.8853
scaffold358522	ENSGACP00000014914	89.6552	29	3	0	361	447	178	206	2.33348e-10	60.8474
scaffold382139	ENSGACP00000026184	89.7436	39	4	0	41	157	17	55	4.13203e-19	77.7962
C38416451	ENSGACP00000009929	95.4545	66	3	0	3	200	151	216	1.26245e-24	92.8189
scaffold173941	ENSGACP00000006146	86.1111	36	5	0	13	120	229	264	6.61746e-17	73.1738
C39207172	ENSGACP00000021234	93.5484	93	6	0	3	281	147	239	5.95245e-58	183.341
scaffold222154	ENSGACP00000017672	51.2	125	7	2	181	555	23	93	2.24138e-28	115.546
scaffold50221	ENSGACP00000004164	64	50	14	1	319	468	68	113	5.73721e-12	61.2326
scaffold177254	ENSGACP00000021252	97.9167	48	1	0	1757	1900	472	519	3.78734e-23	105.145
scaffold389030	ENSGACP00000025934	67.3077	52	15	1	321	470	21	72	3.74023e-15	75.0998
C39452931	ENSGACP00000022909	91.0714	56	5	0	157	324	27	82	1.99348e-26	100.138
scaffold364031	ENSGACP00000012679	86.5385	52	7	0	69	224	887	938	9.18559e-24	100.138
scaffold216882	ENSGACP00000010265	80	55	11	0	499	663	16	70	2.1532e-20	95.1301
scaffold292586	ENSGACP00000018172	67.2727	55	8	1	439	603	622	666	1.37507e-27	78.1814
C39346246	ENSGACP00000014094	64.3564	101	2	1	1	303	858	924	2.4417e-31	118.627
C38501037	ENSGACP00000026805	82.9787	47	8	0	11	151	1	47	2.1395e-20	78.9518
C39266554	ENSGACP00000024721	85.7143	35	5	0	1	105	373	407	5.93506e-21	60.077
C40068177	ENSGACP00000026096	84.127	63	6	2	2	178	191	253	1.96146e-24	100.908
C38523159	ENSGACP00000021329	96.5517	58	1	1	1	171	434	491	2.35475e-15	70.0922
C38463833	ENSGACP00000003465	90.9091	55	3	1	1	159	269	323	9.3526e-28	106.301
scaffold242391	ENSGACP00000022893	91.2281	57	5	0	431	601	1072	1128	7.82455e-44	103.99
C40117335	ENSGACP00000023682	71.9101	267	55	5	64	855	2	251	6.07839e-97	290.426
C38868823	ENSGACP00000024609	97.619	42	1	0	15	140	506	547	8.87977e-22	88.9669
C38915403	ENSGACP00000007178	85.2941	68	10	0	33	236	22	89	2.44242e-33	117.472
scaffold271258	ENSGACP00000021922	78.0822	73	12	2	1052	1258	551	623	6.23615e-27	118.242
C39940889	ENSGACP00000009111	84.5238	84	13	0	36	287	1	84	1.10648e-30	115.931
C38978742	ENSGACP00000007089	59.0909	44	15	1	81	212	249	289	4.27197e-11	58.151
scaffold118688	ENSGACP00000001714	100	33	0	0	89	187	62	94	5.52036e-14	68.5514
C38644627	ENSGACP00000017388	74.1935	31	8	0	78	170	1	31	5.75423e-09	51.9878
scaffold206959	ENSGACP00000015117	100	33	0	0	182	280	150	182	1.42597e-16	73.559
C39880675	ENSGACP00000017882	77.5862	58	13	0	48	221	1262	1319	3.75806e-28	95.1301
C38761285	ENSGACP00000006296	78	50	11	0	7	156	185	234	1.44256e-19	80.4925
C39553991	ENSGACP00000009350	70.4918	61	18	0	128	310	767	827	1.23245e-17	78.9518
scaffold81779	ENSGACP00000019550	100	33	0	0	238	336	337	369	1.14315e-14	72.4034
C39667327	ENSGACP00000025035	43.0894	123	3	2	15	383	73	128	5.09028e-18	77.0258
C39852467	ENSGACP00000019575	89.4737	57	6	0	66	236	315	371	7.3846e-44	123.25
C39421679	ENSGACP00000010479	83.8235	68	9	1	122	319	512	579	1.22271e-19	84.7297
scaffold9560	ENSGACP00000010172	77.551	49	10	1	1375	1518	150	198	9.39863e-10	60.4622
scaffold383667	ENSGACP00000008590	92.3077	65	5	0	2535	2729	449	513	3.26699e-32	133.65
scaffold322871	ENSGACP00000024713	66.6667	126	29	2	3	380	474	586	1.04636e-47	163.31
scaffold7579	ENSGACP00000002964	82.9787	47	8	0	1532	1672	63	109	6.80651e-19	86.6557
C39603455	ENSGACP00000004512	100	56	0	0	198	365	313	368	5.85721e-33	120.553
scaffold274688	ENSGACP00000010911	81.9444	72	11	1	1141	1356	36	105	4.91119e-29	114.005
C40064081	ENSGACP00000005663	53.4247	73	30	1	294	512	36	104	1.68004e-17	77.7962
C39923005	ENSGACP00000020313	88.6792	106	12	0	1	318	117	222	8.44549e-63	196.438
scaffold319810	ENSGACP00000005382	54.1667	72	30	2	1873	2082	25	95	2.43011e-15	77.7962
scaffold143624	ENSGACP00000018898	95.7447	47	2	0	134	274	229	275	1.90874e-21	88.9669
scaffold157693	ENSGACP00000005512	57.3034	89	7	1	338	604	81	138	1.3589e-32	90.5077
scaffold352200	ENSGACP00000022751	79.2453	53	11	0	135	293	280	332	9.00242e-21	91.2781
scaffold393785	ENSGACP00000024594	84.058	69	11	0	85	291	39	107	1.86189e-35	130.568
C39038729	ENSGACP00000007752	67.6471	68	18	3	3	200	19	84	3.96306e-13	63.1586
scaffold160143	ENSGACP00000023761	47.0948	327	57	5	1224	2174	1	221	3.96701e-70	239.195
C39273930	ENSGACP00000002806	88.2353	34	4	0	30	131	88	121	4.44773e-15	67.0106
C39415397	ENSGACP00000026932	95.3488	43	2	0	93	221	194	236	2.23477e-23	91.6633
scaffold328364	ENSGACP00000001123	90.4762	42	4	0	1039	1164	538	579	1.9834e-14	77.411
scaffold121728	ENSGACP00000010617	85.1852	81	12	0	334	576	179	259	1.89576e-42	154.836
C39766043	ENSGACP00000012264	89.7059	68	7	0	218	421	55	122	6.42927e-43	130.954
C39526167	ENSGACP00000005306	87.7193	114	14	0	3	344	211	324	4.56408e-71	222.246
C38808409	ENSGACP00000020376	100	73	0	0	3	221	26	98	2.03273e-46	155.221
scaffold272750	ENSGACP00000020381	89.4737	38	4	0	380	493	117	154	2.13659e-07	51.2174
C38534415	ENSGACP00000007992	100	49	0	0	2	148	312	360	2.58933e-26	101.679
C40144983	ENSGACP00000021653	54.6448	183	19	2	72	620	568	686	2.1295e-51	183.726
scaffold180237	ENSGACP00000026501	98.3871	62	1	0	1020	1205	354	415	2.22327e-37	135.961
scaffold421738	ENSGACP00000012753	65.7343	143	21	1	2115	2543	161	275	5.47404e-59	172.555
scaffold315051	ENSGACP00000021305	98.3607	61	1	0	1	183	105	165	3.71506e-57	125.561
C38804757	ENSGACP00000021969	95.5556	45	2	0	1	135	127	171	6.79738e-22	89.3521
C38804979	ENSGACP00000020792	41.9355	62	30	1	46	231	231	286	1.46869e-09	53.1434
C39700161	ENSGACP00000025512	64.6018	113	6	1	55	393	957	1035	1.02317e-22	94.7449
scaffold354558	ENSGACP00000018724	55.9322	59	21	2	632	793	214	272	3.82397e-21	62.7734
scaffold229980	ENSGACP00000001046	92.3077	39	3	0	617	733	118	156	1.03075e-15	77.7962
C39087465	ENSGACP00000020211	96.8254	63	2	0	20	208	151	213	1.22949e-20	86.2705
scaffold190465	ENSGACP00000024295	100	45	0	0	1052	1186	353	397	8.88899e-11	63.5438
scaffold428831	ENSGACP00000020441	95.5556	45	2	0	1349	1483	141	185	2.02753e-22	95.5153
scaffold418876	ENSGACP00000017882	69.0476	42	13	0	41	166	441	482	3.32803e-10	58.5362
C39099725	ENSGACP00000015117	100	34	0	0	3	104	74	107	3.82863e-15	67.781
scaffold393329	ENSGACP00000006407	78.7879	66	14	0	104	301	1	66	1.05239e-21	91.2781
scaffold282183	ENSGACP00000026734	72.7273	55	12	1	490	645	39	93	7.50171e-20	84.7297
C39558047	ENSGACP00000006972	85	40	6	0	13	132	76	115	2.7818e-27	75.485
scaffold80542	ENSGACP00000006693	97.1429	35	1	0	2	106	606	640	5.32107e-14	69.3218
C39735963	ENSGACP00000019550	50.7353	136	9	3	4	408	223	301	2.41544e-26	105.145
scaffold80545	ENSGACP00000024713	56.0976	41	18	0	460	582	366	406	1.69418e-08	55.4546
C38803015	ENSGACP00000014006	74.1935	31	5	1	52	144	170	197	2.51127e-07	45.8246
scaffold190485	ENSGACP00000013351	89.7059	68	7	0	1001	1204	105	172	2.82935e-34	130.954
C39321087	ENSGACP00000017405	50.9434	53	24	2	3	161	27	77	1.99664e-08	48.1358
C39048313	ENSGACP00000019998	93.9024	82	5	0	3	248	402	483	2.70329e-47	159.073
scaffold320752	ENSGACP00000014629	54.6763	139	27	3	23	439	27	129	2.3776e-35	128.642
scaffold391255	ENSGACP00000006432	96.7742	31	1	0	1	93	328	358	2.77642e-12	65.4698
C39937217	ENSGACP00000025925	66	50	16	1	59	205	3	52	1.45319e-13	68.1662
scaffold285752	ENSGACP00000018573	58.1395	43	18	0	90	218	366	408	8.06476e-11	57.7658
C39548255	ENSGACP00000010480	93.3333	30	2	0	243	332	186	215	1.59528e-12	61.2326
C39910187	ENSGACP00000027489	62.963	27	10	0	185	265	169	195	7.2616e-06	34.6538
scaffold427372	ENSGACP00000010198	83.6735	49	8	0	125	271	557	605	1.61807e-19	91.6633
C40106609	ENSGACP00000006786	77.1429	140	24	1	383	802	300	431	4.60671e-56	188.734
scaffold38144	ENSGACP00000006356	64.2857	56	20	0	939	1106	231	286	5.79764e-13	72.7886
scaffold399508	ENSGACP00000013120	64.7959	196	44	3	3	539	107	294	1.56809e-57	191.43
scaffold241450	ENSGACP00000011743	90	60	6	0	915	1094	133	192	9.4318e-27	113.62
scaffold160724	ENSGACP00000010876	87.3239	71	9	0	355	567	76	146	2.27332e-33	138.272
C39535991	ENSGACP00000019584	97.3333	75	2	0	3	227	47	121	3.48634e-39	140.198
scaffold159226	ENSGACP00000010483	96.2264	53	2	0	138	296	727	779	1.89699e-38	115.546
scaffold232228	ENSGACP00000008015	75.3425	73	11	1	3905	4123	274	339	1.29027e-31	98.2117
scaffold133829	ENSGACP00000010188	59.375	96	5	1	175	462	60	121	6.6684e-40	110.538
scaffold80949	ENSGACP00000026522	100	39	0	0	466	582	224	262	4.46851e-29	78.9518
C38626599	ENSGACP00000022675	100	62	0	0	30	215	57	118	2.33306e-39	132.88
C39110147	ENSGACP00000027417	92.3077	39	3	0	12	128	14	52	1.37486e-19	82.4185
scaffold59877	ENSGACP00000010618	89.6104	77	8	0	708	938	48	124	3.51411e-38	144.05
C38689583	ENSGACP00000018429	94.5946	37	2	0	96	206	164	200	1.65724e-16	73.559
C39673431	ENSGACP00000018132	53.4884	86	9	1	46	303	62	116	2.63685e-17	77.7962
C39369251	ENSGACP00000011771	69.2308	39	12	0	154	270	500	538	7.67427e-08	49.6766
scaffold159040	ENSGACP00000016963	75.4717	53	13	0	71	229	106	158	3.12328e-20	87.0409
C38852701	ENSGACP00000026502	79.3103	29	6	0	150	236	362	390	8.72508e-10	54.299
C38979198	ENSGACP00000010014	76.7857	56	13	0	6	173	102	157	2.57581e-25	98.9821
C39274756	ENSGACP00000012141	95	60	3	0	59	238	267	326	2.60458e-31	115.931
C39949131	ENSGACP00000012061	94.8276	58	3	0	6	179	201	258	6.58739e-28	107.071
scaffold321248	ENSGACP00000026714	100	57	0	0	2	172	236	292	2.15067e-48	121.324
scaffold182167	ENSGACP00000020752	77.7778	117	16	2	3	353	293	399	2.09429e-129	171.4
scaffold121588	ENSGACP00000000237	78.125	32	7	0	464	559	1	32	1.5404e-14	55.4546
C39143660	ENSGACP00000012268	91.1765	34	3	0	97	198	130	163	5.63782e-15	69.3218
C38748839	ENSGACP00000009047	88.8889	54	6	0	7	168	481	534	2.20618e-29	110.153
scaffold260929	ENSGACP00000012741	100	50	0	0	323	472	1	50	8.06703e-25	105.145
scaffold13365	ENSGACP00000011916	98.3193	119	2	0	581	937	1	119	2.10697e-76	236.498
scaffold323973	ENSGACP00000004945	78.125	32	7	0	2039	2134	599	630	1.05445e-20	65.4698
C38541117	ENSGACP00000010471	97.1014	69	2	0	3	209	209	277	6.45478e-41	141.739
scaffold312091	ENSGACP00000009989	62.6984	126	8	1	2	379	325	411	2.0795e-44	142.51
C38993306	ENSGACP00000011624	85.3659	82	11	1	1	246	251	331	9.82917e-40	137.117
C39370827	ENSGACP00000015152	68.932	103	1	1	1	309	24	95	1.04582e-40	138.272
scaffold87608	ENSGACP00000024669	82.8571	35	3	1	206	310	320	351	3.52043e-11	63.929
scaffold53633	ENSGACP00000003117	89.6552	29	3	0	162	248	77	105	1.28141e-08	55.0694
C39991967	ENSGACP00000006151	58.8235	85	30	1	225	479	428	507	4.04558e-36	92.8189
scaffold398125	ENSGACP00000024976	96.2963	27	1	0	3	83	28	54	6.04276e-11	56.225
C38839119	ENSGACP00000013772	96.5517	29	1	0	2	88	282	310	1.08759e-17	61.2326
scaffold316177	ENSGACP00000017882	92.9825	57	4	0	1259	1429	1542	1598	1.73987e-27	116.701
scaffold365613	ENSGACP00000016153	88.5542	166	17	1	127	624	1	164	2.39696e-102	307.375
scaffold317178	ENSGACP00000021654	95.6522	46	2	0	7	144	640	685	4.93873e-22	95.5153
C39010007	ENSGACP00000010876	91.6667	48	4	0	99	242	435	482	8.53693e-23	92.4337
scaffold217432	ENSGACP00000022109	96.7742	31	1	0	3	95	118	148	3.02966e-14	68.5514
scaffold425733	ENSGACP00000027186	66.6667	48	16	0	391	534	276	323	1.98639e-13	69.707
C39913745	ENSGACP00000026674	50.4065	123	7	2	58	426	375	443	1.03406e-25	104.375
scaffold183097	ENSGACP00000005072	95.2381	63	3	0	270	458	607	669	1.83013e-38	139.043
C38904261	ENSGACP00000008170	96.4286	28	1	0	159	242	46	73	6.51665e-13	59.6918
C39283586	ENSGACP00000006254	66.6667	33	11	0	168	266	712	744	2.07101e-10	47.3654
scaffold11046	ENSGACP00000027163	52	125	19	1	989	1363	48	131	1.74969e-28	106.686
scaffold356825	ENSGACP00000022397	63.4615	52	19	0	1661	1816	276	327	8.5246e-22	65.855
scaffold254908	ENSGACP00000010505	95.8333	24	1	0	286	357	253	276	1.27498e-12	51.9878
C38539857	ENSGACP00000006295	93.8462	65	4	0	13	207	589	653	1.31493e-37	133.65
C39939923	ENSGACP00000022802	90.3846	52	5	0	56	211	367	418	1.65037e-34	104.76
scaffold236660	ENSGACP00000002200	89.4737	19	2	0	170	226	127	145	4.66093e-09	43.5134
scaffold229377	ENSGACP00000022442	94.5946	37	2	0	549	659	269	305	1.07254e-15	77.7962
scaffold383706	ENSGACP00000019661	100	50	0	0	126	275	180	229	2.24946e-28	110.153
C39628717	ENSGACP00000010644	77.5	40	9	0	253	372	103	142	1.15111e-15	72.7886
scaffold158885	ENSGACP00000026406	90.7895	76	7	0	882	1109	376	451	5.00902e-30	125.946
C40054553	ENSGACP00000010788	80.3922	51	10	0	313	465	269	319	2.3895e-29	83.9593
scaffold301822	ENSGACP00000025122	81.8182	33	6	0	78	176	263	295	1.12534e-09	56.6102
scaffold157194	ENSGACP00000002768	96.5517	29	1	0	121	207	330	358	1.12504e-18	61.2326
scaffold75907	ENSGACP00000013300	94.8718	39	2	0	172	288	310	348	1.3938e-18	82.4185
scaffold123999	ENSGACP00000004704	96.6667	60	2	0	675	854	305	364	4.38358e-30	124.79
C39564137	ENSGACP00000012188	98.5294	68	1	0	133	336	469	536	1.04729e-42	150.984
C39725877	ENSGACP00000012698	82.9268	41	7	0	43	165	388	428	1.16693e-27	73.559
C39788687	ENSGACP00000023926	94.7368	38	2	0	1	114	218	255	2.33263e-19	82.4185
scaffold118215	ENSGACP00000013641	77.7778	72	16	0	194	409	99	170	9.88022e-38	122.479
scaffold265529	ENSGACP00000020688	66.6667	114	6	2	3	344	131	212	1.92277e-35	142.895
scaffold182942	ENSGACP00000022219	76.1194	67	6	1	1162	1362	1015	1071	8.00258e-24	105.531
C39473883	ENSGACP00000025318	54.878	82	14	5	32	271	439	499	6.88882e-11	58.9214
C39242406	ENSGACP00000000624	61.1111	72	28	0	3	218	34	105	1.73216e-25	97.0561
scaffold265655	ENSGACP00000017831	91.8919	74	3	1	135	356	181	251	9.10776e-38	140.969
scaffold293174	ENSGACP00000020723	92.3077	26	2	0	812	889	1	26	1.35475e-07	53.1434
scaffold414585	ENSGACP00000017887	94.4444	36	2	0	536	643	88	123	8.32812e-18	81.2629
scaffold332331	ENSGACP00000018193	87.7551	49	6	0	15	161	175	223	1.97916e-24	93.9745
C38418345	ENSGACP00000000329	48.7805	41	21	0	1	123	242	282	8.55142e-08	48.1358
scaffold228910	ENSGACP00000012188	96.6667	30	1	0	514	603	681	710	1.68353e-11	63.929
C39367167	ENSGACP00000018206	96.7213	61	2	0	110	292	247	307	1.32088e-19	82.4185
scaffold412512	ENSGACP00000012971	57.4468	47	20	0	279	419	201	247	1.16416e-13	70.0922
C39534695	ENSGACP00000024677	61.7284	81	26	1	68	295	108	188	4.90989e-12	60.077
C38414725	ENSGACP00000002190	84.2105	38	6	0	64	177	130	167	1.57908e-19	80.1073
scaffold202736	ENSGACP00000000282	82.0513	39	4	1	532	648	194	229	2.2668e-13	68.9366
scaffold396784	ENSGACP00000002744	86.9048	84	11	0	137	388	365	448	4.52971e-37	130.568
C39504683	ENSGACP00000015431	85.1852	54	8	0	69	230	334	387	5.05014e-24	96.6709
scaffold226511	ENSGACP00000023903	50	140	28	4	987	1406	38	135	6.43053e-27	112.464
scaffold224461	ENSGACP00000022538	61.5385	117	38	4	212	562	98	207	2.4249e-26	105.531
scaffold298832	ENSGACP00000000475	69.4444	36	11	0	1439	1546	445	480	1.88254e-08	56.9954
C38955713	ENSGACP00000025616	95	20	1	0	179	238	203	222	1.22348e-07	48.1358
scaffold198245	ENSGACP00000022633	86	50	7	0	192	341	235	284	4.24059e-22	96.6709
scaffold426797	ENSGACP00000017578	91.1765	34	3	0	237	338	194	227	2.97998e-12	67.0106
C39927835	ENSGACP00000021101	84.6154	52	8	0	179	334	63	114	3.20854e-23	93.5893
scaffold283592	ENSGACP00000021138	85.1852	54	8	0	2720	2881	265	318	3.13584e-22	100.138
scaffold213336	ENSGACP00000023024	86.8852	61	8	0	128	310	2	62	6.24069e-29	107.842
scaffold387114	ENSGACP00000022751	87.3016	63	8	0	86	274	214	276	7.01653e-31	116.701
scaffold100407	ENSGACP00000015710	82.0513	39	7	0	18	134	534	572	8.65408e-30	82.8037
scaffold351113	ENSGACP00000003598	100	43	0	0	454	582	70	112	3.47981e-23	91.6633
C39100583	ENSGACP00000024614	72.8571	70	19	0	50	259	290	359	5.48073e-16	71.633
scaffold300270	ENSGACP00000026664	91.6667	36	3	0	67	174	346	381	4.43731e-14	69.707
scaffold354545	ENSGACP00000018806	86	100	9	1	8	307	180	274	3.21926e-52	177.178
scaffold294203	ENSGACP00000004184	64.7436	312	21	4	801	1736	554	776	5.58312e-70	252.677
C39744079	ENSGACP00000000682	100	39	0	0	265	381	210	248	3.32682e-20	83.9593
scaffold234243	ENSGACP00000006631	65.2778	72	21	1	1815	2018	316	387	1.31489e-18	90.8929
C38977278	ENSGACP00000020614	85.9649	57	5	1	87	248	160	216	7.07517e-28	105.916
C38914933	ENSGACP00000027007	96.4286	56	2	0	1	168	421	476	5.95656e-32	117.857
scaffold82372	ENSGACP00000023096	90.3846	52	5	0	1502	1657	68	119	2.42873e-23	102.449
C39839801	ENSGACP00000004929	93.617	47	3	0	1	141	336	382	5.84264e-32	97.0561
scaffold91769	ENSGACP00000007154	55.8824	136	31	1	374	781	147	253	2.3205e-37	140.969
scaffold101598	ENSGACP00000024251	84.2105	38	6	0	667	780	359	396	4.94188e-13	70.4774
scaffold275789	ENSGACP00000025568	93.617	47	3	0	2	142	132	178	9.94384e-24	95.1301
scaffold218209	ENSGACP00000011455	53.1746	126	24	2	3	380	1242	1332	3.80836e-27	109.768
C39443329	ENSGACP00000012679	87.1795	78	8	1	70	303	979	1054	5.71045e-38	137.502
C39737735	ENSGACP00000022945	67.2269	119	2	1	8	364	226	307	2.17697e-44	154.451
C39805535	ENSGACP00000018106	93.0233	43	3	0	11	139	225	267	4.45556e-27	88.9669
C39643619	ENSGACP00000001947	71.7742	124	34	1	5	373	119	242	4.10615e-54	173.711
C39415187	ENSGACP00000024711	86.3636	44	6	0	168	299	73	116	6.18779e-18	77.7962
C39934567	ENSGACP00000006622	95.3488	43	2	0	395	523	110	152	1.9646e-20	88.9669
scaffold6036	ENSGACP00000018683	86.8421	38	5	0	3	116	636	673	1.41367e-13	73.559
C39790811	ENSGACP00000023860	72.8261	92	21	1	140	403	19	110	3.19143e-33	115.931
C39573723	ENSGACP00000011278	100	48	0	0	213	356	2132	2179	1.98562e-39	106.686
C39977271	ENSGACP00000010566	100	58	0	0	178	351	1	58	2.73111e-34	122.865
C39976675	ENSGACP00000013043	89.6552	29	3	0	309	395	187	215	6.44975e-10	55.8398
scaffold291106	ENSGACP00000020928	74.3902	82	21	0	946	1191	244	325	1.35472e-35	141.354
scaffold101820	ENSGACP00000018260	96.6667	30	1	0	194	283	125	154	2.10861e-15	61.6178
scaffold395361	ENSGACP00000002699	68.8525	61	19	0	2	184	328	388	9.11375e-21	92.0485
C39841339	ENSGACP00000025318	78.9474	38	8	0	327	440	277	314	2.59763e-22	65.4698
C39516033	ENSGACP00000012444	87.5	40	5	0	220	339	38	77	1.25906e-17	78.1814
scaffold128313	ENSGACP00000024989	83.3333	36	6	0	341	448	119	154	3.66618e-19	67.3958
C38903465	ENSGACP00000020003	75	28	7	0	149	232	1224	1251	1.09563e-09	54.6842
scaffold179524	ENSGACP00000011771	88.6364	44	5	0	1284	1415	156	199	2.00998e-32	82.4185
scaffold387296	ENSGACP00000014404	76.7442	43	10	0	335	463	440	482	4.38818e-16	76.6406
scaffold423249	ENSGACP00000018132	60.4878	205	39	5	1188	1799	342	505	2.50124e-58	207.608
C39971519	ENSGACP00000018572	65.942	138	15	3	143	556	984	1089	1.96858e-34	130.568
scaffold132290	ENSGACP00000002895	64.2857	112	6	1	389	724	102	179	1.19394e-50	135.576
C39184993	ENSGACP00000017882	72.7273	33	4	1	1	84	1179	1211	2.27827e-06	45.0542
scaffold69469	ENSGACP00000009730	57.8125	64	24	1	369	560	164	224	2.61061e-26	74.3294
scaffold102110	ENSGACP00000011144	96.2963	27	1	0	299	379	39	65	7.62922e-08	53.9138
C39969781	ENSGACP00000021527	54.8193	166	70	2	42	539	460	620	2.68193e-30	118.242
C38897813	ENSGACP00000003883	90	80	8	0	1	240	121	200	5.87809e-36	126.331
C38523961	ENSGACP00000026406	81.9672	61	11	0	23	205	291	351	2.16057e-23	93.2041
C39207382	ENSGACP00000019573	77.4648	71	16	0	39	251	563	633	2.08087e-32	120.168
C39309297	ENSGACP00000001099	77.7778	45	5	1	15	134	180	224	1.82549e-18	80.4925
C38448471	ENSGACP00000020881	98.2456	57	1	0	25	195	613	669	1.57823e-33	122.094
scaffold369480	ENSGACP00000006808	77.9661	59	7	1	94	270	209	261	4.23956e-24	93.5893
scaffold20011	ENSGACP00000014220	90.9091	33	3	0	1330	1428	29	61	3.15338e-13	71.633
C39864329	ENSGACP00000007089	75	48	12	0	323	466	205	252	5.27926e-08	50.8322
scaffold15925	ENSGACP00000014015	69.1057	123	9	1	743	1111	29	122	3.05138e-38	126.716
C38565177	ENSGACP00000006060	100	25	0	0	7	81	14	38	6.87518e-10	51.6026
C39465085	ENSGACP00000000022	70.5882	34	10	0	227	328	41	74	1.88076e-12	59.3066
C39656847	ENSGACP00000016963	91.8919	37	3	0	151	261	1	37	1.19594e-17	76.2554
scaffold172233	ENSGACP00000024084	97.7273	44	1	0	644	775	424	467	2.68512e-16	80.4925
C39483815	ENSGACP00000002579	59.322	59	24	0	1	177	4	62	1.21915e-07	45.8246
C39917277	ENSGACP00000019367	94.5946	37	2	0	194	304	7	43	7.57823e-18	80.4925
C39035909	ENSGACP00000006972	89.5833	48	5	0	59	202	31	78	1.07679e-22	90.8929
scaffold36647	ENSGACP00000013391	83.7209	43	7	0	41	169	1	43	1.37473e-14	77.411
scaffold76221	ENSGACP00000003517	93.5484	31	2	0	134	226	59	89	3.83421e-13	65.855
C40121429	ENSGACP00000010836	95.2381	21	1	0	117	179	178	198	8.42143e-06	46.595
C39869757	ENSGACP00000016349	76.7857	56	13	0	150	317	85	140	1.02901e-23	92.4337
scaffold19321	ENSGACP00000002465	87.1795	78	10	0	920	1153	84	161	1.20419e-40	149.443
scaffold270258	ENSGACP00000010656	65.625	96	2	1	198	485	307	371	1.70883e-44	117.472
scaffold258889	ENSGACP00000018130	65.5629	151	11	2	350	802	1010	1119	2.23517e-48	179.489
C39072563	ENSGACP00000004510	95.9184	49	2	0	114	260	354	402	6.87543e-26	101.293
scaffold398060	ENSGACP00000023410	95.6522	23	1	0	87	155	111	133	2.69286e-09	51.9878
C38655435	ENSGACP00000002100	94.2029	69	4	0	12	218	491	559	3.2398e-39	138.272
scaffold60806	ENSGACP00000016172	72.2222	36	5	1	1152	1244	1	36	2.50504e-10	48.521
scaffold251141	ENSGACP00000004039	98.4127	63	1	0	302	490	113	175	1.15817e-34	130.183
C39537939	ENSGACP00000025568	92.4731	93	7	0	31	309	132	224	1.21811e-55	181.8
scaffold231749	ENSGACP00000017572	51.7241	87	25	1	3366	3626	365	434	1.53564e-17	87.0409
C39130336	ENSGACP00000025140	62.9213	89	5	1	2	268	199	259	3.51796e-25	98.9821
C38913487	ENSGACP00000025253	89.3617	47	5	0	11	151	149	195	2.5281e-22	87.4261
scaffold127084	ENSGACP00000021315	64.4809	183	24	3	429	977	96	237	3.70724e-69	219.55
scaffold19216	ENSGACP00000011858	96	25	1	0	201	275	265	289	4.33805e-07	51.2174
scaffold94419	ENSGACP00000008589	50.8475	59	22	1	44	199	341	399	4.43175e-08	51.9878
C39807117	ENSGACP00000004605	80	30	6	0	350	439	19	48	3.15083e-10	55.4546
C39174565	ENSGACP00000026729	82.2581	62	11	0	91	276	1	62	1.76813e-28	105.531
scaffold136354	ENSGACP00000021918	88.8889	27	3	0	654	734	224	250	1.23841e-08	55.0694
scaffold192268	ENSGACP00000006631	76.3158	38	7	1	759	866	554	591	1.30637e-08	56.6102
C39144646	ENSGACP00000009535	60.7843	51	20	0	7	159	11	61	2.99576e-08	47.7506
scaffold44040	ENSGACP00000001043	100	32	0	0	631	726	177	208	1.95389e-14	70.0922
C39220926	ENSGACP00000003729	97.3684	38	1	0	1	114	505	542	5.65444e-18	78.5666
C40114003	ENSGACP00000002744	81.8182	275	36	5	3	821	30	292	2.83387e-132	386.341
scaffold203700	ENSGACP00000014675	61.1111	90	17	2	511	780	122	193	3.92835e-33	99.7525
C38416427	ENSGACP00000016753	100	49	0	0	46	192	215	263	3.44547e-30	112.849
C38599531	ENSGACP00000011278	98.5507	69	1	0	6	212	1030	1098	1.99065e-43	151.754
scaffold9742	ENSGACP00000017151	100	34	0	0	1325	1426	480	513	2.03788e-14	77.0258
C38730701	ENSGACP00000026076	91.3043	46	4	0	83	220	828	873	1.80939e-20	85.5001
scaffold324639	ENSGACP00000006821	96.2963	27	1	0	109	189	153	179	7.17082e-11	58.9214
C39472835	ENSGACP00000006830	86.4865	37	5	0	55	165	123	159	1.22928e-14	66.6254
C40061037	ENSGACP00000006889	86.8852	61	8	0	452	634	270	330	2.11747e-29	115.161
scaffold163612	ENSGACP00000006187	50.6173	162	38	6	84	566	1371	1491	2.01961e-27	111.309
C39299009	ENSGACP00000021709	86.0465	43	6	0	134	262	464	506	1.13106e-22	92.0485
scaffold231909	ENSGACP00000006240	97.0588	34	1	0	2346	2447	404	437	4.7581e-14	75.0998
C39038189	ENSGACP00000025940	59.0164	61	25	0	2	184	268	328	8.08165e-13	63.5438
scaffold414899	ENSGACP00000003020	75.4386	57	14	0	1150	1320	99	155	1.77447e-20	92.0485
scaffold297335	ENSGACP00000018429	100	35	0	0	242	346	166	200	4.74333e-21	72.7886
scaffold105137	ENSGACP00000004518	84.2105	38	6	0	1669	1782	32	69	9.71569e-15	73.559
C39993445	ENSGACP00000010172	65.1163	43	14	1	286	414	1	42	1.19715e-09	56.225
scaffold226346	ENSGACP00000013307	56.8966	116	2	1	183	530	483	550	6.60699e-30	87.0409
C38742743	ENSGACP00000011941	89.4737	76	5	1	5	223	339	414	5.12371e-38	132.494
C39722785	ENSGACP00000006049	73.1707	41	11	0	135	257	583	623	2.5005e-13	67.3958
scaffold31	ENSGACP00000012580	61.6541	133	10	1	1092	1490	618	709	2.13558e-39	154.066
scaffold110469	ENSGACP00000010518	78.7879	33	6	1	16	114	356	387	1.032e-08	52.7582
scaffold371983	ENSGACP00000002064	100	26	0	0	196	273	144	169	1.58265e-09	56.9954
C38538159	ENSGACP00000013218	95.6522	23	1	0	141	209	130	152	1.09153e-07	46.2098
C39512693	ENSGACP00000011656	86.6667	30	4	0	35	124	359	388	4.26415e-10	56.225
scaffold118908	ENSGACP00000022174	58.1818	55	15	1	349	513	555	601	1.21254e-11	63.929
C39052965	ENSGACP00000004854	97.8723	47	1	0	68	208	138	184	7.66846e-27	100.523
scaffold247686	ENSGACP00000013355	33.3333	120	7	2	280	639	253	299	2.37909e-18	48.1358
scaffold139397	ENSGACP00000010116	65.0943	106	11	1	2136	2453	71	150	5.28263e-34	135.191
C39275172	ENSGACP00000003282	82.5	80	14	0	41	280	426	505	2.51697e-39	138.658
scaffold293784	ENSGACP00000011650	76.7442	43	8	1	587	715	327	367	1.9064e-12	65.855
scaffold237236	ENSGACP00000025250	68.9655	116	8	2	259	606	237	324	3.70116e-43	149.828
C38815925	ENSGACP00000002174	100	77	0	0	2	232	170	246	3.87661e-50	160.999
C38699947	ENSGACP00000001821	95.8333	48	2	0	19	162	348	395	4.53001e-09	52.373
scaffold134872	ENSGACP00000026809	56.383	94	15	1	44	325	374	441	9.54273e-24	99.3673
C39715321	ENSGACP00000009570	53.1746	126	8	1	1	378	71	145	1.56753e-29	111.309
C38875741	ENSGACP00000025028	84	75	12	0	3	227	90	164	8.76722e-41	138.658
C39907915	ENSGACP00000000822	69.0909	55	17	0	191	355	470	524	2.677e-24	80.4925
C38991756	ENSGACP00000013120	100	37	0	0	1	111	506	542	8.84002e-20	83.1889
C39344873	ENSGACP00000007992	94.5205	73	4	0	86	304	7	79	3.13288e-43	150.984
scaffold105792	ENSGACP00000023164	100	42	0	0	692	817	1	42	4.49787e-23	93.2041
scaffold285285	ENSGACP00000019282	87.5	40	5	0	47	166	284	323	3.15943e-16	77.411
scaffold369061	ENSGACP00000017827	77.551	49	5	1	1453	1599	375	417	2.31544e-22	72.4034
C38713806	ENSGACP00000015780	88.3333	60	7	0	2	181	117	176	9.82143e-11	56.6102
scaffold293431	ENSGACP00000006845	83.7838	37	6	0	2347	2457	346	382	1.77699e-12	71.2478
C39175485	ENSGACP00000021188	81.4286	70	13	0	2	211	85	154	4.65088e-32	118.627
C39597191	ENSGACP00000005964	97.7273	44	1	0	201	332	19	62	6.19484e-27	97.8265
scaffold197048	ENSGACP00000012442	94.3662	71	4	0	338	550	112	182	2.3008e-57	137.887
C38903509	ENSGACP00000006151	69.8113	53	14	1	58	216	399	449	9.94687e-16	72.4034
C38452535	ENSGACP00000009452	88.8889	45	5	0	6	140	307	351	1.83705e-08	50.447
C39778597	ENSGACP00000011581	69.4915	59	18	0	239	415	59	117	5.23683e-37	87.8113
scaffold280812	ENSGACP00000001405	83.7209	43	7	0	432	560	173	215	1.49334e-18	81.2629
C39029667	ENSGACP00000011819	51.6667	60	24	2	77	241	42	101	1.56726e-11	56.9954
C39867577	ENSGACP00000021525	45.7627	59	29	2	26	196	421	478	6.19672e-06	44.669
C38651577	ENSGACP00000011162	78.9474	38	8	0	1	114	1239	1276	8.51039e-13	63.5438
C39191737	ENSGACP00000001136	97.1429	35	1	0	175	279	810	844	2.75265e-28	78.5666
C39354980	ENSGACP00000022766	91.6667	24	2	0	2	73	344	367	1.65722e-07	48.1358
scaffold352102	ENSGACP00000023903	63.6364	132	24	1	1695	2090	1	108	2.06348e-41	157.532
C39574945	ENSGACP00000027636	92.3077	26	2	0	279	356	1	26	1.28958e-08	52.373
scaffold241279	ENSGACP00000004069	82	50	8	1	2	148	155	204	1.80452e-19	86.6557
scaffold296896	ENSGACP00000007667	90.566	53	5	0	10	168	33	85	5.05907e-26	103.219
scaffold134455	ENSGACP00000026572	86.9565	69	7	1	334	540	280	346	4.65472e-55	108.227
C38634111	ENSGACP00000004068	84.6154	52	8	0	21	176	80	131	3.08022e-24	90.8929
scaffold102699	ENSGACP00000020813	88	25	3	0	28	102	83	107	2.01226e-06	45.8246
C38421475	ENSGACP00000027441	90.3226	62	6	0	15	200	182	243	3.0198e-21	87.4261
scaffold326835	ENSGACP00000005754	83.1395	172	29	0	204	719	184	355	2.41678e-144	281.952
C38920303	ENSGACP00000002800	90.3226	31	3	0	69	161	88	118	2.61517e-12	58.9214
C38654933	ENSGACP00000000698	66.6667	48	13	1	78	212	125	172	3.53526e-11	56.6102
scaffold390054	ENSGACP00000017493	92.3077	39	3	0	1074	1190	528	566	4.40768e-15	76.6406
scaffold178508	ENSGACP00000021654	97.0588	34	1	0	28	129	60	93	2.1019e-16	75.485
scaffold338740	ENSGACP00000009269	66	50	16	1	294	440	221	270	1.73548e-16	77.0258
scaffold249240	ENSGACP00000002157	93.9024	82	5	0	563	808	238	319	5.21724e-40	148.673
C39073569	ENSGACP00000027585	96.4286	28	1	0	137	220	280	307	1.66304e-11	58.9214
C39566141	ENSGACP00000022260	98.2759	58	1	0	181	354	437	494	2.15345e-36	124.79
C39157432	ENSGACP00000005718	96	25	1	0	1	75	493	517	2.17129e-09	53.5286
C38780343	ENSGACP00000014775	97.2222	36	1	0	104	211	66	101	2.31654e-18	75.485
scaffold32082	ENSGACP00000012944	59.322	59	7	1	469	645	221	262	1.72854e-15	60.077
C39941789	ENSGACP00000012215	77.2152	158	5	1	8	481	114	240	2.8864e-76	236.498
scaffold407524	ENSGACP00000021048	61.4458	83	17	2	279	527	1	68	3.25847e-14	71.633
scaffold348538	ENSGACP00000021985	79.2517	294	45	3	575	1456	654	931	1.37585e-130	419.083
C39432985	ENSGACP00000019093	77.2727	44	10	0	45	176	254	297	3.7118e-17	74.7146
scaffold77185	ENSGACP00000016123	46.5753	73	9	2	495	713	431	473	2.22138e-07	51.6026
scaffold220587	ENSGACP00000000181	94.2857	35	2	0	615	719	183	217	1.19363e-14	70.8626
C39770955	ENSGACP00000015581	100	35	0	0	321	425	106	140	2.17389e-19	80.8777
scaffold348531	ENSGACP00000011381	95.4545	44	2	0	16	147	376	419	2.69451e-20	85.8853
scaffold236266	ENSGACP00000013439	96.8254	63	2	0	2154	2342	452	514	2.28452e-40	131.724
C40079991	ENSGACP00000015070	97.0149	67	2	0	78	278	130	196	5.54927e-54	136.732
scaffold338366	ENSGACP00000012630	98.3333	60	1	0	2	181	69	128	9.6747e-36	122.094
scaffold385724	ENSGACP00000026096	95.6522	69	3	0	2	208	71	139	1.7773e-34	133.65
C39001035	ENSGACP00000000131	91.5663	83	7	0	3	251	354	436	6.0008e-47	160.229
scaffold328856	ENSGACP00000007486	88	25	3	0	1	75	247	271	9.86233e-09	51.9878
scaffold60598	ENSGACP00000024137	95.6522	46	2	0	1947	2084	262	307	3.10129e-21	95.9005
C39676001	ENSGACP00000014094	76.7442	129	1	1	1	387	1377	1476	2.078e-56	192.2
scaffold336253	ENSGACP00000027619	75.5556	45	11	0	381	515	3	47	7.9558e-18	76.2554
scaffold201906	ENSGACP00000027128	65.3333	75	24	1	620	844	214	286	8.28934e-36	97.4413
scaffold348339	ENSGACP00000004532	50.5882	85	19	1	1017	1271	60	121	1.62187e-24	72.7886
scaffold92018	ENSGACP00000011816	77.4194	62	12	1	1874	2059	11	70	4.4418e-24	101.293
C38594621	ENSGACP00000023042	79.5455	44	9	0	70	201	142	185	4.40866e-06	43.1282
scaffold298567	ENSGACP00000018025	68.4783	184	28	2	565	1116	862	1015	1.35426e-117	239.195
scaffold195771	ENSGACP00000014348	61	100	9	2	1625	1924	354	423	1.54408e-26	114.775
C39729531	ENSGACP00000019332	100	44	0	0	169	300	261	304	1.68469e-21	90.1225
scaffold296092	ENSGACP00000009330	47.3282	131	24	2	497	889	146	231	1.38843e-29	105.145
C38972686	ENSGACP00000021873	98.7952	83	1	0	2	250	303	385	2.11493e-36	130.183
C39783325	ENSGACP00000016798	100	19	0	0	323	379	454	472	6.68528e-07	47.3654
scaffold141571	ENSGACP00000014356	61.8182	55	20	1	335	496	177	231	1.73825e-13	71.633
C39144490	ENSGACP00000013469	85.7143	49	7	0	125	271	161	209	3.18697e-22	87.8113
C39679425	ENSGACP00000011835	57.0175	114	17	1	37	378	152	233	8.53222e-32	120.553
scaffold141935	ENSGACP00000009533	85.7143	35	5	0	281	385	442	476	2.94146e-12	68.5514
C38789502	ENSGACP00000018229	96.0784	51	2	0	70	222	355	405	1.19234e-25	98.5969
scaffold152817	ENSGACP00000021192	84.6154	52	8	0	1195	1350	25	76	1.33994e-22	100.138
scaffold203139	ENSGACP00000023592	92	25	2	0	60	134	84	108	1.77255e-07	49.2914
scaffold406212	ENSGACP00000005897	42.8571	98	56	0	154	447	527	624	1.63374e-19	86.6557
scaffold152810	ENSGACP00000017909	90.5882	85	4	1	405	659	171	251	1.19644e-53	157.147
scaffold94626	ENSGACP00000027489	70	50	14	1	946	1095	58	106	1.36399e-21	62.003
scaffold342127	ENSGACP00000011455	81.1594	69	13	0	594	800	60	128	9.42255e-53	117.857
C38660207	ENSGACP00000020719	90	60	6	0	3	182	1031	1090	2.54119e-09	53.1434
scaffold81155	ENSGACP00000004278	78.5714	28	6	0	518	601	32	59	1.0885e-08	50.8322
scaffold69248	ENSGACP00000010224	75	40	9	1	579	698	43	81	1.02524e-10	59.3066
C39629281	ENSGACP00000009432	93.6508	63	4	0	15	203	873	935	2.34911e-33	125.176
scaffold75822	ENSGACP00000022583	90	30	3	0	350	439	121	150	1.12972e-09	55.4546
C38972758	ENSGACP00000009281	73.2394	71	19	0	30	242	1	71	2.22127e-28	107.842
scaffold131747	ENSGACP00000004611	96.9697	33	1	0	1	99	400	432	6.05992e-14	70.4774
C39913781	ENSGACP00000020630	71.4286	77	18	1	9	227	329	405	1.47277e-25	103.99
C39055021	ENSGACP00000020005	92.3077	39	3	0	142	258	562	600	2.283e-06	44.669
C38519931	ENSGACP00000024020	76	25	6	0	133	207	83	107	7.59515e-11	43.5134
scaffold298811	ENSGACP00000025171	59.0164	61	21	1	112	294	210	266	8.19603e-13	68.1662
C38885387	ENSGACP00000022937	73.3333	60	16	0	7	186	715	774	2.27226e-07	47.7506
scaffold400983	ENSGACP00000017196	68.9655	87	0	1	62	322	105	164	3.34286e-30	113.62
scaffold145739	ENSGACP00000019474	79.0323	62	10	1	103	279	244	305	9.04676e-25	103.605
scaffold118705	ENSGACP00000018559	62.3932	117	13	1	1873	2223	335	420	4.21455e-34	136.732
scaffold191380	ENSGACP00000022557	72.5	40	10	1	746	865	179	217	4.26848e-14	63.929
scaffold22116	ENSGACP00000017951	79.5455	44	9	0	137	268	24	67	3.83729e-17	75.8702
C39914305	ENSGACP00000017668	51.2195	82	6	1	263	508	57	104	7.80691e-06	44.2838
scaffold157550	ENSGACP00000018150	94.7368	57	3	0	217	387	143	199	1.84211e-32	119.783
C38586413	ENSGACP00000015140	88.2353	51	6	0	48	200	48	98	9.99866e-25	92.8189
scaffold232903	ENSGACP00000012188	96.7742	31	1	0	51	143	572	602	2.19298e-12	62.7734
C39253406	ENSGACP00000020753	90.625	32	3	0	3	98	134	165	1.31427e-13	65.4698
scaffold324711	ENSGACP00000024239	96.6667	30	1	0	77	166	626	655	1.6688e-09	55.0694
scaffold371510	ENSGACP00000012841	95	60	3	0	1	180	94	153	1.1264e-31	112.464
C38575127	ENSGACP00000014714	81.8182	66	12	0	14	211	32	97	2.72864e-30	109.768
C39856965	ENSGACP00000018106	76.4706	51	12	0	304	456	694	744	1.43544e-10	58.9214
scaffold402163	ENSGACP00000022264	85	60	9	0	8	187	367	426	5.60855e-29	109.383
scaffold8439	ENSGACP00000015746	84.2105	57	9	0	164	334	51	107	8.33377e-27	101.293
scaffold222989	ENSGACP00000009604	82.5	40	7	0	118	237	91	130	3.18737e-16	72.0182
scaffold303294	ENSGACP00000023531	85	60	9	0	296	475	128	187	3.66901e-27	112.079
scaffold377610	ENSGACP00000002884	100	27	0	0	130	210	274	300	1.0122e-15	63.1586
C38622179	ENSGACP00000005391	91.6667	48	4	0	22	165	386	433	3.55727e-25	97.4413
scaffold131230	ENSGACP00000007636	57.1429	119	5	1	499	855	50	122	1.12172e-42	125.176
C38464215	ENSGACP00000007486	83.871	31	5	0	10	102	17	47	1.095e-12	62.3882
C39036805	ENSGACP00000000780	90.9091	44	4	0	73	204	386	429	1.18467e-23	94.7449
C39659303	ENSGACP00000004189	95.8333	48	2	0	221	364	1	48	5.05264e-12	57.7658
scaffold225662	ENSGACP00000014914	100	42	0	0	373	498	1	42	7.12842e-21	88.1965
scaffold179239	ENSGACP00000020630	61.5385	117	1	1	3	353	235	307	1.90732e-87	130.183
scaffold143444	ENSGACP00000013033	81.8182	55	10	0	762	926	1	55	4.09195e-20	92.4337
scaffold8088	ENSGACP00000014852	85.1852	54	8	0	694	855	25	78	6.90047e-25	102.449
scaffold334236	ENSGACP00000017245	93.578	109	7	0	226	552	508	616	1.97054e-104	203.756
C39553043	ENSGACP00000006254	96.7742	31	1	0	194	286	800	830	5.15477e-17	60.4622
C39847167	ENSGACP00000017621	64.7059	85	24	1	178	432	1	79	6.58429e-09	52.7582
scaffold130129	ENSGACP00000003625	76.3636	110	23	1	1484	1813	77	183	3.36418e-35	139.813
scaffold234280	ENSGACP00000022962	95	60	3	0	169	348	213	272	3.88181e-34	122.865
scaffold320254	ENSGACP00000019581	92.1053	38	3	0	883	996	55	92	3.64538e-16	76.2554
scaffold410204	ENSGACP00000001992	91.4894	47	4	0	150	290	329	375	1.66602e-21	91.6633
scaffold325376	ENSGACP00000020722	84.9057	53	5	1	382	540	125	174	1.27612e-39	92.4337
C39660419	ENSGACP00000022530	88.8889	27	3	0	26	106	156	182	3.13788e-20	57.3806
C39433975	ENSGACP00000020646	98.0769	52	1	0	1	156	223	274	1.34283e-29	110.538
scaffold57319	ENSGACP00000027441	72.7273	33	9	0	264	362	676	708	3.70558e-07	52.373
C38842081	ENSGACP00000019826	74	50	11	1	1	144	366	415	2.35759e-16	73.9442
scaffold214669	ENSGACP00000023245	60.8696	184	17	2	163	714	353	481	3.01745e-89	220.32
scaffold428401	ENSGACP00000015800	96.4286	28	1	0	1	84	74	101	1.45962e-08	55.8398
scaffold301725	ENSGACP00000012005	100	18	0	0	396	449	1	18	7.69414e-08	40.4318
C38980754	ENSGACP00000020567	78.1818	55	12	0	14	178	575	629	3.10886e-23	93.5893
scaffold315949	ENSGACP00000005927	85.7143	84	12	0	369	620	608	691	8.80566e-41	152.91
scaffold277794	ENSGACP00000012449	82.6531	98	17	0	2018	2311	335	432	9.27992e-52	175.252
C38885629	ENSGACP00000004599	92.3077	26	2	0	78	155	97	122	7.8351e-09	50.8322
scaffold133698	ENSGACP00000018042	96.9231	65	2	0	2552	2746	79	143	6.10796e-24	100.908
scaffold419993	ENSGACP00000002654	88.8889	72	8	0	238	453	226	297	8.80248e-58	135.961
scaffold380216	ENSGACP00000018194	62.5	88	5	1	448	711	347	406	3.00767e-36	96.2857
scaffold193134	ENSGACP00000012169	86.6667	45	6	0	170	304	237	281	1.56539e-22	90.5077
C38727323	ENSGACP00000008230	88.6792	53	6	0	15	173	216	268	4.75271e-30	110.538
scaffold260375	ENSGACP00000019663	70.7692	65	14	1	729	923	250	309	9.3637e-21	96.2857
C39548353	ENSGACP00000012141	97.6744	43	1	0	199	327	225	267	2.35303e-21	88.9669
scaffold326958	ENSGACP00000023570	95.4545	66	3	0	226	423	127	192	3.29466e-36	136.346
scaffold284495	ENSGACP00000022005	94.5455	55	3	0	204	368	16	70	3.30832e-33	119.783
C39774111	ENSGACP00000025397	80	55	11	0	233	397	234	288	1.36224e-26	102.449
scaffold330044	ENSGACP00000000340	84.7826	46	3	1	153	290	449	490	1.25199e-15	73.559
scaffold145673	ENSGACP00000007902	75	56	5	1	3471	3638	416	462	9.92639e-38	81.2629
scaffold287440	ENSGACP00000009475	80.597	67	9	1	1698	1898	74	136	4.98131e-45	107.842
C38923519	ENSGACP00000019249	82.3529	51	9	0	11	163	85	135	4.87289e-24	93.2041
scaffold188955	ENSGACP00000027235	86.4583	96	13	0	221	508	65	160	1.10956e-36	138.272
scaffold329669	ENSGACP00000004191	91.4286	35	3	0	44	148	53	87	1.55707e-16	71.2478
scaffold175858	ENSGACP00000010152	66.2252	151	6	2	221	673	55	160	2.11084e-43	160.229
scaffold59501	ENSGACP00000023349	70.9677	31	9	0	362	454	160	190	2.64825e-07	48.1358
C40002677	ENSGACP00000018744	71.1538	52	10	1	3	158	32	78	7.58201e-34	75.8702
C39551751	ENSGACP00000023531	68.4211	114	6	1	7	348	209	292	1.54397e-46	159.844
scaffold260206	ENSGACP00000011396	86.8421	38	5	0	761	874	39	76	2.3268e-15	73.9442
C38752635	ENSGACP00000010753	58.6667	75	29	2	3	224	267	340	1.42061e-14	68.1662
scaffold301115	ENSGACP00000027237	78.125	32	7	0	725	820	116	147	1.32445e-09	59.3066
C39152784	ENSGACP00000019550	64.2857	84	3	1	17	268	775	831	2.71325e-26	103.219
scaffold315238	ENSGACP00000005391	89.2857	28	3	0	99	182	99	126	9.80623e-13	57.7658
scaffold336319	ENSGACP00000016128	72.3684	76	18	1	858	1076	35	110	1.33322e-18	85.1149
scaffold171721	ENSGACP00000004980	86.2745	51	7	0	845	997	566	616	2.52705e-29	94.3597
scaffold421824	ENSGACP00000020290	88.2353	68	7	1	81	281	37	104	7.25836e-16	72.0182
scaffold421344	ENSGACP00000020660	53.4653	101	10	1	201	503	607	670	7.28895e-24	99.7525
scaffold209267	ENSGACP00000010617	92.6829	41	3	0	1062	1184	831	871	1.82408e-19	90.5077
scaffold28747	ENSGACP00000022249	95.2381	42	2	0	1119	1244	1241	1282	1.89745e-18	88.1965
C39758737	ENSGACP00000021361	71.4286	133	2	1	3	401	371	467	2.35265e-53	182.956
scaffold108789	ENSGACP00000018126	84.4444	45	7	0	393	527	266	310	8.60009e-24	82.8037
scaffold336263	ENSGACP00000010876	58.0645	124	11	3	1153	1518	648	732	2.48808e-37	130.183
scaffold62726	ENSGACP00000024013	100	27	0	0	405	485	134	160	4.55138e-11	57.7658
C38531405	ENSGACP00000001505	96.9697	33	1	0	83	181	85	117	1.62433e-15	67.0106
scaffold258259	ENSGACP00000023958	96.7213	61	2	0	249	431	1608	1668	4.89802e-57	132.109
C39902533	ENSGACP00000003343	66.3717	113	1	1	148	486	106	181	1.41665e-38	135.576
scaffold192449	ENSGACP00000017196	100	29	0	0	1	87	291	319	6.18316e-11	63.1586
C38549339	ENSGACP00000021035	93.8462	65	4	0	11	205	753	817	1.36475e-12	62.7734
C39292311	ENSGACP00000024376	89.3617	47	5	0	77	217	99	145	1.38941e-08	48.9062
C40080965	ENSGACP00000001524	63.3028	218	64	8	77	727	1571	1773	8.68002e-51	181.03
scaffold362278	ENSGACP00000010489	91.6667	48	4	0	43	186	120	167	1.29636e-22	98.2117
C39533273	ENSGACP00000012776	93.3333	30	2	0	146	235	37	66	3.56473e-14	65.4698
C39716105	ENSGACP00000015675	89.4118	85	9	0	40	294	548	632	2.1837e-47	163.31
scaffold389038	ENSGACP00000021938	94.3396	53	3	0	271	429	1	53	2.51556e-25	106.686
scaffold236146	ENSGACP00000005072	80.8219	73	14	0	1	219	340	412	6.8296e-86	134.42
C40010449	ENSGACP00000017548	67.5	40	13	0	232	351	143	182	3.25094e-09	54.299
scaffold392779	ENSGACP00000005954	63.8889	36	13	0	15	122	195	230	1.66064e-07	51.6026
scaffold32052	ENSGACP00000015774	94.7368	19	1	0	49	105	223	241	2.24881e-06	39.2762
scaffold243780	ENSGACP00000008650	97.7778	45	1	0	170	304	123	167	3.4057e-22	93.5893
scaffold366591	ENSGACP00000026857	66.6667	39	13	0	683	799	1	39	4.11919e-09	57.3806
scaffold266368	ENSGACP00000017545	60.4651	43	12	1	3	131	69	106	5.72519e-11	55.8398
scaffold243784	ENSGACP00000004939	80.7018	57	11	0	487	657	187	243	7.32021e-18	82.8037
scaffold332127	ENSGACP00000018596	96.7742	31	1	0	54	146	31	61	5.98321e-15	69.3218
scaffold344462	ENSGACP00000015263	83.871	31	5	0	439	531	399	429	3.99722e-09	54.6842
C39010075	ENSGACP00000006448	97.619	84	2	0	2	253	375	458	3.30233e-54	178.333
scaffold332123	ENSGACP00000008402	96.2963	27	1	0	110	190	136	162	1.411e-10	56.6102
C39418827	ENSGACP00000004757	97.9592	49	1	0	147	293	8	56	1.90364e-26	97.0561
scaffold323529	ENSGACP00000015950	98.2143	56	1	0	492	659	386	441	5.60531e-32	125.561
scaffold198386	ENSGACP00000014088	100	33	0	0	1	99	181	213	1.66426e-16	73.559
C38657031	ENSGACP00000010618	95	20	1	0	2	61	474	493	9.16858e-06	42.3578
C40139381	ENSGACP00000011503	57.6471	85	23	3	249	503	182	253	1.49325e-19	86.2705
C39105925	ENSGACP00000023688	44.186	43	23	1	43	168	66	108	1.52805e-07	45.8246
C39518691	ENSGACP00000012194	100	43	0	0	87	215	316	358	3.7315e-21	88.9669
scaffold374448	ENSGACP00000003343	100	62	0	0	283	468	7	68	1.91327e-36	130.183
C38805139	ENSGACP00000004526	82.8571	35	6	0	11	115	791	825	2.50613e-14	66.2402
scaffold184009	ENSGACP00000002895	85.9649	57	8	0	1549	1719	198	254	8.00237e-23	99.3673
scaffold177353	ENSGACP00000022754	71.0843	83	20	2	249	488	3	84	1.03901e-18	86.2705
scaffold97238	ENSGACP00000005184	85.7143	56	8	0	703	870	227	282	3.24469e-35	105.916
C39014379	ENSGACP00000024484	100	42	0	0	47	172	1199	1240	7.25194e-21	87.4261
scaffold367952	ENSGACP00000002197	63.6364	132	22	3	479	874	392	497	1.21813e-38	152.14
C38788803	ENSGACP00000020386	97.2222	72	2	0	10	225	557	628	4.12183e-42	147.132
C38521219	ENSGACP00000024708	77.7778	63	14	0	8	196	48	110	1.70245e-29	108.227
scaffold294815	ENSGACP00000023314	82.8571	35	6	0	287	391	339	373	2.82974e-11	63.1586
scaffold367555	ENSGACP00000007554	92	50	4	0	72	221	380	429	1.01323e-24	102.449
C38497913	ENSGACP00000022300	59.375	64	26	0	14	205	47	110	2.7047e-15	70.0922
C38711408	ENSGACP00000004296	59.2593	27	11	0	113	193	72	98	3.96693e-06	40.817
scaffold147637	ENSGACP00000002294	47.9167	144	24	3	23	454	48	140	2.61339e-27	104.375
C38582555	ENSGACP00000017196	96.1538	52	2	0	56	211	48	99	3.6079e-29	107.842
C39434625	ENSGACP00000014937	96.1538	26	1	0	3	80	14	39	6.13668e-09	51.9878
C39829739	ENSGACP00000021969	97.3451	113	3	0	2	340	529	641	2.44111e-56	188.734
C39392259	ENSGACP00000005358	90.9091	44	4	0	183	314	106	149	1.02609e-18	80.8777
scaffold175489	ENSGACP00000006329	44.0299	268	49	5	201	1004	243	409	2.44565e-58	199.519
scaffold100455	ENSGACP00000013471	42.6966	89	46	2	171	425	21	108	4.45429e-14	67.0106
scaffold199126	ENSGACP00000001411	87.0968	31	4	0	155	247	164	194	6.89369e-12	62.003
C39249534	ENSGACP00000019002	84.0909	44	7	0	41	172	228	271	9.70333e-21	83.9593
scaffold166665	ENSGACP00000013500	59.8291	117	17	1	271	621	1667	1753	1.92165e-38	127.102
scaffold255119	ENSGACP00000012194	94.8276	58	3	0	271	444	46	103	1.44401e-29	117.472
scaffold99266	ENSGACP00000004616	92.3077	26	2	0	971	1048	418	443	2.17415e-08	56.9954
scaffold354604	ENSGACP00000006545	80.4348	46	9	0	144	281	177	222	1.48348e-19	82.8037
scaffold304907	ENSGACP00000005636	76.6667	30	7	0	95	184	106	135	2.28569e-07	46.9802
C39234960	ENSGACP00000015600	87.5	56	7	0	96	263	442	497	1.15376e-24	98.2117
scaffold428569	ENSGACP00000024986	89.1089	101	10	1	650	949	587	687	6.02942e-73	178.333
C38756147	ENSGACP00000025614	72.1311	61	17	0	26	208	59	119	2.51943e-13	63.929
scaffold410906	ENSGACP00000017027	84.8485	33	5	0	69	167	201	233	8.73925e-13	65.0846
C39451613	ENSGACP00000004816	100	53	0	0	166	324	1	53	1.17695e-32	115.161
scaffold110647	ENSGACP00000013554	93.0233	43	3	0	147	275	140	182	1.45063e-22	82.0333
scaffold315798	ENSGACP00000020722	77.7778	63	6	1	78	266	410	464	2.11578e-24	97.0561
C38791268	ENSGACP00000013939	90	50	5	0	20	169	114	163	2.59573e-25	95.9005
scaffold225052	ENSGACP00000023748	86.8421	38	5	0	111	224	3	40	4.74505e-19	74.3294
scaffold233083	ENSGACP00000007398	64.8649	74	23	2	1393	1608	687	759	1.41111e-20	96.6709
scaffold427688	ENSGACP00000027392	87.234	47	6	0	649	789	1090	1136	8.54239e-18	87.0409
C39429471	ENSGACP00000019710	93.0233	43	3	0	191	319	540	582	8.87623e-23	92.8189
scaffold282703	ENSGACP00000027622	91.1765	34	3	0	186	287	120	153	2.57105e-15	69.707
scaffold409240	ENSGACP00000022433	95.3488	43	2	0	345	473	254	296	3.44494e-23	96.2857
C38688751	ENSGACP00000004510	64.8649	37	11	1	117	221	1	37	1.32539e-06	45.0542
scaffold242214	ENSGACP00000021514	93.3333	45	3	0	216	350	569	613	1.28863e-12	61.2326
scaffold69964	ENSGACP00000016087	73.5294	34	9	0	381	482	288	321	1.03263e-21	57.3806
scaffold238718	ENSGACP00000006864	100	46	0	0	540	677	226	271	4.62762e-36	99.7525
C39233882	ENSGACP00000008190	89.8734	79	8	0	8	244	20	98	1.50367e-32	118.242
scaffold129812	ENSGACP00000012070	81.4815	54	10	0	984	1145	171	224	4.99275e-21	93.2041
C39897097	ENSGACP00000012268	78.5714	70	15	0	284	493	273	342	2.16477e-30	114.775
scaffold26612	ENSGACP00000001268	77.4194	31	7	0	3	95	68	98	4.11736e-08	49.6766
C40145523	ENSGACP00000022179	89.7059	68	7	0	488	691	231	298	6.18966e-62	134.035
C39946567	ENSGACP00000017888	39.1061	179	33	5	1	534	222	325	9.83703e-22	93.2041
scaffold420430	ENSGACP00000019131	56.9444	72	30	1	829	1044	32	102	3.6109e-21	89.7373
scaffold276810	ENSGACP00000005543	100	35	0	0	1	105	91	125	1.3961e-17	73.1738
C39298757	ENSGACP00000019164	76.7857	56	13	0	57	224	92	147	4.78029e-24	93.9745
scaffold161418	ENSGACP00000005188	43.662	71	37	2	361	573	62	129	3.83094e-11	64.3142
scaffold213707	ENSGACP00000016361	75.6757	37	9	0	27	137	780	816	6.67604e-10	55.8398
scaffold326729	ENSGACP00000022513	82.6923	52	9	0	373	528	63	114	3.4701e-23	97.8265
C38498149	ENSGACP00000004505	90	40	4	0	75	194	285	324	4.6734e-20	82.0333
scaffold36063	ENSGACP00000010152	98.0392	51	1	0	885	1037	831	881	1.53215e-39	98.9821
C39708595	ENSGACP00000009638	95.5556	45	2	0	38	172	260	304	9.76718e-25	99.3673
scaffold420530	ENSGACP00000019575	75.4386	57	14	0	277	447	721	777	1.19569e-08	54.6842
scaffold91662	ENSGACP00000002980	71.4286	35	10	0	692	796	12	46	6.51543e-09	54.299
scaffold267422	ENSGACP00000000450	58.8235	51	21	0	5	157	61	111	3.93543e-15	63.929
C38719344	ENSGACP00000024708	75.6098	41	10	0	100	222	325	365	8.49821e-13	62.3882
C38781613	ENSGACP00000021402	92.3077	39	3	0	1	117	97	135	2.70582e-20	80.1073
scaffold235163	ENSGACP00000012435	83.3333	24	4	0	1901	1972	42	65	3.64827e-06	47.7506
C39751289	ENSGACP00000022809	69.7674	86	24	2	106	357	370	455	3.83109e-32	119.783
scaffold241521	ENSGACP00000011870	94.1176	34	2	0	1036	1137	241	274	1.84092e-22	69.3218
C39549745	ENSGACP00000021084	89.4737	57	6	0	3	173	53	109	6.92423e-28	105.145
scaffold399254	ENSGACP00000002190	72.5275	91	22	2	40	306	69	158	5.39094e-38	134.035
C38422679	ENSGACP00000018911	89.6552	29	3	0	2	88	541	569	2.89367e-12	61.6178
scaffold38435	ENSGACP00000005537	100	36	0	0	541	648	1500	1535	1.08196e-19	78.1814
scaffold423853	ENSGACP00000021036	57.8313	83	7	1	608	856	58	112	4.35919e-20	85.8853
scaffold370946	ENSGACP00000011114	83.871	31	5	0	3	95	17	47	8.36645e-12	62.3882
scaffold276761	ENSGACP00000026857	95.6522	23	1	0	318	386	676	698	2.94147e-07	50.447
C39326739	ENSGACP00000011599	95.4545	44	2	0	156	287	382	425	1.63542e-23	93.2041
C39041705	ENSGACP00000012679	96.1538	52	2	0	101	256	491	542	6.79718e-30	113.235
C40123069	ENSGACP00000000279	58.042	143	22	3	48	473	508	613	3.98347e-48	144.821
scaffold425444	ENSGACP00000027636	79.2208	77	14	1	337	561	1156	1232	5.10082e-33	135.576
scaffold148163	ENSGACP00000012765	73.0159	63	17	0	2903	3091	446	508	2.62696e-13	73.559
C39873721	ENSGACP00000024479	44.6541	159	34	2	1	474	142	247	3.71744e-35	127.487
C40072095	ENSGACP00000014368	73.2558	86	20	1	101	358	667	749	4.22228e-33	127.872
scaffold327452	ENSGACP00000015763	86.0465	43	5	1	620	745	203	245	5.17374e-32	74.3294
C38637209	ENSGACP00000009877	84.4444	45	7	0	43	177	268	312	1.27663e-21	87.4261
C39503945	ENSGACP00000016262	97.3684	38	1	0	135	248	100	137	8.44064e-20	78.5666
scaffold328424	ENSGACP00000026642	64.8148	54	15	2	274	432	89	139	1.0337e-14	68.5514
scaffold316139	ENSGACP00000016655	100	52	0	0	225	380	178	229	9.64458e-30	114.775
C40051097	ENSGACP00000026114	81.4286	70	13	0	268	477	357	426	6.7585e-28	110.153
C38443615	ENSGACP00000009877	95.3488	43	2	0	71	199	210	252	5.74345e-21	85.5001
scaffold4964	ENSGACP00000025158	54.4444	90	5	1	302	571	334	387	1.18968e-18	87.0409
C39360186	ENSGACP00000013363	88.4615	26	3	0	230	307	1365	1390	2.21807e-06	45.0542
scaffold106883	ENSGACP00000002654	92.5926	54	4	0	131	292	436	489	8.92998e-27	109.768
scaffold201212	ENSGACP00000018572	67.7419	31	10	0	211	303	152	182	5.09115e-07	37.7354
C40008117	ENSGACP00000009462	57.1429	133	39	2	68	466	761	875	5.8168e-26	107.071
scaffold428366	ENSGACP00000018892	84.7826	46	7	0	748	885	276	321	2.80361e-16	80.1073
scaffold231532	ENSGACP00000003120	92.8571	42	2	1	186	308	146	187	1.0536e-18	85.8853
C38616315	ENSGACP00000026533	60	55	17	1	49	213	96	145	6.95613e-14	63.1586
C39862731	ENSGACP00000005010	89.3617	47	5	0	91	231	272	318	1.17793e-41	99.3673
C40083481	ENSGACP00000012465	59.009	222	16	2	64	729	419	565	1.05283e-74	241.121
scaffold183218	ENSGACP00000011629	78.6885	61	8	1	620	802	3788	3843	2.75657e-15	58.9214
C38825543	ENSGACP00000020720	100	45	0	0	94	228	44	88	7.25043e-26	98.2117
C39574211	ENSGACP00000016220	95.9459	74	3	0	44	265	138	211	9.08528e-47	152.525
scaffold103782	ENSGACP00000015438	88.8889	27	3	0	399	479	203	229	1.06064e-08	53.1434
scaffold393562	ENSGACP00000010152	48.5437	206	11	4	989	1606	419	529	5.57076e-42	162.155
scaffold410706	ENSGACP00000008775	77.5862	58	13	0	771	944	101	158	2.13355e-26	108.612
C39637603	ENSGACP00000017220	82.7586	58	10	0	172	345	33	90	4.51214e-27	100.523
C39985485	ENSGACP00000018229	77.9661	59	12	1	299	475	50	107	7.14441e-21	89.7373
C39686167	ENSGACP00000021225	77.7778	45	10	0	93	227	321	365	2.73969e-09	54.299
scaffold218611	ENSGACP00000016287	97.8723	47	1	0	1336	1476	166	212	2.49576e-25	105.145
C38661375	ENSGACP00000010788	92.3077	65	5	0	25	219	166	230	2.39136e-36	127.487
C39205908	ENSGACP00000017253	93.5484	93	6	0	3	281	363	455	2.84677e-36	130.183
C38714122	ENSGACP00000026788	84	50	8	0	16	165	73	122	1.06843e-21	88.1965
C39173875	ENSGACP00000019164	58.1395	43	14	2	18	134	143	185	4.25635e-06	43.5134
scaffold82878	ENSGACP00000022649	82.1429	28	5	0	180	263	280	307	4.97442e-09	54.6842
scaffold37362	ENSGACP00000004276	65.6	125	6	2	520	891	131	219	1.94333e-40	139.428
C39394957	ENSGACP00000006879	100	52	0	0	53	208	221	272	3.1008e-29	108.997
scaffold254292	ENSGACP00000026300	63.4921	126	14	2	282	659	1114	1207	1.88337e-51	114.005
C38674823	ENSGACP00000019550	95.5882	68	3	0	3	206	954	1021	1.02034e-40	143.28
C39729609	ENSGACP00000008359	69.1589	107	3	1	70	390	287	363	6.0495e-42	145.976
scaffold129496	ENSGACP00000003515	35	100	20	2	197	496	462	516	6.13657e-06	46.2098
scaffold194195	ENSGACP00000025548	68.75	48	15	0	181	324	615	662	4.19294e-17	77.7962
C38889423	ENSGACP00000003431	98.2143	56	1	0	68	235	213	268	5.6401e-32	119.398
scaffold149348	ENSGACP00000025614	77.1429	35	8	0	15	119	235	269	1.82961e-10	59.6918
scaffold86808	ENSGACP00000007931	84.3137	51	8	0	661	813	126	176	5.19829e-41	94.7449
C39348242	ENSGACP00000009705	98	50	1	0	145	294	286	335	3.05682e-06	44.2838
C39050775	ENSGACP00000023691	70.2128	47	14	0	51	191	98	144	4.52464e-18	74.7146
scaffold358028	ENSGACP00000019573	53.4653	101	29	2	94	342	150	250	1.95634e-21	91.2781
scaffold359516	ENSGACP00000021938	95.6044	91	4	0	357	629	190	280	1.7905e-68	158.303
scaffold93745	ENSGACP00000007583	46.3415	82	0	1	203	448	173	210	4.13866e-12	61.2326
C39597885	ENSGACP00000014362	100	51	0	0	48	200	101	151	3.56375e-32	108.612
scaffold409472	ENSGACP00000023373	39.8496	133	27	4	282	680	78	157	8.71317e-14	68.5514
C39423809	ENSGACP00000007811	100	32	0	0	208	303	648	679	8.03208e-14	67.3958
C39125852	ENSGACP00000018458	79.4521	73	15	0	51	269	39	111	1.43885e-39	132.494
scaffold85090	ENSGACP00000021524	95.2381	42	2	0	215	340	505	546	6.35491e-19	83.5741
scaffold394034	ENSGACP00000006002	98.3607	61	1	0	380	562	1	61	2.05582e-45	139.043
C39647931	ENSGACP00000001114	61.1111	54	16	1	104	250	121	174	1.07689e-14	67.3958
C38514299	ENSGACP00000021809	94	50	3	0	22	171	239	288	1.93201e-29	108.227
C38604375	ENSGACP00000019196	82.2222	45	8	0	79	213	121	165	8.24578e-17	73.9442
scaffold85708	ENSGACP00000006853	53.75	160	0	2	711	1190	416	501	6.76167e-51	141.739
C39985599	ENSGACP00000017335	89.7059	68	7	0	98	301	438	505	1.80219e-35	130.954
scaffold420369	ENSGACP00000023277	90.4762	21	2	0	316	378	158	178	7.25687e-07	46.9802
C39505603	ENSGACP00000016549	80.7692	26	5	0	261	338	1	26	9.13365e-07	45.8246
C39904711	ENSGACP00000001761	91.6667	24	2	0	181	252	648	671	6.99115e-06	44.669
scaffold309147	ENSGACP00000009330	66.1538	130	13	1	214	603	273	371	9.37885e-46	164.851
C39660327	ENSGACP00000007916	84.0909	44	7	0	65	196	21	64	2.56862e-18	77.411
scaffold163260	ENSGACP00000017099	70.5036	139	7	1	3112	3528	289	393	3.15124e-53	202.986
C38598499	ENSGACP00000025597	77.7778	54	8	1	49	198	210	263	1.35606e-21	86.6557
C38609043	ENSGACP00000013587	80.5556	36	7	0	39	146	72	107	2.05859e-15	69.3218
C38610043	ENSGACP00000004705	80	30	6	0	78	167	42	71	7.92578e-10	54.299
C40014995	ENSGACP00000006403	94.4444	36	2	0	499	606	605	640	1.01365e-11	63.5438
C38474225	ENSGACP00000011307	75.5556	45	11	0	68	202	170	214	1.35915e-17	76.2554
scaffold400898	ENSGACP00000021781	63.7681	69	25	0	2	208	272	340	2.86115e-14	68.5514
C39491863	ENSGACP00000022356	71.1538	52	14	1	174	326	306	357	1.49363e-21	88.1965
C39215324	ENSGACP00000013363	89.1304	46	5	0	95	232	1264	1309	7.11931e-16	73.1738
C38525377	ENSGACP00000003343	100	52	0	0	51	206	243	294	6.73455e-30	108.612
scaffold315812	ENSGACP00000026410	64	25	9	0	868	942	518	542	3.8799e-07	42.743
scaffold242048	ENSGACP00000022314	52.3256	172	9	2	172	687	198	296	1.34236e-39	147.902
scaffold294800	ENSGACP00000021682	92.4528	53	4	0	11	169	1075	1127	7.21436e-24	102.449
C39469293	ENSGACP00000000658	83.1325	83	14	0	4	252	42	124	1.3311e-47	151.754
C39066845	ENSGACP00000010113	90.4762	63	6	0	23	211	38	100	3.34121e-34	120.553
C39018859	ENSGACP00000019897	76.1905	42	10	0	5	130	57	98	1.73757e-18	75.0998
C39055821	ENSGACP00000021653	82.9268	41	7	0	92	214	476	516	5.65456e-19	81.6481
scaffold410571	ENSGACP00000002429	73.1343	67	17	1	134	331	72	138	3.51178e-24	97.8265
C39253402	ENSGACP00000013382	87.6923	65	5	1	16	201	279	343	1.39333e-15	70.8626
C39316109	ENSGACP00000019324	86.0465	43	6	0	9	137	185	227	3.69047e-19	79.7221
C39157040	ENSGACP00000018269	70.9677	31	9	0	133	225	345	375	9.41409e-08	48.9062
C39908723	ENSGACP00000024737	89.5833	48	5	0	28	171	1304	1351	7.95356e-24	99.3673
scaffold309896	ENSGACP00000003150	82.6087	46	8	0	233	370	8	53	1.51193e-15	81.6481
scaffold414669	ENSGACP00000018130	79.4521	73	13	1	675	887	1675	1747	2.32579e-11	64.6994
scaffold420439	ENSGACP00000007586	64.1975	81	26	1	324	557	107	187	3.82435e-28	108.997
C39554461	ENSGACP00000027495	91.6667	60	5	0	138	317	313	372	4.92404e-32	117.472
scaffold370622	ENSGACP00000022433	86.6667	45	5	1	153	287	12	55	1.46795e-18	82.0333
scaffold392390	ENSGACP00000020677	100	34	0	0	736	837	265	298	1.02826e-13	70.0922
C39011901	ENSGACP00000014855	74.1935	62	16	0	69	254	96	157	8.52149e-15	69.3218
C39353094	ENSGACP00000027516	80.5556	36	7	0	51	158	320	355	2.49072e-15	71.633
scaffold350840	ENSGACP00000018712	77.6	125	24	1	238	612	3	123	1.20166e-57	196.438
C38703395	ENSGACP00000024189	76.1905	42	10	0	95	220	192	233	1.30214e-13	64.6994
C38486312	ENSGACP00000011139	96.1538	52	2	0	22	177	1016	1067	7.92926e-29	109.383
C38669927	ENSGACP00000017888	81.25	64	12	0	10	201	401	464	6.05517e-26	101.293
C39596781	ENSGACP00000005122	97.619	42	1	0	19	144	56	97	7.53452e-22	86.2705
scaffold248349	ENSGACP00000015958	68.0556	72	21	1	336	545	1	72	1.50486e-21	92.0485
scaffold387253	ENSGACP00000006706	54	50	20	1	737	886	13	59	3.90907e-08	51.9878
C38521715	ENSGACP00000023106	95.6522	23	1	0	85	153	1	23	1.6561e-08	47.7506
C38927691	ENSGACP00000001136	100	50	0	0	73	222	179	228	8.39204e-28	107.071
scaffold374817	ENSGACP00000026857	72.1154	104	3	1	677	988	446	523	2.71171e-48	135.961
C39224116	ENSGACP00000025752	86.2069	58	8	0	83	256	1	58	4.18174e-30	110.923
C38551283	ENSGACP00000021963	79.6296	54	11	0	42	203	222	275	3.01212e-24	93.2041
scaffold107697	ENSGACP00000026572	56.4286	140	49	3	321	740	798	925	6.56638e-53	132.494
scaffold81694	ENSGACP00000021229	48.4211	95	16	1	273	557	60	121	7.80311e-17	78.1814
scaffold273505	ENSGACP00000012898	55.7522	113	18	2	386	718	389	471	7.48938e-33	107.457
scaffold302697	ENSGACP00000020211	97.6744	43	1	0	2	130	709	751	1.41425e-25	108.227
C39995419	ENSGACP00000023818	100	21	0	0	103	165	407	427	7.60752e-07	48.1358
C39229190	ENSGACP00000002218	86.8421	38	5	0	61	174	1	38	9.86889e-15	66.6254
C39073511	ENSGACP00000027280	81.0811	37	7	0	3	113	98	134	6.66678e-12	60.8474
C39524969	ENSGACP00000017786	83.871	62	8	1	95	280	581	640	4.22414e-19	83.1889
C39566449	ENSGACP00000001764	94.4444	54	3	0	188	349	394	447	9.29142e-29	108.612
scaffold426127	ENSGACP00000015729	71.2766	94	27	0	382	663	27	120	4.45335e-48	161.77
C38780377	ENSGACP00000023181	75	40	10	0	71	190	149	188	4.89462e-17	73.9442
C39579407	ENSGACP00000006139	60	25	10	0	229	303	104	128	3.62536e-06	42.743
C38901869	ENSGACP00000017545	67.5676	37	12	0	7	117	33	69	4.74285e-10	53.1434
scaffold39086	ENSGACP00000021314	92	50	4	0	485	634	477	526	7.03688e-23	102.064
scaffold18453	ENSGACP00000023149	100	46	0	0	207	344	108	153	6.78762e-36	96.6709
scaffold369656	ENSGACP00000022292	87.1795	39	5	0	105	221	65	103	5.44634e-16	72.7886
scaffold158698	ENSGACP00000019249	96.6667	30	1	0	149	238	309	338	3.73409e-13	64.6994
C38873011	ENSGACP00000020823	84.375	32	5	0	141	236	203	234	3.29925e-14	66.6254
C39975165	ENSGACP00000000426	87.8788	33	4	0	168	266	187	219	8.93679e-20	59.3066
C40022825	ENSGACP00000004901	88.8889	27	3	0	336	416	67	93	2.86825e-13	47.7506
C39776953	ENSGACP00000008704	84.4828	58	9	0	212	385	23	80	1.17372e-23	74.3294
C39883057	ENSGACP00000008568	85.9155	142	15	1	22	447	143	279	8.69746e-21	86.6557
scaffold336847	ENSGACP00000012174	50	60	21	3	515	694	10	60	4.91627e-06	45.4394
scaffold15365	ENSGACP00000008313	90.1408	71	7	0	716	928	566	636	7.17795e-37	134.806
C39610571	ENSGACP00000016390	89.6226	106	11	0	37	354	596	701	2.91978e-59	196.052
scaffold339794	ENSGACP00000003818	59.7826	92	13	1	378	653	1	68	1.80014e-28	107.071
C38687095	ENSGACP00000027372	92.8571	28	2	0	63	146	82	109	2.14399e-12	59.6918
scaffold297977	ENSGACP00000000634	69.6	125	19	1	3	377	60	165	4.64488e-44	153.295
scaffold400339	ENSGACP00000022780	51.6129	62	6	1	333	518	241	278	2.11676e-08	52.373
scaffold220487	ENSGACP00000016633	57.4468	47	17	1	539	670	287	333	9.94133e-06	45.4394
C39949411	ENSGACP00000019494	75.7576	33	8	0	72	170	406	438	5.18548e-10	57.3806
C39222980	ENSGACP00000002659	97.2973	74	2	0	9	230	94	167	5.30874e-45	148.288
scaffold412782	ENSGACP00000027656	85.7143	56	8	0	127	294	13	68	5.26582e-26	98.9821
scaffold193517	ENSGACP00000026172	77.3585	53	12	0	411	569	251	303	3.38379e-23	94.7449
C39194689	ENSGACP00000023149	87.037	54	7	0	63	224	462	515	1.63031e-15	71.633
C39056913	ENSGACP00000002352	95.3488	43	2	0	132	260	158	200	3.706e-22	87.8113
C39080847	ENSGACP00000013967	87.7193	57	7	0	3	173	34	90	2.94723e-12	60.8474
C39277526	ENSGACP00000027495	84.6154	26	4	0	114	191	1	26	2.17912e-06	44.669
C39075241	ENSGACP00000022937	88.6364	44	5	0	131	262	593	636	4.22922e-20	85.1149
scaffold18071	ENSGACP00000023032	83.3333	30	5	0	42	131	303	332	1.0419e-08	55.8398
C39126542	ENSGACP00000008613	92.5	40	3	0	115	234	25	64	2.0557e-20	81.2629
scaffold316692	ENSGACP00000020560	96.1538	26	1	0	171	248	160	185	5.98968e-10	54.6842
scaffold138639	ENSGACP00000012061	79.3103	58	9	1	1	174	73	127	7.57599e-22	87.4261
scaffold206746	ENSGACP00000015813	60.3774	106	7	1	296	613	42	112	2.40635e-32	117.472
scaffold103332	ENSGACP00000005204	48	125	35	2	173	544	219	314	5.27515e-23	95.9005
C39671417	ENSGACP00000019474	67.2727	55	18	0	178	342	204	258	1.1877e-22	82.4185
C39806753	ENSGACP00000026788	61.6822	107	12	1	17	337	298	375	1.68605e-34	126.716
scaffold353847	ENSGACP00000011870	97.1429	35	1	0	1162	1266	530	564	8.65327e-12	67.0106
scaffold19257	ENSGACP00000018911	42.6829	82	8	2	415	660	459	501	7.14327e-09	55.0694
scaffold412498	ENSGACP00000012059	87.5	48	6	0	721	864	134	181	9.03469e-34	96.2857
C39605483	ENSGACP00000027616	66.1157	121	4	1	1	363	34	117	1.97704e-45	152.14
C38862255	ENSGACP00000018752	100	63	0	0	1	189	83	145	8.02893e-40	135.576
C39611983	ENSGACP00000016995	93.1818	44	3	0	175	306	184	227	6.81762e-28	86.6557
C39649781	ENSGACP00000019661	90.9091	33	3	0	170	268	229	261	1.06498e-25	69.707
scaffold161422	ENSGACP00000026880	62.8378	148	11	2	247	690	72	175	2.96172e-39	143.665
scaffold122387	ENSGACP00000007003	46.6667	75	11	2	4	228	1	46	2.29892e-11	58.151
C39492797	ENSGACP00000006845	87.8788	33	4	0	173	271	244	276	1.05637e-14	63.5438
C39741167	ENSGACP00000022009	68.3333	60	19	0	37	216	140	199	3.55024e-14	67.0106
scaffold283418	ENSGACP00000020569	68.254	126	9	2	1036	1413	368	462	9.38686e-65	165.622
C39762271	ENSGACP00000025122	93.3333	30	2	0	92	181	113	142	2.68379e-13	65.855
C39374933	ENSGACP00000018328	37.8378	74	14	1	87	308	1	42	6.38364e-11	55.8398
C38714802	ENSGACP00000001569	94.2308	52	3	0	68	223	140	191	1.02615e-28	103.605
C39578231	ENSGACP00000005572	86.3636	66	9	0	31	228	98	163	1.64878e-25	98.5969
C39624375	ENSGACP00000020965	57.7586	116	9	1	22	369	216	291	9.02347e-37	132.109
C38868401	ENSGACP00000019494	66.0714	56	17	1	48	209	30	85	1.52224e-19	81.6481
C39456663	ENSGACP00000019314	98.5714	70	1	0	8	217	205	274	4.10589e-43	149.058
scaffold46847	ENSGACP00000002401	93.75	32	2	0	152	247	124	155	3.95078e-15	68.9366
scaffold265263	ENSGACP00000024087	68.4211	76	21	1	192	419	459	531	5.58339e-21	88.5817
scaffold93730	ENSGACP00000023828	75	44	11	0	570	701	457	500	1.05913e-13	74.7146
scaffold299240	ENSGACP00000026758	77.3585	53	9	1	305	463	226	275	4.33583e-20	87.8113
C38572539	ENSGACP00000023531	91.6667	60	5	0	16	195	533	592	8.34154e-31	114.39
scaffold92600	ENSGACP00000014174	97.2973	37	1	0	132	242	339	375	8.28885e-43	81.2629
C39434507	ENSGACP00000017205	93.5484	31	2	0	230	322	359	389	6.06794e-25	64.6994
scaffold427824	ENSGACP00000004757	93.4783	46	3	0	237	374	56	101	2.4091e-25	99.3673
scaffold203458	ENSGACP00000022165	55.9322	118	9	3	122	463	569	647	6.21255e-30	117.087
scaffold371498	ENSGACP00000010172	92.5373	67	5	0	784	984	188	254	5.42282e-41	131.724
scaffold203457	ENSGACP00000004510	55.6701	97	19	2	142	432	549	621	3.77706e-22	94.3597
scaffold268655	ENSGACP00000020688	72.093	43	11	1	32	157	733	775	4.93237e-15	56.9954
C38860417	ENSGACP00000021585	91.8919	37	3	0	125	235	111	147	4.76338e-18	76.2554
scaffold382315	ENSGACP00000014169	86.6667	30	4	0	158	247	935	964	1.37051e-19	58.9214
scaffold175547	ENSGACP00000012999	95.2381	21	1	0	360	422	41	61	7.85384e-06	43.5134
C39377159	ENSGACP00000023905	90.625	32	3	0	213	308	316	347	4.30233e-23	62.7734
scaffold368460	ENSGACP00000007902	79.4118	34	7	0	95	196	19	52	6.53288e-14	55.4546
C39175451	ENSGACP00000021002	90.1099	91	9	0	3	275	91	181	3.0997e-55	174.866
scaffold127598	ENSGACP00000015942	83.0508	59	10	0	323	499	55	113	3.53391e-28	107.071
C39018405	ENSGACP00000012974	93.9394	33	2	0	74	172	185	217	1.76175e-15	71.2478
C39508997	ENSGACP00000019702	68.8073	109	3	1	3	329	133	210	1.75762e-40	141.739
C39342227	ENSGACP00000023466	90	50	5	0	15	164	908	957	1.70983e-22	92.8189
C38449629	ENSGACP00000022109	92	25	2	0	102	176	563	587	1.26378e-12	62.3882
C39907925	ENSGACP00000006249	93.5484	31	2	0	410	502	777	807	9.40125e-13	66.2402
C39744537	ENSGACP00000022046	90.566	53	5	0	243	401	324	376	4.90304e-28	107.071
C39396375	ENSGACP00000002190	87.2727	55	7	0	33	197	275	329	1.42676e-29	109.383
scaffold56762	ENSGACP00000025668	55.7143	140	11	1	778	1197	506	594	1.68473e-37	147.517
scaffold168661	ENSGACP00000002632	100	27	0	0	298	378	7	33	8.14311e-11	58.9214
C39523643	ENSGACP00000001892	98.3607	61	1	0	70	252	121	181	6.78039e-35	127.872
scaffold229277	ENSGACP00000019058	97.6744	43	1	0	828	956	71	113	3.11995e-22	90.5077
scaffold347896	ENSGACP00000001680	100	26	0	0	384	461	50	75	2.75023e-17	58.151
C38976262	ENSGACP00000004980	97.1014	69	2	0	3	209	62	130	2.35376e-41	143.28
C39825579	ENSGACP00000001410	87.6923	65	8	0	46	240	524	588	1.57612e-42	118.627
C39647109	ENSGACP00000009769	77.2727	66	15	0	123	320	70	135	1.46662e-30	109.383
scaffold371035	ENSGACP00000022909	75.5556	45	7	1	126	248	1	45	7.76432e-13	65.855
C39777177	ENSGACP00000020738	96.2963	27	1	0	138	218	223	249	1.75511e-09	55.0694
C39747753	ENSGACP00000004344	90.9091	33	3	0	276	374	288	320	4.15467e-13	65.0846
C39246514	ENSGACP00000019162	91.3043	23	2	0	2	70	323	345	3.84743e-07	46.9802
scaffold174142	ENSGACP00000000282	79.4118	68	14	0	720	923	29	96	1.30154e-28	111.694
C38961895	ENSGACP00000015206	86.4865	74	8	1	20	241	707	778	4.18568e-36	130.183
scaffold73332	ENSGACP00000010714	50.2183	229	28	3	1680	2366	418	560	2.38598e-47	181.03
C38614807	ENSGACP00000026107	90.9091	44	4	0	5	136	84	127	6.50316e-21	83.5741
C38482310	ENSGACP00000016849	95.2381	63	3	0	13	201	146	208	7.41607e-37	125.946
C38999281	ENSGACP00000002067	95.2381	42	2	0	43	168	52	93	1.18143e-20	85.1149
scaffold321593	ENSGACP00000022128	81.8182	44	8	0	576	707	529	572	5.7622e-18	78.5666
C39138830	ENSGACP00000024690	86.0465	43	6	0	37	165	1	43	1.27067e-20	82.0333
C39669009	ENSGACP00000008108	98.3333	60	1	0	133	312	63	122	3.14549e-34	120.939
scaffold143256	ENSGACP00000005927	83.6364	55	9	0	144	308	48	102	4.45102e-37	99.7525
C39179977	ENSGACP00000022167	81.3953	86	16	0	10	267	406	491	5.36075e-44	151.369
scaffold73422	ENSGACP00000006793	81.6327	49	9	0	439	585	189	237	3.91762e-26	85.5001
scaffold272289	ENSGACP00000021750	63.8298	47	17	0	877	1017	326	372	2.09982e-12	70.4774
C39403979	ENSGACP00000009638	57.1429	49	17	1	105	251	175	219	1.33257e-09	54.6842
scaffold270996	ENSGACP00000023121	97.561	41	1	0	268	390	264	304	2.20297e-22	90.5077
C39314993	ENSGACP00000007918	100	80	0	0	58	297	159	238	3.59872e-48	164.081
C38555283	ENSGACP00000009638	79.0323	62	13	0	20	205	292	353	3.25721e-30	111.309
scaffold423535	ENSGACP00000000886	80.4348	46	9	0	1246	1383	46	91	2.10346e-35	80.8777
scaffold361041	ENSGACP00000011257	71.0145	69	13	1	1098	1304	164	225	2.77797e-11	63.1586
scaffold39096	ENSGACP00000026654	100	18	0	0	515	568	76	93	3.08009e-06	38.891
C39094611	ENSGACP00000005284	84	25	4	0	189	263	183	207	1.69542e-08	49.6766
C38511833	ENSGACP00000004174	84.3137	51	8	0	45	197	1	51	7.00452e-24	92.4337
scaffold276348	ENSGACP00000022219	67.0807	161	13	1	381	863	751	871	1.24806e-73	199.904
scaffold47168	ENSGACP00000002884	74.2857	35	8	1	3	104	121	155	3.67303e-14	49.6766
C39121822	ENSGACP00000001821	72.093	86	17	2	15	266	559	639	2.30136e-12	62.7734
C39236322	ENSGACP00000026754	97.8723	47	1	0	145	285	74	120	1.45437e-26	100.138
C39356634	ENSGACP00000005636	90.625	32	3	0	8	103	75	106	3.41823e-15	63.929
C39756185	ENSGACP00000024137	100	59	0	0	237	413	200	258	5.77414e-33	120.553
C39718103	ENSGACP00000012872	92.3077	104	8	0	3	314	569	672	8.58749e-62	203.756
scaffold62177	ENSGACP00000004892	52.4064	187	41	4	868	1425	50	189	1.55082e-47	167.548
C40007785	ENSGACP00000020720	100	43	0	0	312	440	138	180	1.38526e-22	93.2041
scaffold295186	ENSGACP00000024583	77.7778	36	8	0	189	296	367	402	5.55419e-08	55.4546
scaffold399120	ENSGACP00000023021	97.561	41	1	0	143	265	28	68	2.71732e-13	66.6254
C39190415	ENSGACP00000014778	80	60	12	0	6	185	161	220	3.05084e-29	107.457
C38470951	ENSGACP00000017410	92.6471	68	5	0	1	204	310	377	2.74139e-26	98.9821
scaffold254274	ENSGACP00000019550	89.5833	48	5	0	144	287	728	775	4.84342e-26	97.8265
C39098347	ENSGACP00000023685	100	47	0	0	16	156	88	134	2.86131e-29	108.612
scaffold359991	ENSGACP00000024055	90.6977	43	4	0	36	164	605	647	8.4151e-26	82.8037
scaffold424919	ENSGACP00000024055	59.3985	133	7	1	149	547	329	414	5.36211e-43	142.51
scaffold416497	ENSGACP00000021195	89.1304	46	5	0	843	980	47	92	2.7203e-21	90.5077
scaffold355411	ENSGACP00000011001	86.9565	46	6	0	310	447	155	200	2.81134e-18	86.2705
C38801393	ENSGACP00000015608	95.3846	65	3	0	17	211	301	365	5.12807e-20	84.3445
C39369411	ENSGACP00000015566	92.3077	52	4	0	51	206	122	173	1.89646e-25	98.5969
C38446257	ENSGACP00000014145	83.3333	66	10	1	7	201	402	467	1.57022e-31	115.161
scaffold240983	ENSGACP00000022037	64.1791	67	15	2	647	847	172	229	1.7122e-16	78.5666
scaffold162331	ENSGACP00000010263	94.7368	57	3	0	702	872	39	95	2.9972e-30	78.5666
C39054797	ENSGACP00000010152	100	28	0	0	176	259	544	571	1.10872e-13	66.2402
scaffold416479	ENSGACP00000010707	90.1961	51	5	0	45	197	832	882	8.70648e-23	96.2857
C38767135	ENSGACP00000000279	100	61	0	0	31	213	846	906	2.09324e-36	130.954
C39672297	ENSGACP00000013999	100	45	0	0	1	135	193	237	4.70872e-25	97.8265
scaffold236391	ENSGACP00000026977	71.8182	110	4	1	30	359	417	499	2.25092e-58	147.132
C39831969	ENSGACP00000019415	91.6667	36	3	0	110	217	38	73	3.71885e-18	77.411
scaffold60950	ENSGACP00000005770	87.5	48	6	0	4862	5005	282	329	1.36945e-20	96.2857
C39535863	ENSGACP00000017462	93.4211	76	5	0	117	344	11	86	1.46776e-42	142.124
C39321493	ENSGACP00000025122	72.3404	47	13	0	60	200	298	344	4.1333e-17	75.0998
scaffold250828	ENSGACP00000004128	80	55	11	0	716	880	155	209	1.85219e-22	97.0561
scaffold344124	ENSGACP00000001240	68.1818	44	13	1	76	204	58	101	2.78388e-12	62.7734
C38584587	ENSGACP00000002184	50	70	4	1	1	210	167	205	1.0825e-11	57.7658
C39481155	ENSGACP00000027441	59.6491	57	23	0	52	222	529	585	3.2851e-20	86.6557
scaffold248391	ENSGACP00000020589	89.4737	76	7	1	441	665	1318	1393	5.5317e-40	152.14
C39337599	ENSGACP00000023149	91.4894	47	4	0	135	275	551	597	4.8879e-13	64.6994
C39854917	ENSGACP00000003786	57.3034	89	9	1	6	272	94	153	3.53147e-23	96.2857
scaffold62703	ENSGACP00000001147	64.2857	84	10	2	382	633	413	476	1.32525e-63	105.531
C39773467	ENSGACP00000015741	87.7551	49	6	0	48	194	1	49	2.456e-40	94.7449
C39097035	ENSGACP00000025122	68.5714	35	11	0	121	225	237	271	1.52475e-08	50.8322
scaffold425319	ENSGACP00000015600	82.3529	51	9	0	1010	1162	651	701	4.85832e-22	97.8265
scaffold162020	ENSGACP00000018127	100	41	0	0	1	123	189	229	1.63374e-24	95.9005
scaffold361777	ENSGACP00000013120	98.6667	75	1	0	3	227	438	512	7.69551e-49	155.606
scaffold206923	ENSGACP00000013285	98.4375	64	1	0	1106	1297	147	210	7.71476e-35	140.969
C40072967	ENSGACP00000027495	82.6087	69	12	0	413	619	244	312	8.9062e-23	95.5153
scaffold9074	ENSGACP00000013033	84.7826	46	7	0	157	294	137	182	3.73869e-19	84.3445
scaffold360632	ENSGACP00000018526	92.5	80	5	1	268	504	87	166	2.51671e-42	145.206
C39234242	ENSGACP00000000615	75.4098	61	14	1	54	236	33	92	1.2927e-22	87.0409
scaffold122625	ENSGACP00000012444	81.1321	53	10	0	569	727	424	476	3.17439e-37	93.9745
C38778721	ENSGACP00000019661	93.1034	29	2	0	141	227	495	523	1.60405e-09	53.5286
scaffold159931	ENSGACP00000014396	97.2222	36	1	0	669	776	143	178	1.54414e-15	73.559
scaffold25695	ENSGACP00000025326	83.0189	53	9	0	1806	1964	312	364	2.06393e-21	89.3521
scaffold183499	ENSGACP00000022337	71.3235	272	74	1	169	984	677	944	8.79939e-80	235.343
scaffold48105	ENSGACP00000022886	87.5	32	4	0	9	104	411	442	1.27703e-09	60.8474
C38653273	ENSGACP00000018429	95.1613	62	3	0	31	216	371	432	2.71319e-35	125.176
C38552959	ENSGACP00000011650	85.7143	63	9	0	12	200	192	254	6.7462e-24	93.9745
C38860643	ENSGACP00000006545	84.3137	51	8	0	84	236	74	124	6.83487e-26	97.8265
C38965232	ENSGACP00000003515	91.8033	61	5	0	8	190	667	727	7.90294e-32	118.627
scaffold262252	ENSGACP00000009638	76.4706	51	7	1	591	728	222	272	3.88716e-15	78.1814
C38573837	ENSGACP00000019494	65.3846	52	18	0	57	212	139	190	2.48617e-19	80.8777
C38783377	ENSGACP00000024260	84.0909	44	7	0	9	140	22	65	2.25406e-20	80.1073
C39526643	ENSGACP00000008190	98.0392	51	1	0	96	248	354	404	1.22811e-29	110.923
C39266676	ENSGACP00000011473	90	50	5	0	138	287	226	275	3.24659e-25	97.0561
C39388687	ENSGACP00000000393	66.6667	24	8	0	200	271	528	551	4.34935e-06	43.8986
C39962029	ENSGACP00000018027	48	50	26	0	279	428	2	51	1.34067e-09	53.5286
C39918359	ENSGACP00000013224	92.4528	53	4	0	236	394	226	278	9.47396e-28	109.768
scaffold3809	ENSGACP00000027495	85	60	9	0	755	934	39	98	2.80863e-26	108.997
C39539631	ENSGACP00000006146	87.5	64	8	0	110	301	28	91	2.45619e-31	114.775
scaffold226335	ENSGACP00000020386	68.4685	111	27	2	452	760	169	279	2.71077e-38	148.288
scaffold216232	ENSGACP00000009432	81.8182	44	8	0	9	140	1195	1238	5.55749e-16	77.411
C39096619	ENSGACP00000005122	100	51	0	0	2	154	2	52	1.30079e-30	107.842
C40091547	ENSGACP00000022394	89.6825	252	26	0	3	758	106	357	5.28949e-104	322.013
C38765623	ENSGACP00000018269	75.8621	29	7	0	79	165	204	232	3.59232e-07	46.595
C39299215	ENSGACP00000006622	93.3333	45	3	0	160	294	152	196	1.3177e-25	100.908
scaffold183707	ENSGACP00000024973	90	50	5	0	235	384	175	224	2.1041e-25	99.3673
scaffold149631	ENSGACP00000011001	70.9677	31	9	0	1503	1595	320	350	6.78792e-09	57.7658
scaffold97570	ENSGACP00000014094	67.8322	143	6	3	164	583	2042	2147	5.25425e-49	175.252
C40013705	ENSGACP00000012290	87.7193	57	7	0	427	597	502	558	5.5747e-23	96.6709
C39034177	ENSGACP00000010788	95.7447	47	2	0	117	257	359	405	2.16431e-25	97.4413
C39840203	ENSGACP00000019164	78.4615	65	14	0	6	200	259	323	7.41881e-29	109.383
scaffold294267	ENSGACP00000022141	92.5926	27	2	0	87	167	27	53	7.5297e-09	55.0694
C38507761	ENSGACP00000010811	76.5625	64	15	0	13	204	306	369	6.75662e-24	92.4337
C38863529	ENSGACP00000014216	100	59	0	0	44	220	1	59	5.02543e-22	85.1149
scaffold224557	ENSGACP00000021017	60	40	16	0	814	933	108	147	3.95604e-09	55.0694
scaffold171258	ENSGACP00000020688	97.1429	70	2	0	476	685	899	968	3.02674e-35	95.5153
scaffold16143	ENSGACP00000021372	93.75	32	2	0	2443	2538	363	394	1.38981e-11	67.781
scaffold417201	ENSGACP00000002841	61.4907	161	34	6	1700	2179	361	494	2.09794e-33	90.1225
C40028243	ENSGACP00000017437	72.973	37	10	0	46	156	615	651	1.85934e-09	56.6102
scaffold160465	ENSGACP00000008550	78.4314	51	11	0	555	707	488	538	7.7514e-17	84.7297
scaffold160460	ENSGACP00000023121	68.9655	58	17	1	158	331	229	285	3.93106e-18	81.6481
C38878083	ENSGACP00000002196	88.0952	42	5	0	10	135	151	192	8.15265e-14	63.5438
scaffold309546	ENSGACP00000024666	72.5275	91	15	3	1	261	479	563	9.12293e-34	118.627
C38486648	ENSGACP00000006599	84.4444	45	7	0	24	158	554	598	5.01238e-19	80.4925
scaffold229267	ENSGACP00000025911	68.4932	146	13	1	2514	2951	323	435	1.17176e-38	154.066
scaffold274473	ENSGACP00000019411	62.1849	119	38	2	354	710	250	361	3.29885e-35	134.035
C39227468	ENSGACP00000006539	88.2353	34	4	0	3	104	2	35	1.16856e-15	68.1662
C38484740	ENSGACP00000010033	58.5714	70	27	1	2	205	22	91	5.67631e-23	88.9669
C38933741	ENSGACP00000000934	83.3333	24	4	0	123	194	201	224	5.86993e-08	45.0542
C40006027	ENSGACP00000013212	85.4167	48	7	0	381	524	36	83	1.18373e-20	87.0409
scaffold418989	ENSGACP00000023679	69.2308	52	16	0	943	1098	615	666	1.38808e-14	75.0998
scaffold379107	ENSGACP00000002611	89.7959	49	2	1	2155	2301	755	800	1.04019e-31	89.7373
C39303743	ENSGACP00000016405	98.0392	51	1	0	35	187	59	109	1.59283e-27	103.99
C39558121	ENSGACP00000016794	90.6977	43	4	0	223	351	44	86	3.0257e-29	80.8777
scaffold228192	ENSGACP00000027007	59.8326	239	16	4	360	1076	1	159	5.91915e-119	259.61
C39360892	ENSGACP00000017412	97.8261	46	1	0	144	281	51	96	6.57251e-26	96.2857
scaffold351406	ENSGACP00000010916	86.9565	46	5	1	270	407	59	103	3.62665e-36	89.3521
scaffold135953	ENSGACP00000000745	83.6066	61	10	0	1903	2085	147	207	5.65925e-30	119.013
C39215290	ENSGACP00000017888	71.875	32	9	0	107	202	932	963	2.64594e-08	50.8322
scaffold238369	ENSGACP00000011815	87.5	56	7	0	2405	2572	17	72	1.1153e-25	105.145
scaffold195455	ENSGACP00000014637	48.951	143	67	2	1453	1866	208	349	1.87738e-31	125.946
C39665399	ENSGACP00000024261	49.0196	51	25	1	65	217	163	212	1.023e-09	45.0542
C38708394	ENSGACP00000007517	90	40	4	0	102	221	1168	1207	5.87234e-17	75.485
C39553535	ENSGACP00000009432	92.5926	27	2	0	156	236	978	1004	1.00576e-09	55.8398
scaffold421740	ENSGACP00000004514	52.6646	319	76	6	581	1537	21	264	1.33713e-94	291.967
scaffold151628	ENSGACP00000005894	98.0392	51	1	0	326	478	560	610	6.0966e-26	104.76
C38627109	ENSGACP00000024055	84.2105	38	6	0	103	216	112	149	4.83531e-13	63.929
C39522987	ENSGACP00000013212	51.8519	108	1	1	1	324	107	163	7.09267e-23	90.5077
scaffold238695	ENSGACP00000008503	77.7778	36	6	1	236	343	84	117	1.6276e-14	51.9878
C38901667	ENSGACP00000003432	72	25	7	0	57	131	1	25	6.87667e-07	44.2838
scaffold330260	ENSGACP00000008307	94.1176	34	2	0	63	164	96	129	6.94965e-17	75.0998
C39138822	ENSGACP00000021990	97.4026	77	2	0	23	253	86	162	8.57815e-49	161.77
scaffold181391	ENSGACP00000019411	53.6842	95	6	1	497	781	479	535	6.88975e-22	95.1301
C39502975	ENSGACP00000009254	73.8462	65	11	2	8	184	200	264	8.9991e-25	97.0561
C38921829	ENSGACP00000006631	82.7586	58	10	0	3	176	668	725	1.4997e-24	97.4413
scaffold428492	ENSGACP00000006151	65.0794	126	14	1	561	938	874	969	1.118e-86	154.451
scaffold428848	ENSGACP00000013420	30.6878	189	119	6	45	581	533	719	8.29939e-19	89.3521
scaffold9218	ENSGACP00000026919	70.5882	102	0	1	335	640	1060	1131	1.24754e-58	144.05
C39369799	ENSGACP00000023149	87.5	40	5	0	81	200	609	648	4.5394e-17	76.6406
scaffold96703	ENSGACP00000026501	68.1818	44	7	1	44	175	44	80	2.40497e-13	65.855
scaffold100501	ENSGACP00000001967	82.2222	45	8	0	1383	1517	611	655	6.1491e-12	67.781
scaffold235192	ENSGACP00000027516	82.1429	28	5	0	382	465	292	319	6.58542e-10	57.3806
scaffold36574	ENSGACP00000006295	58.8235	51	11	1	679	801	10	60	2.93506e-09	57.3806
C38414149	ENSGACP00000018429	95.3125	64	3	0	7	198	430	493	3.35552e-35	124.79
C39409271	ENSGACP00000002557	88.2353	51	6	0	164	316	569	619	4.7089e-22	90.8929
scaffold199763	ENSGACP00000012679	86.4865	37	5	0	1	111	1167	1203	3.03759e-13	65.0846
C40002523	ENSGACP00000027516	91.1111	45	4	0	455	589	585	629	1.45369e-20	89.7373
scaffold145834	ENSGACP00000015124	100	28	0	0	141	224	974	1001	1.73223e-12	67.0106
C38488978	ENSGACP00000006045	91.1765	34	3	0	55	156	62	95	5.78415e-15	68.1662
scaffold420299	ENSGACP00000007996	81.7073	164	19	2	108	599	1421	1573	6.64805e-58	209.149
scaffold235996	ENSGACP00000006002	100	21	0	0	610	672	350	370	1.96227e-12	45.8246
C38681817	ENSGACP00000006604	89.7959	49	5	0	72	218	741	789	8.57606e-27	103.605
C39301199	ENSGACP00000024465	94.2308	52	3	0	11	166	677	728	9.75909e-31	115.546
C38532797	ENSGACP00000007293	83.3333	36	6	0	38	145	170	205	3.66268e-13	62.3882
scaffold31678	ENSGACP00000018972	94.7368	38	2	0	88	201	1	38	2.66049e-16	74.7146
C39233628	ENSGACP00000012952	88.2353	85	10	0	3	257	72	156	1.93777e-48	158.303
C39810393	ENSGACP00000013556	87.2727	55	7	0	83	247	102	156	4.28438e-29	106.301
scaffold103916	ENSGACP00000012075	74.5342	161	3	1	350	832	268	390	1.78844e-73	229.95
scaffold11389	ENSGACP00000023273	100	36	0	0	545	652	17	52	2.16015e-17	82.0333
C40004465	ENSGACP00000017491	91.4894	47	4	0	256	396	35	81	5.9483e-22	90.8929
C39772905	ENSGACP00000013120	91.1504	113	10	0	88	426	1	113	1.15928e-69	221.861
scaffold225490	ENSGACP00000000883	88.8889	36	4	0	672	779	93	128	2.57991e-14	69.3218
C40126939	ENSGACP00000027392	85.7143	84	12	0	162	413	658	741	6.97014e-42	156.762
scaffold361452	ENSGACP00000006295	84.0909	44	7	0	382	513	459	502	7.0198e-17	80.1073
C38877283	ENSGACP00000026674	100	53	0	0	40	198	322	374	5.86653e-31	115.546
scaffold408360	ENSGACP00000003302	93.1818	44	3	0	744	875	285	328	6.48061e-19	92.0485
scaffold319383	ENSGACP00000010471	95.9732	149	6	0	193	639	59	207	5.8104e-112	296.59
scaffold93536	ENSGACP00000005822	53.3333	120	14	2	1	360	611	688	1.02334e-26	106.686
scaffold299080	ENSGACP00000013643	95.4545	22	1	0	503	568	294	315	6.2531e-06	47.7506
scaffold271562	ENSGACP00000017169	97.479	119	3	0	225	581	69	187	2.41675e-89	239.965
scaffold219715	ENSGACP00000003112	97.619	42	1	0	944	1069	80	121	1.36721e-09	58.5362
C38994532	ENSGACP00000025568	98.2456	57	1	0	81	251	33	89	1.19352e-33	120.939
C39300623	ENSGACP00000016123	58.0645	62	19	1	107	271	48	109	1.14497e-11	60.4622
scaffold328503	ENSGACP00000001272	49.4118	170	54	3	935	1444	1204	1341	3.46812e-31	130.183
C39321489	ENSGACP00000009774	77.193	57	13	0	52	222	143	199	2.34115e-23	94.7449
scaffold338261	ENSGACP00000025512	70.4545	88	22	1	601	852	1366	1453	3.06778e-26	114.005
scaffold408704	ENSGACP00000022890	100	25	0	0	87	161	144	168	3.37163e-10	56.9954
scaffold103865	ENSGACP00000012290	72.2222	90	23	1	351	614	363	452	4.16689e-37	136.346
C40076109	ENSGACP00000021292	81.8182	44	6	1	448	573	467	510	1.27605e-16	78.5666
scaffold118352	ENSGACP00000019447	45.3333	75	39	1	268	486	144	218	6.57843e-22	62.003
scaffold358946	ENSGACP00000019751	97.4359	39	1	0	3	119	87	125	2.16831e-20	85.5001
scaffold403953	ENSGACP00000012657	59.5745	94	7	1	1289	1570	366	428	3.79442e-24	105.145
scaffold208089	ENSGACP00000025712	65.3061	49	16	1	1348	1494	217	264	6.0067e-12	66.6254
C39628271	ENSGACP00000014923	89.4737	38	4	0	135	248	40	77	7.1926e-18	74.3294
C38706552	ENSGACP00000009896	84.8485	33	5	0	125	223	245	277	1.7227e-11	58.9214
scaffold278436	ENSGACP00000004807	95.5556	45	2	0	357	491	106	150	2.02644e-22	96.6709
C39531587	ENSGACP00000026172	52.6882	93	16	1	3	281	192	256	1.14278e-19	82.0333
C39226320	ENSGACP00000026025	86.6667	30	4	0	110	199	682	711	5.96927e-10	55.8398
scaffold126192	ENSGACP00000025450	97.619	42	1	0	970	1095	447	488	1.5035e-18	87.0409
scaffold326311	ENSGACP00000013661	54.386	57	17	1	95	265	127	174	1.0568e-10	57.7658
scaffold150151	ENSGACP00000010056	77.4194	62	14	0	1199	1384	444	505	8.21388e-88	101.293
C38732319	ENSGACP00000021995	86.4865	37	5	0	27	137	21	57	6.8937e-18	76.6406
C38510885	ENSGACP00000001417	68.6275	51	13	1	2	145	304	354	5.48993e-07	45.8246
scaffold338461	ENSGACP00000002780	58.9474	95	0	1	1362	1646	73	128	3.39294e-23	97.4413
scaffold308084	ENSGACP00000019332	100	47	0	0	234	374	460	506	3.95272e-23	104.375
C39300317	ENSGACP00000002752	83.7838	37	6	0	140	250	167	203	3.78041e-14	65.0846
C39447851	ENSGACP00000011278	65.7407	108	0	1	2	325	648	718	5.76546e-36	132.109
C39373281	ENSGACP00000013317	69.6429	56	17	0	1	168	82	137	3.34364e-16	73.559
scaffold402283	ENSGACP00000018802	61.7021	47	16	1	108	242	240	286	4.70577e-10	54.6842
scaffold358013	ENSGACP00000012796	97.9167	48	1	0	67	210	342	389	1.85162e-24	98.9821
scaffold166335	ENSGACP00000026215	63.0952	84	22	2	43	273	291	372	4.02722e-21	92.4337
C38701517	ENSGACP00000018965	85.1064	47	7	0	61	201	219	265	6.91517e-21	84.3445
C39987815	ENSGACP00000016386	68.75	144	13	1	115	546	473	584	1.10334e-57	194.512
scaffold16567	ENSGACP00000007945	63.6364	110	6	1	321	650	125	200	2.70261e-36	129.028
C39968199	ENSGACP00000011187	97.1429	35	1	0	450	554	338	372	1.03162e-21	69.707
C39600007	ENSGACP00000026743	82.9268	41	7	0	1	123	605	645	2.80871e-18	80.8777
scaffold391697	ENSGACP00000004937	73.8095	42	11	0	589	714	99	140	8.78976e-14	71.2478
scaffold274266	ENSGACP00000017707	76.9231	78	8	1	2	235	178	245	6.58534e-30	109.383
C39667729	ENSGACP00000001075	100	50	0	0	234	383	261	310	4.08482e-45	103.605
scaffold351187	ENSGACP00000020990	74.1379	58	15	0	206	379	355	412	2.39312e-22	68.1662
scaffold381935	ENSGACP00000020011	100	52	0	0	37	192	104	155	5.01498e-30	114.39
scaffold11534	ENSGACP00000008359	80	30	6	0	757	846	411	440	4.47577e-15	50.8322
C39758089	ENSGACP00000004222	97.561	41	1	0	16	138	217	257	1.2447e-13	65.4698
C38694269	ENSGACP00000027442	94.2308	52	3	0	65	220	248	299	8.24749e-29	106.686
scaffold32269	ENSGACP00000015556	82.3529	34	6	0	206	307	121	154	8.2578e-22	62.7734
C39310381	ENSGACP00000018683	76.9231	52	8	1	1	144	570	621	5.29184e-19	82.0333
scaffold283474	ENSGACP00000012757	78.2609	69	15	0	902	1108	257	325	2.10315e-16	80.4925
scaffold376288	ENSGACP00000001699	93.9394	33	2	0	42	140	135	167	2.28461e-13	65.0846
C38748333	ENSGACP00000005106	91.6667	48	4	0	3	146	111	158	1.89553e-23	93.2041
C40125491	ENSGACP00000004908	100	21	0	0	166	228	23	43	1.81376e-06	47.7506
scaffold383516	ENSGACP00000005401	88.8889	27	3	0	1482	1562	1	27	1.52888e-09	56.6102
C38568173	ENSGACP00000027282	90.625	64	6	0	14	205	67	130	1.49858e-34	117.472
scaffold323894	ENSGACP00000006819	69.4444	144	44	0	5292	5723	292	435	1.34598e-63	202.601
C38901215	ENSGACP00000014145	96.6667	60	2	0	20	199	358	417	6.37259e-33	119.398
scaffold189537	ENSGACP00000003448	98.0392	51	1	0	377	529	468	518	2.26715e-27	62.7734
scaffold30738	ENSGACP00000005307	55.6291	151	27	3	1178	1615	176	291	2.78903e-39	152.91
scaffold331614	ENSGACP00000006599	100	48	0	0	1986	2129	328	375	8.4883e-31	102.834
C40131617	ENSGACP00000023269	89.2857	28	3	0	11	94	142	169	3.7043e-10	58.151
scaffold242729	ENSGACP00000021900	94.5946	37	2	0	1255	1365	47	83	2.99428e-30	77.0258
scaffold213528	ENSGACP00000026932	66.3934	122	1	2	292	651	1	84	3.59011e-17	80.4925
scaffold375397	ENSGACP00000013300	64.0523	153	51	1	55	501	80	232	1.31469e-54	189.119
C39731375	ENSGACP00000021766	76.8293	82	15	1	33	278	495	572	1.11361e-35	131.724
scaffold24426	ENSGACP00000018865	69.8413	63	14	2	169	357	417	474	1.6258e-17	82.8037
scaffold378465	ENSGACP00000016980	88.8889	27	3	0	367	447	73	99	9.395e-18	53.5286
scaffold318617	ENSGACP00000007159	71.4286	70	14	1	737	946	703	766	4.01161e-26	109.383
C40131293	ENSGACP00000018347	97.561	41	1	0	247	369	34	74	9.49001e-20	82.4185
C38528389	ENSGACP00000014937	96.4286	28	1	0	33	116	258	285	2.44966e-11	57.3806
scaffold54700	ENSGACP00000001575	90.0369	271	9	2	280	1092	17	269	7.71958e-168	476.863

## Sheet: medaka
croaker sequence	medaka protein	Percent identity	Alignment length	Number of mismatches	Number of gap opens	Start position in query	End position in query	Start position in target	End position in target	Evalue	Bit score
scaffold370474	ENSORLP00000021857	100	49	0	0	284	430	1	49	1e-28	107
scaffold144824	ENSORLP00000008877	65.26	95	4	1	677	961	22	87	5e-29	117
scaffold375136	ENSORLP00000007624	85.71	56	8	0	168	1	318	373	4e-25	103
C40048583	ENSORLP00000015254	79.49	39	8	0	115	231	974	1012	3e-15	74.7
scaffold87919	ENSORLP00000003574	95.12	41	2	0	436	314	1017	1057	1e-26	85.1
scaffold279966	ENSORLP00000017308	90.32	31	3	0	1113	1205	86	116	2e-10	63.9
C38432301	ENSORLP00000007624	86.05	43	5	1	201	73	415	456	1e-17	76.6
scaffold101188	ENSORLP00000011464	65.96	47	15	1	27	167	27	72	3e-16	61.2
scaffold418892	ENSORLP00000008867	92.31	26	2	0	169	92	339	364	3e-10	52.8
C39632501	ENSORLP00000007243	95.16	124	6	0	374	3	265	388	2e-81	251
C39411969	ENSORLP00000008050	95.24	42	2	0	143	18	1	42	2e-20	81.3
scaffold84332	ENSORLP00000013318	85.37	41	6	0	1592	1714	378	418	5e-14	74.7
scaffold87356	ENSORLP00000017952	85.71	49	7	0	1065	919	350	398	2e-20	95.9
scaffold61651	ENSORLP00000022842	67.8	59	18	1	190	17	292	350	2e-16	78.2
scaffold402840	ENSORLP00000015865	71.62	74	20	1	1250	1032	341	414	2e-24	106
C39610495	ENSORLP00000000087	94.29	35	2	0	263	367	1	35	2e-17	77
scaffold239975	ENSORLP00000007206	84.13	208	30	1	2803	2180	34	238	5e-109	348
scaffold382316	ENSORLP00000008378	78.95	38	8	0	130	243	61	98	2e-12	62.4
C39973501	ENSORLP00000016542	93.85	65	4	0	346	540	369	433	7e-35	129
C38837763	ENSORLP00000002774	83.67	49	5	1	233	96	1060	1108	2e-19	83.2
scaffold178409	ENSORLP00000005827	57.48	127	26	2	528	148	84	182	2e-39	135
C39019551	ENSORLP00000024750	72.58	62	17	0	54	239	151	212	9e-22	86.7
C39522889	ENSORLP00000012257	85.51	69	10	0	117	323	361	429	2e-36	130
scaffold109597	ENSORLP00000018207	100	27	0	0	722	642	179	205	3e-10	59.3
scaffold395390	ENSORLP00000019348	79.49	39	8	0	236	352	104	142	1e-12	64.7
C39379023	ENSORLP00000002741	84.85	33	5	0	9	107	263	295	4e-12	61.2
C39516625	ENSORLP00000011949	64.29	98	27	2	46	339	347	436	8e-32	119
scaffold295430	ENSORLP00000000147	73.39	124	30	1	204	566	1	124	1e-54	187
C38705517	ENSORLP00000008971	94.59	74	4	0	222	1	400	473	3e-41	144
scaffold39059	ENSORLP00000005872	87.5	56	3	1	2215	2048	279	330	2e-36	105
C39842623	ENSORLP00000005268	69.84	63	17	1	1	183	132	194	7e-15	69.3
scaffold28311	ENSORLP00000005187	82.67	75	11	2	314	538	8	80	8e-21	93.2
scaffold170888	ENSORLP00000009646	89.29	28	3	0	128	45	514	541	1e-11	53.5
scaffold399149	ENSORLP00000014421	52.67	131	15	1	191	583	223	306	6e-38	122
C39644063	ENSORLP00000004036	96.43	28	1	0	375	292	11	38	5e-11	57.4
scaffold299727	ENSORLP00000019715	58.15	184	68	2	763	1305	88	265	3e-59	207
C38579873	ENSORLP00000006315	93.88	49	3	0	212	66	347	395	8e-25	97.1
scaffold240497	ENSORLP00000020161	64.91	114	21	3	657	343	555	658	2e-33	129
scaffold225951	ENSORLP00000004177	81.08	37	7	0	909	799	686	722	2e-31	63.9
C38695089	ENSORLP00000016641	96	50	2	0	2	151	397	446	7e-20	83.2
scaffold333004	ENSORLP00000001152	97.22	36	1	0	427	320	333	368	1e-20	77
C39407293	ENSORLP00000014971	97.5	40	1	0	190	309	57	96	2e-12	60.1
scaffold317661	ENSORLP00000012869	79.73	74	15	0	438	217	414	487	2e-31	121
scaffold66055	ENSORLP00000023256	89.47	38	4	0	313	200	179	216	2e-19	83.2
C39090669	ENSORLP00000014194	96.55	29	1	0	50	136	642	670	2e-11	60.1
C39837515	ENSORLP00000001838	64.42	104	0	1	456	145	103	169	2e-38	134
scaffold423615	ENSORLP00000003698	88.64	44	5	0	3	134	222	265	5e-20	87
scaffold385358	ENSORLP00000010898	86.36	22	3	0	791	726	1	22	2e-07	45.4
C39417517	ENSORLP00000014646	90.62	64	6	0	281	90	293	356	1e-24	96.3
C39116485	ENSORLP00000012834	76.81	69	16	0	28	234	679	747	2e-30	115
C39163377	ENSORLP00000022474	84.31	51	8	0	87	239	590	640	9e-14	67
C39190501	ENSORLP00000016805	88	50	6	0	78	227	111	160	1e-25	101
scaffold379719	ENSORLP00000002281	93.94	33	2	0	413	315	241	273	5e-14	68.2
C39430231	ENSORLP00000003584	90.7	43	4	0	260	132	120	162	6e-22	90.1
scaffold291402	ENSORLP00000015944	95.31	64	3	0	421	612	4337	4400	1e-32	133
C39440193	ENSORLP00000014220	53.06	98	43	1	320	27	112	206	1e-26	101
C38714010	ENSORLP00000001519	90.38	52	5	0	47	202	181	232	2e-27	102
scaffold220214	ENSORLP00000007713	80.65	31	6	0	427	335	210	240	4e-07	49.3
scaffold158177	ENSORLP00000010367	72.48	109	5	1	589	915	408	491	4e-82	150
scaffold104612	ENSORLP00000024471	97.87	47	1	0	410	270	240	286	2e-24	97.8
C39341871	ENSORLP00000013613	91.43	70	6	0	222	13	4	73	3e-39	137
C40121679	ENSORLP00000017854	40.69	231	97	6	743	87	70	272	2e-24	102
scaffold57886	ENSORLP00000005392	60	40	16	0	625	744	147	186	3e-08	55.8
C38709606	ENSORLP00000009138	78.46	65	7	1	182	9	104	168	3e-27	102
scaffold379847	ENSORLP00000016900	100	59	0	0	254	78	763	821	2e-31	124
C39005687	ENSORLP00000016107	87.5	48	6	0	174	31	386	433	1e-23	93.6
C39544937	ENSORLP00000017731	60.87	92	2	1	72	347	268	325	7e-29	108
scaffold246733	ENSORLP00000010788	84	50	7	1	908	759	227	275	8e-38	90.1
scaffold273602	ENSORLP00000002804	96.23	53	2	0	2390	2232	157	209	2e-29	110
scaffold111928	ENSORLP00000001918	88.89	27	3	0	36	116	194	220	1e-09	54.7
scaffold122869	ENSORLP00000015474	80	50	10	0	335	186	36	85	2e-20	85.5
C38934469	ENSORLP00000017505	77.46	71	16	0	221	9	104	174	8e-18	75.1
scaffold98120	ENSORLP00000010190	90	20	2	0	365	424	837	856	4e-06	40.8
C39276178	ENSORLP00000023883	93.33	30	2	0	90	179	123	152	1e-13	66.2
scaffold149016	ENSORLP00000016720	100	33	0	0	357	259	89	121	1e-15	70.1
C38693075	ENSORLP00000007624	95.12	41	2	0	21	143	213	253	2e-22	90.5
C39645089	ENSORLP00000001277	90.62	64	6	0	69	260	316	379	2e-30	113
C38789450	ENSORLP00000005120	61.4	57	20	2	55	222	4	59	2e-11	56.2
C39286302	ENSORLP00000000559	52.69	93	16	1	294	16	156	220	7e-25	95.9
C38553391	ENSORLP00000010327	98.36	61	1	0	184	2	82	142	3e-38	129
scaffold217857	ENSORLP00000003084	84.62	26	4	0	61	138	9	34	4e-09	52
C39721483	ENSORLP00000006325	82.29	96	14	2	371	84	135	227	8e-34	123
scaffold265769	ENSORLP00000018281	96.67	30	1	0	708	619	98	127	5e-20	65.1
scaffold307682	ENSORLP00000024150	85.11	47	7	0	354	494	129	175	3e-21	88.2
scaffold332242	ENSORLP00000014376	81.82	33	6	0	238	336	41	73	2e-11	60.5
scaffold421506	ENSORLP00000020774	79.1	67	9	1	573	373	53	114	3e-30	112
scaffold393006	ENSORLP00000020235	76.19	84	7	3	392	141	6	76	6e-28	103
C39077957	ENSORLP00000008371	71.15	52	3	2	49	183	89	135	6e-15	68.6
scaffold296389	ENSORLP00000010882	75	52	13	0	161	316	39	90	2e-17	80.1
scaffold343903	ENSORLP00000001739	67.05	88	21	1	297	34	74	153	4e-32	115
C39569145	ENSORLP00000020543	86.05	43	6	0	3	131	53	95	6e-17	76.6
C39239856	ENSORLP00000016527	91.94	62	5	0	25	210	1198	1259	2e-33	124
C38429295	ENSORLP00000008338	94.12	51	3	0	24	176	190	240	4e-18	78.2
scaffold401766	ENSORLP00000020875	79.1	67	9	1	199	399	51	112	1e-45	107
scaffold50383	ENSORLP00000002516	83.78	74	12	0	2446	2225	116	189	3e-31	124
C39647481	ENSORLP00000017065	78.26	46	10	0	353	216	157	202	9e-33	81.3
C39460681	ENSORLP00000006979	66.32	95	30	1	29	313	36	128	7e-20	83.2
scaffold265368	ENSORLP00000000593	93.55	31	2	0	63	155	58	88	7e-15	67
scaffold46325	ENSORLP00000009345	79.17	72	15	0	1915	1700	331	402	1e-37	124
scaffold52441	ENSORLP00000009556	93.33	60	4	0	165	344	351	410	2e-49	122
C39601471	ENSORLP00000005148	84.75	59	4	1	2	163	12	70	1e-26	100
C40038905	ENSORLP00000016542	97.14	70	2	0	318	109	489	558	1e-39	144
scaffold221244	ENSORLP00000001890	93.48	46	3	0	139	2	652	697	4e-37	94
C39476521	ENSORLP00000019361	98.57	70	1	0	63	272	344	413	1e-43	150
scaffold372701	ENSORLP00000002606	77.08	48	11	0	405	262	445	492	9e-17	79.3
C39412457	ENSORLP00000004594	76.74	43	10	0	306	178	74	116	1e-15	70.9
scaffold253221	ENSORLP00000020184	89.36	47	5	0	1477	1337	170	216	2e-20	92
C39760373	ENSORLP00000001150	84.29	70	11	0	121	330	544	613	3e-32	122
scaffold135376	ENSORLP00000008239	70.69	58	9	2	230	382	705	761	1e-24	77.4
C39996165	ENSORLP00000009119	84.4	109	16	1	3	329	533	640	1e-58	196
scaffold95460	ENSORLP00000002939	84.81	79	10	1	213	449	712	788	3e-26	113
scaffold219846	ENSORLP00000001874	68.57	35	7	1	49	141	2	36	5e-08	49.7
scaffold428462	ENSORLP00000003709	69.5	141	11	1	932	1354	409	517	3e-54	195
C38623049	ENSORLP00000017413	100	49	0	0	66	212	357	405	8e-27	103
scaffold417531	ENSORLP00000014386	96.55	87	3	0	3	263	24	110	8e-13	62.8
scaffold331873	ENSORLP00000008651	42.61	115	39	1	977	633	220	307	2e-28	92.4
C39981147	ENSORLP00000016837	49.55	111	54	2	392	63	7	116	5e-10	57.4
C39113831	ENSORLP00000007237	97.5	40	1	0	256	137	232	271	8e-19	81.6
scaffold207673	ENSORLP00000022330	86.11	36	5	0	167	60	83	118	8e-14	71.2
scaffold180245	ENSORLP00000015365	94.74	95	3	1	306	590	427	519	6e-63	187
scaffold330640	ENSORLP00000021256	54.13	109	37	1	329	3	209	304	5e-23	101
scaffold214377	ENSORLP00000007499	64.55	110	28	2	543	217	460	559	3e-31	121
C39965737	ENSORLP00000018810	97.3	74	2	0	235	14	2	75	7e-40	145
scaffold357654	ENSORLP00000012066	84.91	53	8	0	367	525	394	446	4e-22	99.4
C38837803	ENSORLP00000018650	86.67	45	6	0	29	163	1	45	2e-22	85.5
C38449189	ENSORLP00000002424	86.57	67	7	1	1	195	57	123	2e-32	115
C39826581	ENSORLP00000010788	84.93	73	8	1	451	233	876	945	8e-24	98.6
C39326939	ENSORLP00000020305	74.03	77	16	1	247	17	748	820	2e-32	122
C38410649	ENSORLP00000011371	100	31	0	0	93	1	90	120	2e-15	69.3
scaffold64740	ENSORLP00000008645	95.74	47	2	0	1988	2128	99	145	1e-21	98.2
C38748311	ENSORLP00000008635	77.55	49	11	0	214	68	126	174	5e-22	85.9
scaffold375039	ENSORLP00000021039	79.41	34	7	0	103	2	11	44	2e-12	62.8
scaffold75405	ENSORLP00000024076	48.91	137	25	2	4537	4127	88	179	1e-36	112
C38684883	ENSORLP00000004776	73.91	46	12	0	219	82	86	131	1e-17	74.7
scaffold148696	ENSORLP00000009711	94.12	34	2	0	432	331	1	34	5e-14	68.9
C39482639	ENSORLP00000015013	66.67	108	10	1	1	324	162	243	2e-40	142
scaffold225564	ENSORLP00000023262	68.42	38	12	0	309	196	2	39	4e-11	58.5
C38959889	ENSORLP00000011411	93.75	16	1	0	93	46	206	221	2e-06	35
scaffold20200	ENSORLP00000018492	68.75	32	10	0	240	335	29	60	8e-07	48.9
scaffold357096	ENSORLP00000003915	98.08	52	1	0	126	281	957	1008	4e-28	116
scaffold179437	ENSORLP00000001403	100	23	0	0	1978	1910	445	467	5e-15	50.8
scaffold2228	ENSORLP00000018969	92.16	51	4	0	1132	1284	49	99	2e-24	101
scaffold121408	ENSORLP00000020603	68.06	144	11	2	1302	871	88	196	2e-44	158
C39899081	ENSORLP00000021868	88.1	42	5	0	349	224	326	367	1e-30	80.1
C40059039	ENSORLP00000002466	92.94	170	11	1	49	558	50	218	5e-99	295
scaffold280314	ENSORLP00000024961	87.8	41	5	0	1351	1229	5	45	5e-24	68.6
scaffold231749	ENSORLP00000024187	58.23	79	16	1	3602	3366	368	429	6e-17	85.5
scaffold35356	ENSORLP00000012684	78.26	92	18	1	631	362	13	104	3e-61	149
C39577049	ENSORLP00000021207	90.76	119	11	0	1	357	35	153	4e-68	216
scaffold240151	ENSORLP00000014521	73.53	68	17	1	1318	1115	185	251	1e-21	99.8
scaffold173010	ENSORLP00000013085	90	50	5	0	908	1057	235	284	3e-21	95.5
scaffold260609	ENSORLP00000000030	55.26	38	17	0	280	167	15	52	6e-08	49.3
C38928239	ENSORLP00000006766	68.75	32	10	0	242	147	99	130	6e-10	55.1
C39870245	ENSORLP00000007177	77.08	48	11	0	195	52	427	474	3e-18	82.4
scaffold352551	ENSORLP00000013578	95.92	49	2	0	1193	1047	130	178	2e-22	101
scaffold73011	ENSORLP00000000565	72.34	47	13	0	650	510	185	231	2e-32	80.5
scaffold53712	ENSORLP00000009832	85.11	47	7	0	56	196	20	66	3e-18	84.7
scaffold192158	ENSORLP00000022312	92.86	42	3	0	453	328	98	139	1e-20	89.7
C39964567	ENSORLP00000000334	92.31	65	5	0	1	195	1	65	3e-21	89.7
C39978369	ENSORLP00000020800	98.31	59	1	0	114	290	116	174	9e-34	120
scaffold162259	ENSORLP00000017699	68.57	35	11	0	167	271	1	35	4e-09	51.6
C38555721	ENSORLP00000016503	100	21	0	0	94	156	1	21	3e-08	46.6
C39164681	ENSORLP00000009405	96.67	30	1	0	2	91	193	222	6e-14	64.7
scaffold415390	ENSORLP00000018577	93.51	77	5	0	70	300	376	452	1e-47	168
C39769755	ENSORLP00000001706	89.13	46	5	0	378	241	117	162	1e-19	85.1
scaffold322540	ENSORLP00000010322	93.75	32	2	0	71	166	41	72	2e-12	65.9
C39010415	ENSORLP00000011268	96.55	29	1	0	42	128	1175	1203	4e-12	62
scaffold58388	ENSORLP00000023256	100	51	0	0	854	702	97	147	3e-27	109
scaffold4265	ENSORLP00000019268	70.83	72	13	1	223	8	787	850	6e-37	94.4
C39916017	ENSORLP00000011578	71.79	39	11	0	380	496	65	103	5e-14	66.6
C39634625	ENSORLP00000016375	85.19	27	4	0	372	292	1107	1133	6e-09	53.9
scaffold399143	ENSORLP00000009345	68.25	126	9	1	494	117	109	203	2e-37	136
C39274588	ENSORLP00000014575	71.43	35	10	0	110	6	68	102	3e-09	51.6
scaffold271839	ENSORLP00000000607	65.74	108	5	1	326	3	750	825	4e-46	145
C39500869	ENSORLP00000000271	94.64	112	6	0	2	337	54	165	6e-63	198
scaffold408589	ENSORLP00000008093	76.79	56	12	1	292	125	282	336	2e-13	67.4
scaffold345159	ENSORLP00000013215	78.18	55	8	1	205	53	45	99	2e-20	87
C40079277	ENSORLP00000015383	74.68	79	20	0	486	722	35	113	3e-32	120
scaffold262357	ENSORLP00000004416	77.03	74	14	1	1890	1678	359	432	8e-27	115
scaffold269855	ENSORLP00000025339	40.96	83	23	1	275	27	85	141	5e-13	62.4
C38542299	ENSORLP00000000787	88.71	62	7	0	200	15	663	724	8e-31	114
scaffold370872	ENSORLP00000008634	95.56	45	2	0	630	496	23	67	3e-18	87.8
C39453209	ENSORLP00000017620	91.43	35	3	0	220	324	153	187	6e-16	72.8
scaffold68510	ENSORLP00000015086	90.91	55	5	0	855	1019	991	1045	2e-28	105
C38877577	ENSORLP00000014975	93.88	49	3	0	89	235	220	268	5e-27	105
scaffold259515	ENSORLP00000001617	93.62	47	3	0	166	306	274	320	4e-32	97.4
C39730101	ENSORLP00000018958	94.74	38	2	0	139	26	803	840	5e-19	84
C38997257	ENSORLP00000020423	84.21	38	6	0	139	252	897	934	5e-13	64.7
C39330729	ENSORLP00000017443	54.29	70	29	2	36	239	77	145	2e-15	69.3
C38625197	ENSORLP00000019647	92	25	2	0	216	142	325	349	7e-09	51.6
scaffold23490	ENSORLP00000016542	91.67	24	2	0	218	289	1	24	6e-08	50.8
C38805461	ENSORLP00000013707	93.33	30	2	0	132	43	89	118	2e-12	59.3
scaffold15070	ENSORLP00000008558	98.21	56	1	0	549	382	180	235	6e-30	116
scaffold243637	ENSORLP00000004814	100	38	0	0	1158	1045	19	56	7e-19	86.7
scaffold163181	ENSORLP00000013469	54.21	107	9	2	407	727	594	660	6e-48	102
scaffold360467	ENSORLP00000007212	45.59	68	36	1	225	22	196	262	3e-11	61.6
C39034491	ENSORLP00000010008	80.95	84	10	1	255	22	16	99	3e-40	130
scaffold387187	ENSORLP00000007374	92.31	26	2	0	274	197	434	459	6e-07	48.1
C38787421	ENSORLP00000012588	80	65	13	0	34	228	106	170	2e-32	115
C39629127	ENSORLP00000015908	94.12	34	2	0	271	372	77	110	3e-15	71.6
scaffold97905	ENSORLP00000017413	91.3	23	2	0	858	790	489	511	1e-10	50.4
C38938813	ENSORLP00000018436	83.02	53	8	1	222	64	472	523	1e-22	91.3
scaffold92076	ENSORLP00000005497	73.91	23	6	0	206	138	27	49	8e-09	38.9
scaffold336777	ENSORLP00000020702	75.81	62	14	1	1652	1467	62	122	2e-11	67.8
scaffold12262	ENSORLP00000008259	85.19	54	8	0	3221	3060	338	391	9e-23	102
scaffold351453	ENSORLP00000024933	97.37	38	1	0	100	213	431	468	2e-15	75.1
C39058465	ENSORLP00000000180	78.82	85	18	0	5	259	198	282	6e-40	136
scaffold123924	ENSORLP00000019913	84.21	38	6	0	141	254	119	156	1e-17	68.9
scaffold252250	ENSORLP00000018274	100	24	0	0	83	154	319	342	3e-15	52.8
C38649555	ENSORLP00000022443	87.18	39	3	1	111	1	244	282	5e-14	66.2
C39306411	ENSORLP00000002985	77.59	58	13	0	56	229	630	687	3e-25	99.8
C39779813	ENSORLP00000017063	62.37	93	8	2	16	294	220	285	2e-25	100
C38689313	ENSORLP00000014457	100	28	0	0	138	221	55	82	6e-15	68.6
C39631271	ENSORLP00000006067	66.67	81	22	1	243	1	50	125	3e-30	115
scaffold185371	ENSORLP00000015013	75.93	54	9	1	216	55	420	469	2e-11	61.6
C39475289	ENSORLP00000011502	85.29	68	10	0	3	206	30	97	2e-34	122
scaffold149515	ENSORLP00000002044	64.52	31	10	1	434	526	337	366	9e-08	53.5
C39160575	ENSORLP00000003135	67.5	40	13	0	71	190	295	334	9e-12	60.1
C39235384	ENSORLP00000008315	84.21	57	9	0	195	25	120	176	3e-16	73.9
C39060509	ENSORLP00000018828	100	41	0	0	119	241	163	203	4e-22	88.2
scaffold363941	ENSORLP00000003412	92.11	38	3	0	15	128	70	107	5e-19	80.9
C39030017	ENSORLP00000005396	80.88	68	13	0	205	2	137	204	4e-33	117
C38956693	ENSORLP00000003949	97.22	72	2	0	246	31	333	404	7e-44	148
C39186185	ENSORLP00000004836	95.45	44	2	0	116	247	214	257	8e-23	90.1
scaffold117404	ENSORLP00000014846	88.24	51	6	0	243	395	68	118	4e-22	94
scaffold65910	ENSORLP00000023543	65.79	38	13	0	174	287	120	157	5e-13	63.2
scaffold360738	ENSORLP00000003749	91.67	48	4	0	318	175	1	48	5e-22	96.3
C40092005	ENSORLP00000011637	54.08	98	13	1	759	466	743	808	5e-20	90.5
scaffold221291	ENSORLP00000013318	92.31	65	5	0	2482	2288	472	536	1e-30	127
scaffold199378	ENSORLP00000017623	83.72	43	7	0	326	198	350	392	1e-18	85.1
scaffold70939	ENSORLP00000024083	71.88	64	18	0	872	1063	437	500	5e-37	108
scaffold293631	ENSORLP00000008241	95.83	48	2	0	1754	1611	1104	1151	1e-42	96.7
scaffold363833	ENSORLP00000010874	60.53	76	27	2	507	731	553	626	9e-18	82.8
C39639661	ENSORLP00000003909	94.29	35	2	0	139	243	186	220	4e-15	69.3
C39200499	ENSORLP00000022989	83.05	59	8	2	103	279	34	90	2e-25	100
scaffold207915	ENSORLP00000024783	76.19	21	5	0	180	242	136	156	1e-07	38.5
scaffold285687	ENSORLP00000022840	72	50	10	1	371	222	416	461	5e-12	67.4
C39886075	ENSORLP00000021679	88.15	135	16	0	429	25	161	295	1e-72	224
C39508993	ENSORLP00000009339	89.74	39	2	1	76	186	1	39	3e-15	71.6
scaffold404920	ENSORLP00000004267	43.08	130	46	1	634	1023	3031	3132	2e-28	120
scaffold257200	ENSORLP00000000785	93.62	47	3	0	2	142	49	95	1e-39	100
scaffold399892	ENSORLP00000013496	69.39	49	15	0	1259	1113	45	93	1e-18	82.4
C39995357	ENSORLP00000010342	83.78	37	6	0	471	581	152	188	5e-15	70.9
scaffold386310	ENSORLP00000000183	97.62	42	1	0	176	301	1109	1150	2e-08	55.5
scaffold205513	ENSORLP00000013469	45.78	166	23	4	1777	1280	234	332	3e-96	127
scaffold13611	ENSORLP00000011074	89.69	97	10	0	3491	3781	204	300	8e-52	188
C39218030	ENSORLP00000000271	73.12	93	25	0	281	3	55	147	5e-43	145
scaffold331385	ENSORLP00000009436	100	21	0	0	65	3	75	95	8e-13	48.1
scaffold29083	ENSORLP00000000047	85.71	49	7	0	190	336	226	274	1e-09	54.7
scaffold221723	ENSORLP00000013169	74.44	90	22	1	2893	2624	923	1011	2e-32	134
scaffold310962	ENSORLP00000008844	83.75	80	9	1	3	242	31	106	2e-40	134
C38561153	ENSORLP00000024137	67.8	59	16	1	21	197	15	70	7e-08	46.2
C38674329	ENSORLP00000000238	91.84	49	4	0	36	182	83	131	6e-13	63.5
C39080019	ENSORLP00000016322	73.77	61	15	1	263	84	223	283	2e-25	96.7
C39164473	ENSORLP00000001381	93.48	46	3	0	1	138	9	54	1e-24	88.6
scaffold253904	ENSORLP00000019480	95.83	48	2	0	759	616	171	218	1e-21	95.9
scaffold260277	ENSORLP00000020239	89.66	29	3	0	69	155	383	411	2e-09	57
scaffold180447	ENSORLP00000020543	45.45	77	13	1	146	376	285	332	3e-10	57.4
scaffold215903	ENSORLP00000016085	84.21	38	6	0	138	25	27	64	4e-13	64.7
scaffold179397	ENSORLP00000021212	86.96	23	3	0	207	139	90	112	1e-08	50.1
C39514295	ENSORLP00000012236	81.13	53	10	0	258	100	843	895	9e-12	62
C38932955	ENSORLP00000004954	95.45	22	1	0	149	214	22	43	3e-08	49.3
C38582389	ENSORLP00000000037	91.11	45	4	0	57	191	367	411	1e-23	92
scaffold52365	ENSORLP00000002076	85.92	71	10	0	538	750	217	287	1e-34	132
C39274228	ENSORLP00000010788	86.96	46	6	0	229	92	116	161	7e-20	85.1
scaffold199558	ENSORLP00000003584	74.19	124	9	1	376	5	230	330	1e-52	180
scaffold353786	ENSORLP00000002545	87.88	33	4	0	340	438	48	80	1e-12	65.5
scaffold313812	ENSORLP00000002723	73.85	65	15	2	572	760	97	161	7e-21	98.6
scaffold215348	ENSORLP00000024298	39.37	127	40	2	398	33	103	197	1e-17	79.3
C39529191	ENSORLP00000008931	84.62	65	10	0	344	150	398	462	3e-33	121
scaffold328442	ENSORLP00000013186	92.59	54	4	0	22	183	614	667	5e-24	95.9
scaffold44819	ENSORLP00000001687	53.62	69	5	1	217	11	106	147	2e-11	65.1
C40051233	ENSORLP00000019088	62.5	48	18	0	160	17	144	191	2e-13	66.6
scaffold35347	ENSORLP00000010449	83.15	89	12	1	573	830	97	185	1e-85	148
C38902387	ENSORLP00000003574	96.92	65	2	0	28	222	670	734	2e-38	137
scaffold367770	ENSORLP00000014921	100	46	0	0	925	788	111	156	3e-21	89.4
C38979622	ENSORLP00000003253	88.64	44	5	0	48	179	2	45	9e-23	89.7
scaffold352548	ENSORLP00000006128	55.91	93	6	1	507	229	784	841	1e-32	106
C38903037	ENSORLP00000018463	81.82	44	8	0	212	81	88	131	2e-22	85.9
scaffold122990	ENSORLP00000012230	76.19	63	10	2	3471	3286	21	79	2e-20	94
C39968445	ENSORLP00000021507	68.33	120	11	1	401	42	1101	1193	4e-34	130
C39051353	ENSORLP00000019513	97.67	86	2	0	1	258	110	195	9e-37	125
scaffold408937	ENSORLP00000021256	71.43	35	8	1	140	238	52	86	1e-07	50.4
scaffold355652	ENSORLP00000014815	95.45	66	3	0	198	1	505	570	7e-42	145
scaffold361973	ENSORLP00000008492	89.47	57	6	0	7	177	272	328	2e-29	110
C38657321	ENSORLP00000009690	98.61	72	1	0	218	3	37	108	5e-45	147
scaffold27244	ENSORLP00000021099	75.64	78	14	1	2534	2767	113	185	7e-31	127
scaffold311428	ENSORLP00000007555	82.35	51	9	0	17	169	340	390	1e-13	66.2
scaffold60865	ENSORLP00000007226	83.33	36	6	0	2	109	290	325	2e-11	62.4
C39428397	ENSORLP00000013940	72.9	107	27	1	1	321	1433	1537	5e-38	138
C39287306	ENSORLP00000003309	75.76	66	15	1	25	219	22	87	1e-31	109
scaffold94045	ENSORLP00000020308	73.58	53	14	0	2481	2639	1885	1937	5e-25	75.5
C39771443	ENSORLP00000005214	79.78	89	18	0	414	148	771	859	8e-39	141
scaffold363717	ENSORLP00000014523	50	92	27	2	319	44	260	332	6e-10	55.5
scaffold257670	ENSORLP00000015300	96.3	27	1	0	510	430	224	250	3e-09	56.2
C39596957	ENSORLP00000014842	91.84	49	4	0	80	226	241	289	3e-26	100
C39015709	ENSORLP00000014180	80	60	12	0	199	20	126	185	1e-29	106
C38616371	ENSORLP00000017459	88.24	51	6	0	11	163	144	194	3e-25	98.6
scaffold358801	ENSORLP00000016974	60.89	179	4	2	639	103	693	805	1e-58	205
C39195867	ENSORLP00000008103	79.17	24	5	0	74	3	1	24	3e-08	48.9
C39914431	ENSORLP00000025599	68.83	77	21	1	245	24	216	292	1e-25	100
C39672321	ENSORLP00000008164	91.67	36	3	0	246	353	83	118	5e-30	75.1
C38524939	ENSORLP00000010082	100	55	0	0	208	44	1268	1322	1e-33	123
C39600291	ENSORLP00000022565	88.52	61	7	0	154	336	300	360	4e-30	112
scaffold180237	ENSORLP00000020836	100	62	0	0	1205	1020	407	468	1e-38	138
C39059707	ENSORLP00000007428	55.77	52	12	1	104	259	759	799	1e-08	52
scaffold118787	ENSORLP00000003101	46.09	115	23	2	3525	3869	231	306	4e-21	99
C39706849	ENSORLP00000008888	84	25	4	0	228	302	167	191	5e-09	53.5
scaffold96694	ENSORLP00000011700	77.94	68	4	1	672	469	75	131	9e-29	112
C38967986	ENSORLP00000005938	83.64	55	9	0	78	242	170	224	2e-24	96.3
C39440961	ENSORLP00000010917	67.5	40	13	0	145	26	190	229	4e-10	55.8
scaffold98582	ENSORLP00000014220	50	88	43	1	403	140	9	95	5e-18	73.6
scaffold90921	ENSORLP00000024629	82.76	29	5	0	188	274	89	117	3e-09	50.8
scaffold8146	ENSORLP00000021654	100	22	0	0	1	66	792	813	2e-06	48.5
C39162591	ENSORLP00000007865	100	66	0	0	198	1	1	66	1e-42	140
C40074885	ENSORLP00000001911	79.84	129	24	1	389	3	1	127	2e-58	184
scaffold291843	ENSORLP00000001954	78.5	107	14	1	585	905	92	189	8e-48	167
C38868587	ENSORLP00000015944	82.93	41	7	0	237	115	2375	2415	6e-17	76.3
scaffold382296	ENSORLP00000000310	89.8	49	5	0	562	416	303	351	2e-23	100
scaffold170619	ENSORLP00000008536	74.65	71	12	1	618	830	725	789	1e-23	105
scaffold354476	ENSORLP00000009921	84.88	86	13	0	321	578	221	306	1e-52	155
scaffold285474	ENSORLP00000014356	94.29	35	2	0	722	618	1641	1675	2e-16	80.9
C39691201	ENSORLP00000018491	85.37	41	6	0	175	297	101	141	7e-18	75.9
C38699669	ENSORLP00000006075	96.43	28	1	0	42	125	1	28	6e-10	53.9
C38974498	ENSORLP00000000200	84.44	45	7	0	11	145	261	305	6e-19	81.6
C39139786	ENSORLP00000007068	88.71	62	7	0	270	85	295	356	8e-34	121
scaffold397357	ENSORLP00000006850	100	30	0	0	227	138	326	355	1e-24	65.5
C38759817	ENSORLP00000020108	83.33	30	5	0	175	86	1176	1205	4e-10	55.8
scaffold175203	ENSORLP00000015722	70.59	34	10	0	194	295	284	317	2e-08	48.9
C39755927	ENSORLP00000000364	80.65	31	6	0	250	342	46	76	1e-23	63.9
scaffold167361	ENSORLP00000025318	82.22	45	8	0	516	650	112	156	1e-17	83.2
scaffold374006	ENSORLP00000005015	92.45	53	4	0	522	364	167	219	8e-25	107
scaffold282417	ENSORLP00000019361	93.55	31	2	0	644	552	439	469	2e-11	62.8
C40038103	ENSORLP00000019162	43.52	108	10	1	309	632	131	187	9e-17	78.6
C39846671	ENSORLP00000006611	64.44	90	3	1	428	159	253	313	3e-27	107
scaffold334831	ENSORLP00000016577	89.04	73	7	1	372	587	1	73	2e-34	132
C38452359	ENSORLP00000006338	72.5	40	11	0	83	202	338	377	5e-11	57.4
scaffold410048	ENSORLP00000015597	72.97	37	10	0	256	146	1	37	1e-11	62
C39479797	ENSORLP00000018923	72.9	107	1	1	332	12	189	267	4e-46	157
C39149526	ENSORLP00000011133	93.75	32	2	0	256	161	75	106	6e-25	65.9
C38881561	ENSORLP00000001700	94.44	36	2	0	42	149	434	469	5e-15	69.3
C39545415	ENSORLP00000014641	90.28	72	7	0	43	258	451	522	4e-41	145
C38636769	ENSORLP00000010082	91.67	36	3	0	108	215	1075	1110	8e-16	72.4
scaffold234111	ENSORLP00000006698	96	25	1	0	997	1071	41	65	8e-08	53.1
scaffold36919	ENSORLP00000006992	67.79	149	13	1	1285	1731	1	114	1e-54	197
scaffold375238	ENSORLP00000014464	89.47	38	4	0	162	275	82	119	1e-12	64.3
scaffold309477	ENSORLP00000017894	72.27	119	2	2	554	210	354	445	4e-46	160
C39818879	ENSORLP00000010914	69.23	78	16	1	430	197	405	474	1e-26	106
C39442705	ENSORLP00000007019	75	32	8	0	321	226	1451	1482	1e-09	55.5
C38546877	ENSORLP00000002555	91.67	36	3	0	153	46	96	131	4e-17	75.9
scaffold101391	ENSORLP00000000364	73.14	175	7	2	721	197	195	329	3e-72	244
scaffold140005	ENSORLP00000010141	73.91	46	12	0	1095	1232	59	104	6e-22	73.6
scaffold334838	ENSORLP00000010473	95.83	24	1	0	409	480	139	162	4e-08	50.8
C39139550	ENSORLP00000008111	85	60	9	0	190	11	1	60	5e-31	108
C38898253	ENSORLP00000000566	97.14	35	1	0	83	187	1	35	3e-15	69.7
C39567399	ENSORLP00000018054	91.53	59	5	0	9	185	470	528	3e-29	112
C39715245	ENSORLP00000023182	47.83	92	38	2	280	5	58	139	6e-08	49.7
C39470391	ENSORLP00000018483	91.67	48	4	0	258	115	199	246	3e-26	101
C39480723	ENSORLP00000013921	84	25	4	0	273	199	93	117	2e-06	42.7
scaffold129961	ENSORLP00000014101	72.34	47	11	1	164	304	68	112	2e-12	69.3
scaffold357527	ENSORLP00000020875	92.45	53	4	0	64	222	270	322	1e-44	106
C39546213	ENSORLP00000002934	100	19	0	0	293	349	288	306	3e-06	44.7
C38974844	ENSORLP00000013510	93.48	46	3	0	138	1	25	70	1e-23	89.4
scaffold370330	ENSORLP00000001242	78.57	42	9	0	70	195	921	962	7e-14	70.1
scaffold31057	ENSORLP00000025652	79.49	39	8	0	276	160	335	373	1e-12	65.9
scaffold250676	ENSORLP00000011893	82.22	45	8	0	328	462	101	145	6e-20	87
C39900239	ENSORLP00000007827	91.89	37	3	0	14	124	181	217	3e-41	73.6
scaffold340416	ENSORLP00000011179	95.16	62	3	0	298	113	111	172	1e-34	124
scaffold347314	ENSORLP00000002637	94.87	39	2	0	131	247	116	154	2e-16	79
C38707922	ENSORLP00000015300	54.05	74	5	1	223	2	267	311	2e-16	72
scaffold80979	ENSORLP00000006835	29.46	241	152	5	1980	1312	468	708	3e-24	110
scaffold208929	ENSORLP00000020947	81.58	38	7	0	487	600	325	362	1e-13	70.5
C40022157	ENSORLP00000006680	96	75	3	0	366	142	79	153	2e-43	155
scaffold75268	ENSORLP00000015494	89.6	173	13	1	1075	557	144	311	7e-106	331
scaffold287824	ENSORLP00000023043	55.81	43	18	1	333	208	399	441	6e-18	53.9
scaffold28581	ENSORLP00000009646	100	50	0	0	729	580	243	292	8e-44	105
scaffold215332	ENSORLP00000018789	93.02	43	3	0	361	489	128	170	2e-31	85.9
C38899721	ENSORLP00000019119	98.51	67	1	0	241	41	900	966	1e-28	109
scaffold264257	ENSORLP00000012834	55.56	99	3	1	13	309	577	634	8e-23	95.5
scaffold418515	ENSORLP00000025511	97.8	91	2	0	455	183	141	231	2e-55	184
C39576919	ENSORLP00000017960	81.4	43	8	0	130	2	118	160	8e-19	80.1
C38637349	ENSORLP00000016805	90.38	52	5	0	57	212	595	646	4e-25	98.6
C39349054	ENSORLP00000020238	68.52	54	14	1	41	202	540	590	3e-15	72
C38576783	ENSORLP00000001771	93.94	33	2	0	100	198	183	215	7e-14	66.2
scaffold107142	ENSORLP00000011236	100	77	0	0	1055	1285	149	225	7e-44	162
scaffold361141	ENSORLP00000002344	96.88	32	1	0	207	112	216	247	4e-13	65.1
C39181079	ENSORLP00000002141	85.71	42	6	0	172	47	114	155	4e-20	82
C38892883	ENSORLP00000019353	59.57	47	19	0	97	237	1165	1211	1e-09	55.1
C39263788	ENSORLP00000019873	75.44	57	12	1	124	288	122	178	4e-22	87.8
C40072139	ENSORLP00000015841	82.61	46	8	0	331	194	22	67	3e-28	75.9
scaffold199635	ENSORLP00000019730	64.56	79	21	1	606	370	145	216	2e-24	102
scaffold38332	ENSORLP00000017826	69.14	81	20	1	416	174	220	295	2e-29	110
C39090275	ENSORLP00000023040	97.06	34	1	0	102	1	1	34	4e-15	68.2
scaffold93384	ENSORLP00000010030	78.89	90	19	0	402	133	2169	2258	5e-37	114
scaffold18585	ENSORLP00000021388	93.33	60	4	0	1485	1664	506	565	2e-29	124
C39102981	ENSORLP00000008735	50	88	1	1	1	264	562	606	2e-18	80.1
scaffold352200	ENSORLP00000001773	93.48	46	3	0	144	281	283	328	2e-22	96.3
scaffold306121	ENSORLP00000006992	97.01	67	2	0	363	563	395	461	3e-34	134
scaffold162618	ENSORLP00000005807	85.42	48	7	0	833	690	226	273	1e-39	90.1
C40072317	ENSORLP00000008809	82.98	47	8	0	191	51	200	246	1e-19	86.3
scaffold82573	ENSORLP00000010339	94.44	54	3	0	702	541	488	541	3e-46	110
C39043807	ENSORLP00000020359	100	20	0	0	21	80	1	20	5e-07	44.7
scaffold150287	ENSORLP00000022866	80.85	47	6	1	230	370	364	407	1e-14	77
scaffold162585	ENSORLP00000015944	95.24	42	2	0	604	479	4604	4645	4e-20	92
C38832255	ENSORLP00000020637	70.45	44	13	0	50	181	100	143	3e-12	62.4
scaffold248579	ENSORLP00000005467	97.78	45	1	0	1393	1259	712	756	8e-19	89.4
scaffold341235	ENSORLP00000019981	85.37	41	6	0	757	635	24	64	1e-31	80.9
scaffold20053	ENSORLP00000002055	83.33	42	7	0	1069	944	23	64	8e-18	79.3
C38896503	ENSORLP00000007744	76.92	39	9	0	212	96	420	458	3e-18	79.3
scaffold133141	ENSORLP00000000047	85.11	47	7	0	291	151	150	196	4e-20	84.3
C39419779	ENSORLP00000008239	93.55	31	2	0	165	257	145	175	5e-12	62.4
C39999107	ENSORLP00000019523	89.36	47	5	0	442	582	144	190	3e-23	94
scaffold128680	ENSORLP00000021843	96.88	64	2	0	491	682	171	234	2e-37	139
C39716347	ENSORLP00000013108	77.42	31	7	0	200	292	518	548	2e-09	55.1
scaffold277448	ENSORLP00000019116	82.08	106	6	1	363	46	35	127	5e-52	166
scaffold14308	ENSORLP00000004517	74.63	67	9	1	475	675	677	735	3e-37	97.1
C39835345	ENSORLP00000017827	75.95	79	17	1	359	129	299	377	3e-34	125
C40046957	ENSORLP00000003876	100	37	0	0	533	643	905	941	4e-18	83.6
scaffold23766	ENSORLP00000009238	70.91	55	7	1	556	720	64	109	3e-21	81.3
C39516819	ENSORLP00000002016	86.15	65	9	0	113	307	1132	1196	3e-31	118
C38915201	ENSORLP00000007520	97.01	67	2	0	41	241	425	491	2e-37	131
scaffold270450	ENSORLP00000012694	38.83	103	35	2	389	81	290	364	2e-07	49.3
C39077605	ENSORLP00000008839	70.21	47	11	1	9	140	791	837	3e-10	56.6
scaffold300982	ENSORLP00000004672	76.67	60	14	0	1991	1812	239	298	2e-17	84.3
scaffold398117	ENSORLP00000025398	100	24	0	0	326	397	482	505	8e-09	55.1
C39326549	ENSORLP00000020026	88.14	59	7	0	296	120	6	64	2e-30	113
C39110535	ENSORLP00000010082	97.56	82	2	0	9	254	1814	1895	3e-46	160
scaffold263026	ENSORLP00000021245	86.67	60	6	1	650	829	420	477	3e-24	103
scaffold384146	ENSORLP00000001104	81.82	66	7	1	133	330	373	433	6e-29	116
C39923005	ENSORLP00000011355	94.34	106	6	0	1	318	110	215	3e-66	205
C38953115	ENSORLP00000009258	72.09	43	12	0	236	108	819	861	6e-13	64.3
C39392703	ENSORLP00000010996	72.06	68	19	0	54	257	1544	1611	7e-29	111
scaffold203168	ENSORLP00000005467	93.88	49	3	0	1633	1779	52	100	8e-21	97.4
scaffold378783	ENSORLP00000003135	95.35	43	2	0	178	306	127	169	8e-23	85.1
scaffold1565	ENSORLP00000013469	68	50	16	0	1291	1142	719	768	5e-12	68.6
scaffold236014	ENSORLP00000001233	57.58	66	27	1	4	198	103	168	1e-13	69.3
scaffold312862	ENSORLP00000023077	69.49	118	3	1	1	354	163	247	9e-45	156
scaffold386432	ENSORLP00000003749	97.5	40	1	0	12	131	713	752	1e-23	82
scaffold12843	ENSORLP00000008237	95.45	44	2	0	2108	1977	327	370	3e-20	94
scaffold211323	ENSORLP00000003592	95.24	21	1	0	206	268	401	421	6e-06	45.1
scaffold302976	ENSORLP00000021445	92	50	4	0	236	385	522	571	5e-28	100
C40045959	ENSORLP00000009556	88	25	3	0	77	3	69	93	4e-08	52.8
scaffold256967	ENSORLP00000009119	90	20	2	0	153	94	67	86	4e-06	44.3
scaffold128496	ENSORLP00000025275	33.96	53	35	0	519	677	72	124	6e-07	37.7
scaffold44042	ENSORLP00000024467	68.42	57	16	2	3270	3440	58	112	2e-31	79.3
C39015407	ENSORLP00000015944	100	43	0	0	80	208	3543	3585	1e-23	95.5
scaffold396347	ENSORLP00000016416	91.38	58	5	0	448	275	1	58	8e-32	117
scaffold397742	ENSORLP00000023343	83.72	43	7	0	846	718	217	259	1e-26	76.6
C38495938	ENSORLP00000020904	76.19	42	10	0	175	50	232	273	3e-15	70.5
scaffold358341	ENSORLP00000012694	94.44	54	3	0	243	404	409	462	5e-27	108
scaffold279702	ENSORLP00000019614	59.65	57	17	1	691	539	24	80	1e-13	72.4
scaffold387191	ENSORLP00000001513	95.79	95	4	0	377	661	3	97	5e-44	151
C38657123	ENSORLP00000010582	86.96	23	3	0	217	149	365	387	1e-06	45.1
scaffold360847	ENSORLP00000014888	90.7	43	4	0	3	131	181	223	9e-06	43.5
scaffold4429	ENSORLP00000006991	71.05	114	28	2	655	320	25	135	1e-43	154
scaffold376026	ENSORLP00000011355	84.09	44	7	0	428	559	123	166	1e-18	84.3
scaffold369656	ENSORLP00000002776	92.31	39	3	0	105	221	63	101	5e-17	75.9
C39367289	ENSORLP00000004490	60.61	33	13	0	245	147	142	174	8e-07	44.7
scaffold360632	ENSORLP00000006143	87.5	80	9	1	504	268	74	153	2e-41	139
scaffold194327	ENSORLP00000012134	80.77	52	10	0	1933	1778	417	468	3e-34	93.6
C39200563	ENSORLP00000007418	84.93	73	11	0	7	225	89	161	4e-39	135
C38543639	ENSORLP00000010082	100	54	0	0	46	207	1531	1584	2e-30	114
C39862121	ENSORLP00000018033	68.42	38	12	0	235	122	276	313	3e-07	48.5
C38992484	ENSORLP00000022064	98.08	52	1	0	241	86	3	54	2e-28	106
C39204271	ENSORLP00000008506	58.93	56	23	0	179	12	42	97	8e-18	75.9
scaffold194100	ENSORLP00000015786	100	30	0	0	134	45	735	764	5e-20	67
C38865517	ENSORLP00000019051	94.12	51	3	0	213	61	59	109	4e-29	103
C38948237	ENSORLP00000010983	95	60	3	0	235	56	150	209	2e-23	91.7
scaffold305215	ENSORLP00000014421	86.36	44	5	1	2166	2035	404	446	2e-14	77
scaffold358230	ENSORLP00000010373	97.06	34	1	0	1773	1672	433	466	2e-39	73.6
scaffold32359	ENSORLP00000006992	66.22	74	13	2	678	457	499	560	6e-20	89.4
C39245008	ENSORLP00000010155	100	55	0	0	26	190	392	446	3e-16	73.9
scaffold252619	ENSORLP00000023459	96.15	26	1	0	618	541	231	256	1e-08	55.1
scaffold286063	ENSORLP00000000007	69.64	56	13	1	414	247	96	147	2e-12	66.2
C39713001	ENSORLP00000023900	81.82	44	8	0	55	186	93	136	7e-18	75.9
C38654763	ENSORLP00000014613	72	25	7	0	68	142	90	114	9e-06	41.2
C39567019	ENSORLP00000009430	67.37	95	0	1	69	353	383	446	1e-32	122
C39141094	ENSORLP00000001596	91.11	45	4	0	152	18	126	170	9e-21	86.3
C39373763	ENSORLP00000013899	97.14	35	1	0	310	206	113	147	3e-16	72.8
C39944523	ENSORLP00000024536	70.91	55	14	1	181	23	69	123	7e-33	86.3
scaffold139266	ENSORLP00000019651	50.94	106	22	3	1226	909	266	341	5e-20	80.1
scaffold397964	ENSORLP00000010537	80.77	52	8	1	49	198	8	59	2e-19	88.6
C38982616	ENSORLP00000015121	100	59	0	0	250	74	157	215	6e-23	91.3
scaffold289495	ENSORLP00000004655	74	50	13	0	1712	1563	122	171	1e-17	83.2
scaffold189440	ENSORLP00000018987	57.14	63	27	0	1407	1595	642	704	4e-19	81.6
scaffold53940	ENSORLP00000021676	63.64	55	20	0	414	250	257	311	2e-15	74.3
scaffold100929	ENSORLP00000024233	95.35	43	2	0	592	464	29	71	1e-29	90.1
scaffold395849	ENSORLP00000023547	89.16	83	8	1	299	547	327	408	6e-43	155
scaffold258115	ENSORLP00000008376	85.71	42	6	0	139	264	430	471	5e-20	75.9
scaffold39833	ENSORLP00000008684	87.76	49	5	1	246	389	2388	2436	2e-20	88.6
C39946905	ENSORLP00000023513	62.5	96	6	1	486	199	53	118	4e-29	111
scaffold296830	ENSORLP00000020774	92	25	2	0	315	241	131	155	6e-08	51.2
scaffold179247	ENSORLP00000011483	53.52	142	26	3	500	75	162	263	4e-29	117
scaffold199409	ENSORLP00000011035	49.12	114	37	3	48	377	42	138	3e-21	86.7
C40150121	ENSORLP00000022503	60.77	130	21	1	588	199	467	566	7e-35	137
C39177035	ENSORLP00000002675	83.72	43	7	0	38	166	29	71	2e-08	50.8
C38802237	ENSORLP00000025688	80.85	47	9	0	142	2	46	92	3e-21	84.7
scaffold375599	ENSORLP00000025702	70.83	48	14	0	220	363	197	244	8e-18	78.6
scaffold186738	ENSORLP00000009997	82.69	52	9	0	305	460	43	94	1e-19	84.7
C39048689	ENSORLP00000019647	86.3	73	10	0	1	219	140	212	5e-37	130
scaffold253365	ENSORLP00000007357	94.52	73	3	1	545	330	711	783	2e-37	146
scaffold156124	ENSORLP00000002016	55.14	107	13	2	838	518	465	536	7e-21	99
scaffold284688	ENSORLP00000018397	44.32	88	14	1	523	260	337	389	3e-11	65.1
C38965800	ENSORLP00000012766	85.29	34	5	0	114	13	85	118	5e-15	68.2
scaffold72150	ENSORLP00000003949	80.65	31	6	0	304	212	131	161	5e-10	58.5
scaffold343689	ENSORLP00000011605	83.33	60	10	0	931	752	343	402	6e-45	108
scaffold2219	ENSORLP00000013142	96.15	26	1	0	244	321	175	200	4e-09	53.9
scaffold378209	ENSORLP00000019453	97.96	49	1	0	110	256	201	249	1e-28	107
scaffold2213	ENSORLP00000002577	80	35	7	0	749	853	651	685	6e-32	62.8
scaffold273825	ENSORLP00000021099	100	21	0	0	2	64	365	385	5e-06	50.8
scaffold406894	ENSORLP00000006166	79.37	63	12	1	166	354	63	124	3e-26	99
scaffold187512	ENSORLP00000022483	63.04	92	5	1	424	149	406	468	5e-31	117
C39977717	ENSORLP00000004333	68.06	72	23	0	527	312	246	317	1e-29	112
C39272018	ENSORLP00000025853	84.21	57	9	0	290	120	475	531	3e-25	99.8
C40129707	ENSORLP00000023679	95	120	6	0	886	527	1	120	1e-78	238
C39445617	ENSORLP00000009430	96	50	2	0	160	11	168	217	2e-25	101
scaffold49309	ENSORLP00000006456	96	25	1	0	104	30	76	100	2e-10	56.6
C39930093	ENSORLP00000002679	88.6	114	13	0	382	41	336	449	2e-71	226
C38583297	ENSORLP00000013739	85	40	6	0	135	16	37	76	2e-17	75.1
C38867341	ENSORLP00000000180	100	19	0	0	237	181	287	305	5e-06	43.1
C40003427	ENSORLP00000009155	96.15	52	2	0	185	340	76	127	2e-30	110
C38984752	ENSORLP00000004401	92.31	39	3	0	133	249	432	470	6e-17	75.5
scaffold339017	ENSORLP00000023689	89.58	48	5	0	3	146	158	205	6e-24	96.3
scaffold58584	ENSORLP00000024895	90.7	43	4	0	277	149	68	110	7e-20	83.2
C39004429	ENSORLP00000003919	61.45	83	1	1	252	4	151	202	2e-22	88.2
scaffold263341	ENSORLP00000004493	76.67	30	6	1	92	3	96	124	3e-06	44.7
scaffold9305	ENSORLP00000008558	100	31	0	0	7	99	11	41	5e-14	65.1
scaffold245480	ENSORLP00000009697	62.16	37	14	0	169	279	127	163	4e-11	60.5
scaffold40599	ENSORLP00000024083	46.79	218	42	3	1213	632	91	258	3e-42	162
C38735645	ENSORLP00000004198	96.83	63	2	0	211	23	2	64	2e-21	85.5
C38586219	ENSORLP00000001650	92	25	2	0	136	62	70	94	8e-10	53.1
C39048055	ENSORLP00000002141	83.61	61	10	0	30	212	24	84	3e-30	108
C39450499	ENSORLP00000025482	80.95	42	8	0	158	283	111	152	2e-17	74.3
scaffold425370	ENSORLP00000003231	62.69	193	10	3	13	588	490	621	3e-53	184
scaffold425374	ENSORLP00000023537	73.91	115	3	1	1039	695	208	295	2e-47	168
scaffold4211	ENSORLP00000006627	62.9	62	23	0	3881	3696	249	310	8e-27	85.1
scaffold240983	ENSORLP00000017242	61.19	67	17	2	847	647	172	229	2e-15	75.9
C39732717	ENSORLP00000012824	73.91	46	12	0	3	140	208	253	6e-13	65.1
scaffold104897	ENSORLP00000004807	94.92	59	3	0	476	300	36	94	1e-33	117
scaffold311974	ENSORLP00000004187	57.65	85	2	1	423	677	867	917	7e-33	85.9
scaffold259239	ENSORLP00000019351	44.12	68	24	2	845	1045	93	147	2e-08	54.3
scaffold123804	ENSORLP00000003253	55.56	117	29	3	2	349	85	179	3e-20	82.8
scaffold254567	ENSORLP00000013685	91.84	49	4	0	256	402	157	205	1e-23	101
scaffold157887	ENSORLP00000012049	92.5	40	3	0	121	2	91	130	1e-18	81.3
C38732345	ENSORLP00000001245	60.61	33	13	0	101	199	1	33	3e-06	42.4
C39940523	ENSORLP00000003919	92.98	57	4	0	270	440	27	83	9e-32	117
C38990008	ENSORLP00000018304	98.59	71	1	0	3	215	201	271	3e-47	156
scaffold64020	ENSORLP00000001216	85.29	68	10	0	1755	1958	123	190	6e-33	131
scaffold355255	ENSORLP00000018263	50.46	109	20	1	329	3	204	278	1e-23	95.9
C39537855	ENSORLP00000007423	76.12	67	16	0	344	144	74	140	6e-29	106
C39241248	ENSORLP00000013350	97.06	34	1	0	77	178	1	34	4e-15	70.1
scaffold230972	ENSORLP00000015071	46.38	69	34	1	897	691	402	467	6e-12	65.9
C38567279	ENSORLP00000008517	82.76	58	2	1	37	210	328	377	2e-26	101
scaffold421276	ENSORLP00000009711	72.46	69	17	2	309	106	392	459	3e-17	79.3
C39137204	ENSORLP00000018309	87.5	48	6	0	54	197	63	110	3e-22	85.5
C39020907	ENSORLP00000011821	74.47	47	12	0	143	3	1458	1504	3e-15	71.2
C38613131	ENSORLP00000004969	90.32	31	3	0	187	95	217	247	1e-12	60.5
scaffold200496	ENSORLP00000013612	66.37	113	7	1	2489	2151	461	542	1e-35	142
scaffold19083	ENSORLP00000021880	100	40	0	0	2234	2115	180	219	1e-18	86.7
C38609827	ENSORLP00000010344	90.57	53	5	0	212	54	59	111	7e-32	114
C39434265	ENSORLP00000017716	69.62	79	24	0	322	86	303	381	8e-33	122
C38553353	ENSORLP00000021659	84.62	39	6	0	60	176	63	101	4e-15	67.4
scaffold804	ENSORLP00000001104	90.91	22	2	0	241	176	311	332	1e-12	45.8
C39510717	ENSORLP00000002574	67.61	71	23	0	55	267	23	93	5e-26	100
C39746983	ENSORLP00000017640	73.68	38	10	0	98	211	91	128	2e-12	60.8
scaffold236648	ENSORLP00000021660	62.67	150	26	1	1222	773	105	224	5e-57	192
C38651595	ENSORLP00000008371	100	30	0	0	216	127	289	318	4e-13	62.8
C39616839	ENSORLP00000000602	82.61	46	8	0	139	2	25	70	6e-22	85.9
scaffold206895	ENSORLP00000015781	67.5	40	11	1	6	125	416	453	3e-09	55.5
C40056757	ENSORLP00000018960	96.3	27	1	0	650	570	165	191	5e-09	54.3
C40051181	ENSORLP00000018348	90.48	42	4	0	95	220	86	127	7e-20	83.2
scaffold420014	ENSORLP00000001795	85.71	49	7	0	249	395	55	103	3e-26	93.6
scaffold406147	ENSORLP00000000599	47.32	112	13	1	350	685	123	188	9e-30	98.6
scaffold297299	ENSORLP00000012056	80.77	26	5	0	80	3	1	26	1e-08	50.4
scaffold407418	ENSORLP00000025768	72.86	70	14	1	409	200	47	111	5e-25	98.2
C39692661	ENSORLP00000014252	81.97	61	11	0	18	200	189	249	1e-22	90.9
C39491631	ENSORLP00000005872	62.16	74	28	0	226	5	434	507	6e-24	97.1
scaffold222389	ENSORLP00000019409	81.82	55	10	0	600	764	112	166	7e-24	97.4
C38815061	ENSORLP00000016581	81.58	76	12	1	6	233	50	123	2e-36	122
scaffold31765	ENSORLP00000010190	88.14	59	7	0	345	169	678	736	5e-29	109
scaffold342650	ENSORLP00000007000	75.41	61	15	0	308	126	48	108	1e-14	77.4
C39317831	ENSORLP00000024638	77.59	58	13	0	23	196	1	58	4e-27	97.1
scaffold406091	ENSORLP00000025857	87.5	40	5	0	876	757	41	80	4e-16	78.2
scaffold311990	ENSORLP00000001654	98.28	58	1	0	817	990	110	167	1e-29	119
scaffold205964	ENSORLP00000004881	83.87	62	10	0	387	202	229	290	9e-33	120
scaffold131382	ENSORLP00000006631	83.33	54	8	1	419	580	1	53	5e-12	66.6
C39018659	ENSORLP00000012441	100	61	0	0	240	58	63	123	2e-37	127
scaffold22646	ENSORLP00000020068	82.54	63	11	0	833	645	292	354	3e-34	112
C39586483	ENSORLP00000013180	87.5	32	4	0	58	153	486	517	5e-12	62.4
scaffold232783	ENSORLP00000024065	82.5	40	7	0	1172	1053	12	51	5e-12	65.5
scaffold400921	ENSORLP00000008636	92.22	90	7	0	322	53	359	448	7e-53	179
scaffold372662	ENSORLP00000001929	92.98	57	4	0	24	194	513	569	8e-29	117
C38930239	ENSORLP00000015323	94.23	52	3	0	73	228	79	130	2e-29	106
scaffold166901	ENSORLP00000007769	84.38	64	10	0	784	593	231	294	2e-20	88.6
scaffold150858	ENSORLP00000007323	60.99	141	10	1	424	2	89	184	2e-43	152
scaffold371316	ENSORLP00000018429	74	50	13	0	1046	1195	1	50	4e-18	82.8
C39653675	ENSORLP00000017566	87.36	87	11	0	73	333	567	653	5e-09	54.3
C39097857	ENSORLP00000012253	81.54	65	11	1	248	54	128	191	4e-30	110
scaffold299850	ENSORLP00000016900	88.57	35	4	0	70	174	1168	1202	6e-16	73.2
scaffold384064	ENSORLP00000013418	52.22	90	2	1	1576	1307	501	549	9e-25	85.5
C39741461	ENSORLP00000001354	96.15	26	1	0	1	78	383	408	8e-09	53.1
scaffold246471	ENSORLP00000007373	75	36	9	0	150	43	533	568	6e-11	59.3
scaffold26422	ENSORLP00000021124	98.33	60	1	0	7366	7545	76	135	9e-33	130
C39312501	ENSORLP00000007198	92.16	51	4	0	145	297	561	611	2e-24	97.4
C38795663	ENSORLP00000025589	80.39	51	10	0	35	187	762	812	2e-19	82.4
C39820469	ENSORLP00000003592	75.51	49	7	1	178	324	1	44	3e-16	75.9
C39941521	ENSORLP00000010580	97.83	46	1	0	229	92	132	177	5e-31	96.7
C38909383	ENSORLP00000020513	87.18	78	10	0	242	9	253	330	9e-44	147
scaffold427946	ENSORLP00000014157	100	37	0	0	523	633	1	37	5e-10	57.8
scaffold105346	ENSORLP00000025259	83.87	31	5	0	24	116	1	31	6e-19	60.8
C38991302	ENSORLP00000013245	96	50	2	0	203	54	373	422	4e-26	99.8
C39373657	ENSORLP00000015944	98.55	69	1	0	309	103	3088	3156	2e-45	159
scaffold293092	ENSORLP00000004066	90.32	31	3	0	252	344	10	40	1e-10	59.7
scaffold57047	ENSORLP00000012181	54.05	111	7	1	3370	3038	398	464	5e-26	114
scaffold261190	ENSORLP00000010190	92.86	28	2	0	517	600	136	163	2e-09	57
scaffold425817	ENSORLP00000008283	56.38	94	11	2	546	827	2	65	3e-21	90.9
scaffold191987	ENSORLP00000014254	84.62	26	4	0	338	261	67	92	2e-09	51.6
scaffold163570	ENSORLP00000017341	81.82	66	12	0	284	481	264	329	2e-30	120
scaffold247073	ENSORLP00000003875	84.62	26	4	0	333	410	88	113	6e-09	53.9
C39219822	ENSORLP00000002637	88.24	51	6	0	47	199	31	81	6e-26	96.3
scaffold331822	ENSORLP00000014573	82.86	35	6	0	349	453	185	219	4e-13	64.7
C38660929	ENSORLP00000000047	75.51	49	12	0	148	2	65	113	6e-09	51.2
C39608603	ENSORLP00000015678	71.11	45	12	1	22	156	281	324	3e-16	63.9
C40065295	ENSORLP00000025347	88.89	27	3	0	366	286	94	120	4e-08	52.4
C40024841	ENSORLP00000024921	100	21	0	0	524	462	86	106	3e-06	44.7
scaffold162020	ENSORLP00000002790	100	41	0	0	1	123	186	226	2e-24	95.9
scaffold168123	ENSORLP00000008721	98.04	51	1	0	1323	1171	146	196	3e-16	77.4
C39258582	ENSORLP00000019148	93.62	47	3	0	54	194	169	215	1e-26	99.8
C38822143	ENSORLP00000021416	97.06	34	1	0	126	227	127	160	5e-18	79
scaffold280046	ENSORLP00000007323	91.07	56	3	1	2	163	276	331	2e-26	104
C39166365	ENSORLP00000000656	88.24	51	6	0	215	63	240	290	2e-25	100
C39233934	ENSORLP00000015241	97.59	83	2	0	283	35	1325	1407	3e-51	175
C38912313	ENSORLP00000013387	92.59	54	4	0	80	241	202	255	3e-28	104
scaffold404375	ENSORLP00000006777	61.11	36	14	0	600	493	131	166	1e-06	47.4
scaffold21291	ENSORLP00000002915	93.48	46	3	0	838	975	213	258	2e-20	92.4
scaffold394106	ENSORLP00000016757	71.11	45	13	0	324	190	311	355	2e-19	71.2
scaffold133494	ENSORLP00000022516	79.57	186	30	1	1014	481	123	308	1e-135	299
scaffold381651	ENSORLP00000014641	48.08	52	27	0	831	676	115	166	1e-09	60.8
C40082385	ENSORLP00000008239	82.35	102	15	2	319	14	1	99	7e-49	172
C38945279	ENSORLP00000004661	100	55	0	0	246	82	106	160	5e-29	109
C39440123	ENSORLP00000005398	97.96	49	1	0	263	117	126	174	5e-26	100
C39726001	ENSORLP00000007831	72.5	40	7	1	240	121	132	167	2e-09	55.1
scaffold66154	ENSORLP00000016859	42.21	154	24	5	1463	1924	66	154	2e-20	94
C39401257	ENSORLP00000006053	91.11	45	4	0	315	181	791	835	8e-22	90.9
scaffold220711	ENSORLP00000017702	52.67	150	26	1	1352	903	385	489	9e-32	87.4
C39393295	ENSORLP00000007318	68.75	32	10	0	96	1	1	32	8e-07	45.8
C38852605	ENSORLP00000021622	73.68	38	10	0	223	110	143	180	2e-14	65.5
scaffold104559	ENSORLP00000023340	79.1	67	14	0	959	759	251	317	3e-27	110
scaffold168940	ENSORLP00000008709	96	50	2	0	354	503	301	350	6e-41	102
C38462311	ENSORLP00000015304	73.08	26	7	0	30	107	183	208	3e-08	48.1
C39295837	ENSORLP00000014404	93.88	49	3	0	148	2	73	121	2e-26	101
scaffold270473	ENSORLP00000015899	85.71	21	3	0	95	157	315	335	7e-07	45.8
scaffold327480	ENSORLP00000004165	49.41	170	55	6	431	937	190	329	2e-44	127
C38770785	ENSORLP00000012393	54.93	71	32	0	213	1	9	79	5e-19	79
C39221908	ENSORLP00000020359	89.13	46	5	0	115	252	111	156	2e-23	90.1
C39337633	ENSORLP00000000676	96.77	31	1	0	102	194	265	295	3e-13	63.9
scaffold422266	ENSORLP00000011437	37.36	174	36	4	360	881	104	204	1e-28	84.7
C38573085	ENSORLP00000005000	82.35	34	6	0	159	58	398	431	2e-13	64.7
C38590207	ENSORLP00000020362	93.1	58	4	0	34	207	273	330	4e-35	124
scaffold406552	ENSORLP00000006759	80	50	10	0	141	290	539	588	6e-29	81.3
scaffold358522	ENSORLP00000021325	93.1	29	2	0	361	447	178	206	2e-10	61.2
scaffold382139	ENSORLP00000024921	89.74	39	4	0	157	41	17	55	1e-19	79.3
C38416451	ENSORLP00000006268	93.94	66	4	0	200	3	152	217	3e-24	92
scaffold271894	ENSORLP00000008914	89.47	19	2	0	160	104	373	391	4e-09	39.3
scaffold173941	ENSORLP00000022466	72.22	36	10	0	13	120	234	269	2e-12	60.8
C39207172	ENSORLP00000006433	89.25	93	10	0	281	3	145	237	1e-55	177
scaffold50221	ENSORLP00000001658	64	50	14	1	468	319	68	113	8e-13	63.5
C39452931	ENSORLP00000001660	87.5	56	7	0	157	324	27	82	1e-24	95.5
scaffold364031	ENSORLP00000016375	84.21	57	2	1	607	437	875	924	9e-24	100
scaffold216882	ENSORLP00000010552	83.64	55	9	0	499	663	14	68	1e-21	99.4
C39892767	ENSORLP00000007754	100	58	0	0	140	313	310	367	2e-32	122
scaffold292586	ENSORLP00000007019	79.25	53	11	0	623	781	642	694	5e-22	96.7
C39346246	ENSORLP00000015944	64.36	101	2	1	1	303	2851	2917	3e-31	118
C38501037	ENSORLP00000013334	87.23	47	6	0	151	11	1	47	4e-22	83.6
C39266554	ENSORLP00000019162	85.71	35	5	0	1	105	372	406	8e-21	61.2
C40068177	ENSORLP00000001874	93.62	47	3	0	38	178	258	304	4e-35	94.4
C38523159	ENSORLP00000013271	90.91	33	3	0	1	99	440	472	3e-14	67
C38463833	ENSORLP00000016900	90.91	55	3	1	159	1	269	323	7e-28	106
scaffold242391	ENSORLP00000022079	80.7	57	11	0	601	431	1073	1129	2e-40	96.3
C40117335	ENSORLP00000021814	76.63	261	53	4	76	855	1	254	4e-105	311
C38868823	ENSORLP00000003592	92.86	42	3	0	140	15	506	547	8e-21	86.3
C38915403	ENSORLP00000018614	100	68	0	0	33	236	22	89	1e-40	136
scaffold271258	ENSORLP00000025084	98.15	54	1	0	1097	1258	569	622	6e-27	118
C39940889	ENSORLP00000015832	65.52	29	10	0	206	120	8	36	1e-07	50.1
C38978742	ENSORLP00000021601	50	38	19	0	81	194	247	284	5e-06	43.1
scaffold118688	ENSORLP00000011798	96.88	32	1	0	89	184	84	115	3e-12	66.6
C38644627	ENSORLP00000021445	68.75	32	10	0	170	75	1	32	6e-08	48.9
scaffold206959	ENSORLP00000014111	100	28	0	0	182	265	150	177	3e-13	63.9
C39880675	ENSORLP00000020702	93.1	58	4	0	221	48	1275	1332	2e-28	112
C38761285	ENSORLP00000019983	76	50	12	0	7	156	170	219	8e-19	78.6
C39553991	ENSORLP00000006455	73.77	61	15	1	310	128	772	831	5e-13	65.9
C39667327	ENSORLP00000014541	41.46	123	5	2	15	383	45	100	1e-16	73.2
C39852467	ENSORLP00000018579	85.96	57	8	0	236	66	140	196	6e-45	123
C39421679	ENSORLP00000020420	88.46	52	6	0	301	146	537	588	4e-19	69.3
scaffold420736	ENSORLP00000019044	97.37	38	1	0	424	311	281	318	3e-36	79.3
scaffold383667	ENSORLP00000006224	86.15	65	9	0	2729	2535	433	497	2e-29	124
scaffold322871	ENSORLP00000003045	73.81	126	29	1	3	380	598	719	5e-61	201
scaffold7579	ENSORLP00000008113	50.62	81	39	1	956	1198	1	80	3e-20	84
C39603455	ENSORLP00000011135	100	56	0	0	365	198	312	367	9e-33	120
scaffold274688	ENSORLP00000019948	83.33	72	10	1	1356	1141	36	105	1e-29	116
C40064081	ENSORLP00000002256	76.79	56	13	0	512	345	34	89	3e-22	91.3
C39359442	ENSORLP00000024729	85.71	21	3	0	306	244	143	163	4e-06	42.7
scaffold319810	ENSORLP00000004038	56.76	74	31	1	2082	1864	24	97	5e-16	79.7
scaffold143624	ENSORLP00000000787	100	47	0	0	274	134	234	280	3e-23	94.4
scaffold157693	ENSORLP00000023861	88.37	43	5	0	338	466	81	123	2e-35	80.9
C38801651	ENSORLP00000020924	80.43	46	9	0	60	197	45	90	3e-21	82.4
scaffold393785	ENSORLP00000019506	94.2	69	4	0	291	85	36	104	4e-39	140
C39038729	ENSORLP00000003725	64.71	85	30	0	257	3	1	85	2e-22	89
scaffold160143	ENSORLP00000005965	48.62	327	52	5	2174	1224	1	221	2e-77	260
C39273930	ENSORLP00000018991	100	30	0	0	131	42	88	117	1e-14	65.5
C39415397	ENSORLP00000010736	97.67	43	1	0	93	221	203	245	2e-23	92
scaffold328364	ENSORLP00000015295	78.57	42	9	0	1164	1039	71	112	4e-14	73.2
C39766043	ENSORLP00000007797	75	68	17	0	421	218	54	121	2e-36	110
C39526167	ENSORLP00000018800	92.98	114	8	0	344	3	233	346	2e-73	229
C38808409	ENSORLP00000017771	100	73	0	0	221	3	26	98	2e-45	152
scaffold272750	ENSORLP00000017708	89.47	38	4	0	493	380	117	154	9e-08	52.8
C38534415	ENSORLP00000007357	100	49	0	0	148	2	313	361	2e-26	102
C40144983	ENSORLP00000016057	59.56	183	10	2	72	620	523	641	6e-57	199
scaffold279052	ENSORLP00000017149	68.57	35	11	0	716	820	325	359	7e-07	50.4
scaffold421738	ENSORLP00000021115	67.83	143	18	1	2543	2115	160	274	4e-52	176
scaffold315051	ENSORLP00000013507	98.36	61	1	0	183	1	102	162	4e-57	125
C38804757	ENSORLP00000008651	95.56	45	2	0	1	135	122	166	5e-22	89.7
C38804979	ENSORLP00000012252	44.16	77	34	2	1	231	209	276	1e-13	64.7
C39700161	ENSORLP00000000607	61.06	113	10	1	55	393	963	1041	4e-21	90.1
scaffold354558	ENSORLP00000015285	80	35	7	0	689	793	137	171	9e-23	63.5
scaffold71023	ENSORLP00000014768	66.67	39	13	0	1160	1044	66	104	6e-08	52.8
scaffold229980	ENSORLP00000014643	94.87	39	2	0	733	617	102	140	2e-16	80.5
C39087465	ENSORLP00000018764	95	60	3	0	199	20	124	183	8e-18	78.2
scaffold190465	ENSORLP00000008878	100	45	0	0	1052	1186	354	398	8e-11	63.9
scaffold428831	ENSORLP00000007388	93.33	45	3	0	1483	1349	133	177	1e-21	93.2
C39099725	ENSORLP00000014111	100	34	0	0	104	3	74	107	4e-15	67.8
scaffold393329	ENSORLP00000022792	81.67	60	11	0	283	104	5	64	2e-20	87.8
scaffold282183	ENSORLP00000025314	50.94	53	22	2	490	645	37	86	3e-10	57.4
C39558047	ENSORLP00000024050	78.72	47	10	0	13	153	51	97	9e-18	78.6
C39735963	ENSORLP00000007713	51.47	136	8	3	4	408	232	310	2e-26	105
scaffold80545	ENSORLP00000003046	58.18	55	19	1	454	606	404	458	3e-12	66.6
scaffold190485	ENSORLP00000017283	88.06	67	8	0	1195	995	116	182	9e-32	125
C39048313	ENSORLP00000006594	82.93	82	14	0	248	3	412	493	2e-41	143
scaffold320752	ENSORLP00000001915	54.07	135	26	3	59	463	37	135	3e-34	125
C39937217	ENSORLP00000003672	77.08	48	11	0	202	59	1	48	2e-16	76.6
scaffold285752	ENSORLP00000004741	46.51	43	23	0	90	218	353	395	9e-10	50.1
C39548255	ENSORLP00000008637	96.67	30	1	0	332	243	187	216	8e-13	62.4
C39910187	ENSORLP00000017790	55.17	29	13	0	337	423	105	133	1e-07	39.3
scaffold427372	ENSORLP00000014273	85.71	49	7	0	125	271	563	611	6e-20	93.2
C40106609	ENSORLP00000007957	82.01	139	25	0	802	386	296	434	2e-64	211
scaffold38144	ENSORLP00000009419	86.11	36	5	0	1238	1345	294	329	4e-12	70.1
scaffold399508	ENSORLP00000007243	64.8	196	44	3	3	539	76	263	3e-57	190
scaffold241450	ENSORLP00000009230	93.33	60	4	0	1094	915	133	192	9e-28	116
scaffold160724	ENSORLP00000009476	90.91	66	6	0	552	355	94	159	2e-31	132
C39535991	ENSORLP00000005273	96	75	3	0	227	3	47	121	3e-44	145
scaffold159226	ENSORLP00000009317	91.84	49	4	0	150	296	660	708	3e-33	101
scaffold232228	ENSORLP00000004115	76.71	73	10	1	4123	3905	274	339	4e-25	100
scaffold133829	ENSORLP00000007456	58.95	95	5	1	462	178	64	124	7e-46	105
scaffold80949	ENSORLP00000013361	97.44	39	1	0	582	466	217	255	7e-30	78.6
C38626599	ENSORLP00000009623	100	62	0	0	30	215	57	118	3e-39	132
C39110147	ENSORLP00000001618	92.68	41	3	0	6	128	10	50	1e-21	87.8
scaffold59877	ENSORLP00000020660	83.56	73	12	0	720	938	53	125	1e-34	134
C38689583	ENSORLP00000004384	94.59	37	2	0	206	96	150	186	7e-17	74.7
C39673431	ENSORLP00000007082	52.33	86	10	1	46	303	62	116	3e-15	72
scaffold161038	ENSORLP00000012346	55.93	59	0	1	158	334	40	72	3e-10	58.2
scaffold159040	ENSORLP00000018892	77.36	53	12	0	71	229	70	122	3e-21	89
C38852701	ENSORLP00000013889	86.21	29	4	0	150	236	336	364	4e-10	55.5
C39095433	ENSORLP00000003576	100	23	0	0	56	124	487	509	2e-08	50.8
C39274756	ENSORLP00000016542	93.33	60	4	0	59	238	269	328	3e-31	115
C39949131	ENSORLP00000003919	93.1	58	4	0	6	179	202	259	2e-28	108
C39666201	ENSORLP00000013842	91.67	24	2	0	115	44	1	24	2e-07	46.2
scaffold321248	ENSORLP00000015119	100	57	0	0	2	172	239	295	2e-48	121
scaffold182167	ENSORLP00000002495	76.07	117	18	2	3	353	265	371	4e-132	171
scaffold121588	ENSORLP00000016912	84.38	32	5	0	565	470	144	175	4e-14	58.5
C39143660	ENSORLP00000024615	62.07	58	21	1	264	94	126	183	4e-15	70.1
C38748839	ENSORLP00000005923	87.5	56	7	0	168	1	484	539	4e-29	109
scaffold13365	ENSORLP00000018816	93.28	119	7	1	937	584	1	119	2e-69	219
scaffold323973	ENSORLP00000008964	70.45	44	13	0	1133	1002	696	739	7e-31	65.5
C38541117	ENSORLP00000000287	100	69	0	0	209	3	209	277	3e-42	145
scaffold9560	ENSORLP00000017594	68.57	35	10	1	1417	1518	158	192	5e-07	52
scaffold312091	ENSORLP00000020805	60.32	126	11	1	379	2	328	414	3e-43	138
C38993306	ENSORLP00000004643	77.65	85	15	1	243	1	255	339	1e-34	123
C39370827	ENSORLP00000022118	65.05	103	5	1	1	309	14	85	6e-39	130
scaffold183364	ENSORLP00000005460	39.33	89	24	1	520	786	693	751	9e-09	57.8
scaffold87608	ENSORLP00000006587	85.29	34	2	1	206	307	334	364	4e-11	63.9
C39991967	ENSORLP00000002774	62.35	85	27	1	479	225	427	506	1e-38	100
C38839119	ENSORLP00000004120	93.1	29	2	0	88	2	285	313	2e-17	59.3
scaffold316177	ENSORLP00000021279	86.67	60	8	0	1438	1259	1546	1605	1e-26	114
scaffold365613	ENSORLP00000003898	54.29	105	26	1	126	440	1267	1349	2e-12	70.1
scaffold317178	ENSORLP00000000656	97.67	43	1	0	16	144	685	727	6e-21	92.4
C39010007	ENSORLP00000009476	85.71	49	7	0	224	78	446	494	4e-21	87.8
scaffold217432	ENSORLP00000025305	87.1	31	4	0	95	3	111	141	1e-12	63.9
scaffold425733	ENSORLP00000004992	70.83	48	14	0	391	534	238	285	6e-14	70.9
C39913745	ENSORLP00000002849	29.51	61	34	1	426	244	409	460	7e-06	45.1
scaffold183097	ENSORLP00000017136	95.31	64	3	0	458	267	603	666	1e-39	142
C38904261	ENSORLP00000021194	89.29	28	3	0	242	159	58	85	4e-12	57.8
scaffold11046	ENSORLP00000004224	53.6	125	17	1	989	1363	48	131	3e-28	112
scaffold356825	ENSORLP00000003058	87.18	39	5	0	1816	1700	194	232	4e-23	69.3
scaffold254908	ENSORLP00000010268	91.67	24	2	0	286	357	253	276	2e-11	48.1
C38539857	ENSORLP00000003264	95.38	65	3	0	13	207	570	634	3e-38	135
C39939923	ENSORLP00000024393	80.77	52	10	0	56	211	283	334	6e-33	99.8
scaffold351406	ENSORLP00000010395	84.78	46	7	0	407	270	59	104	1e-38	94
scaffold229377	ENSORLP00000002803	97.3	37	1	0	659	549	249	285	3e-16	79
scaffold383706	ENSORLP00000011511	96	50	2	0	126	275	184	233	5e-27	106
scaffold137343	ENSORLP00000004442	34.19	117	69	3	586	921	1	114	1e-14	70.9
C39628717	ENSORLP00000013575	87.18	39	5	0	253	369	106	144	9e-18	79
scaffold158885	ENSORLP00000014506	88.16	76	9	0	882	1109	360	435	6e-28	119
C40054553	ENSORLP00000000117	66.04	53	18	0	471	313	108	160	9e-24	76.3
scaffold157194	ENSORLP00000019063	93.1	29	2	0	207	121	330	358	1e-16	59.3
scaffold75907	ENSORLP00000005467	94.87	39	2	0	172	288	330	368	9e-19	83.2
scaffold123999	ENSORLP00000016908	95	60	3	0	854	675	296	355	7e-30	124
C39564137	ENSORLP00000003876	91.67	72	6	0	133	348	470	541	2e-39	141
C39725877	ENSORLP00000010538	91.18	34	3	0	64	165	410	443	6e-25	71.2
C39788687	ENSORLP00000006651	92.11	38	3	0	114	1	212	249	9e-19	80.9
scaffold118215	ENSORLP00000015204	77.78	72	16	0	409	194	216	287	4e-35	123
scaffold265529	ENSORLP00000008906	69.3	114	3	2	3	344	131	212	1e-36	147
scaffold182942	ENSORLP00000003023	76.12	67	6	1	1162	1362	1015	1071	2e-23	104
C39242406	ENSORLP00000024372	66.67	72	24	0	218	3	46	117	5e-30	108
scaffold265655	ENSORLP00000019963	91.89	74	3	1	135	356	181	251	1e-37	140
scaffold293174	ENSORLP00000002397	89.29	28	3	0	895	812	2	29	2e-07	52.4
scaffold414585	ENSORLP00000017693	92.86	42	3	0	50	175	46	87	3e-18	82.8
scaffold332331	ENSORLP00000020322	81.63	49	9	0	161	15	170	218	7e-22	87
C38418345	ENSORLP00000010086	71.05	38	11	0	1	114	236	273	9e-13	62.8
scaffold228910	ENSORLP00000003876	96.67	30	1	0	514	603	682	711	2e-11	63.9
C39367167	ENSORLP00000006979	95.08	61	3	0	110	292	244	304	7e-20	83.2
C38414725	ENSORLP00000005498	89.47	38	4	0	177	64	155	192	5e-21	84.3
scaffold202736	ENSORLP00000011702	79.49	39	5	1	648	532	448	483	2e-11	65.1
scaffold396784	ENSORLP00000019121	84.34	83	13	0	388	140	361	443	6e-39	137
C39504683	ENSORLP00000011527	85.19	54	8	0	69	230	337	390	3e-23	94
scaffold226511	ENSORLP00000002804	50	140	28	4	987	1406	38	135	6e-27	112
scaffold224461	ENSORLP00000011093	62.71	118	36	3	562	215	97	208	7e-29	111
scaffold298832	ENSORLP00000002961	66.67	36	12	0	1439	1546	450	485	5e-06	49.3
C38955713	ENSORLP00000020239	95	20	1	0	238	179	229	248	1e-07	48.1
scaffold198245	ENSORLP00000001233	82	50	9	0	341	192	235	284	2e-21	95.1
scaffold426797	ENSORLP00000003146	90.32	31	3	0	246	338	215	245	3e-11	64.3
C39927835	ENSORLP00000005718	82.14	56	9	1	167	334	43	97	1e-23	94.4
scaffold283592	ENSORLP00000012358	90.74	54	5	0	2881	2720	265	318	5e-24	105
scaffold213336	ENSORLP00000024792	96.3	54	2	0	149	310	1	54	6e-29	107
scaffold387114	ENSORLP00000001773	88.89	63	7	0	86	274	214	276	4e-32	120
scaffold100407	ENSORLP00000021547	73.47	49	12	1	18	164	551	598	2e-16	80.1
scaffold351113	ENSORLP00000009909	100	43	0	0	582	454	70	112	4e-23	91.7
C39100583	ENSORLP00000025775	74.29	70	18	0	259	50	280	349	7e-19	79.3
scaffold300270	ENSORLP00000024345	88.89	36	4	0	174	67	195	230	2e-14	68.9
scaffold354545	ENSORLP00000023913	54.08	98	40	1	8	301	85	177	7e-27	105
scaffold294203	ENSORLP00000017833	64.42	312	22	4	801	1736	553	775	1e-68	249
C39744079	ENSORLP00000013695	100	37	0	0	375	265	208	244	1e-18	80.1
scaffold234243	ENSORLP00000003007	85.51	69	6	1	1205	1411	184	248	2e-14	77.4
scaffold224557	ENSORLP00000004673	70	40	12	0	933	814	109	148	5e-11	60.8
C38914933	ENSORLP00000009712	96.43	56	2	0	168	1	424	479	2e-32	119
scaffold82372	ENSORLP00000013085	88.46	52	6	0	1502	1657	68	119	2e-21	97.1
C39839801	ENSORLP00000014975	93.62	47	3	0	1	141	338	384	3e-32	97.8
scaffold91769	ENSORLP00000020286	57.75	142	33	1	374	799	139	253	2e-42	155
scaffold101598	ENSORLP00000009742	81.58	38	7	0	667	780	368	405	3e-13	71.2
scaffold275789	ENSORLP00000013245	91.49	47	4	0	142	2	112	158	9e-24	95.1
scaffold218209	ENSORLP00000010259	50	128	28	3	383	3	1206	1298	3e-23	98.2
C39443329	ENSORLP00000016375	79.52	83	17	0	303	55	1016	1098	3e-38	138
C39737735	ENSORLP00000022056	64.17	120	6	1	367	8	227	309	7e-42	147
C39805535	ENSORLP00000018355	90.7	43	4	0	139	11	225	267	2e-27	88.2
C39643619	ENSORLP00000024745	62.6	123	45	1	8	376	118	239	6e-45	150
C39415187	ENSORLP00000012018	84.09	44	7	0	299	168	74	117	6e-18	78.2
C39934567	ENSORLP00000001984	100	43	0	0	523	395	111	153	1e-21	90.1
scaffold6036	ENSORLP00000015013	84.21	38	6	0	3	116	620	657	1e-12	70.5
C39573723	ENSORLP00000010082	100	48	0	0	356	213	1942	1989	1e-39	106
C39977271	ENSORLP00000010200	100	58	0	0	178	351	1	58	1e-35	122
scaffold291106	ENSORLP00000003701	78.05	82	18	0	946	1191	274	355	9e-63	144
scaffold101820	ENSORLP00000020119	90	30	3	0	194	283	124	153	2e-14	58.9
C39841339	ENSORLP00000018256	56.25	48	17	2	232	101	314	361	4e-06	45.4
C39516033	ENSORLP00000018204	75	40	10	0	220	339	38	77	5e-14	67.8
scaffold128313	ENSORLP00000010892	68.52	54	10	2	448	287	95	141	6e-15	69.3
C38903465	ENSORLP00000004821	84	25	4	0	232	158	2429	2453	3e-09	53.9
scaffold179524	ENSORLP00000010842	90.91	44	4	0	1415	1284	165	208	4e-33	86.3
scaffold387296	ENSORLP00000014887	74.42	43	11	0	335	463	445	487	8e-16	76.3
scaffold423249	ENSORLP00000007082	48.29	205	49	5	1191	1790	341	493	3e-29	122
scaffold214001	ENSORLP00000017413	95.24	21	1	0	282	220	720	740	2e-06	45.4
C39971519	ENSORLP00000015254	63.43	134	18	2	556	155	1016	1118	2e-30	119
scaffold132290	ENSORLP00000008224	59.26	108	10	1	389	712	103	176	1e-48	119
C39184993	ENSORLP00000020702	72.73	33	4	1	1	84	1196	1228	2e-06	45.1
scaffold69469	ENSORLP00000024750	72.09	43	12	0	503	375	31	73	2e-23	64.7
scaffold102110	ENSORLP00000009921	96.3	27	1	0	299	379	39	65	8e-08	53.9
C39969781	ENSORLP00000012402	36.9	187	105	5	6	548	365	544	5e-06	45.8
C38897813	ENSORLP00000010671	88.89	72	8	0	216	1	129	200	9e-32	114
C38523961	ENSORLP00000014502	92.31	52	4	0	205	50	291	342	2e-24	96.3
C39207382	ENSORLP00000007555	85.25	61	9	0	221	39	580	640	6e-31	115
C39309297	ENSORLP00000001721	77.78	45	5	1	15	134	132	176	2e-18	80.1
C38448471	ENSORLP00000021836	85.96	57	8	0	195	25	314	370	3e-30	110
scaffold369480	ENSORLP00000023345	95.45	44	2	0	225	94	116	159	3e-24	92
scaffold20011	ENSORLP00000014165	85.29	34	5	0	1330	1431	29	62	8e-12	67.4
C39864329	ENSORLP00000021603	75	48	12	0	323	466	205	252	1e-06	46.6
scaffold15925	ENSORLP00000025372	66.67	123	12	1	743	1111	54	147	1e-38	124
C38565177	ENSORLP00000021929	75.86	29	7	0	7	93	14	42	2e-08	47.8
C39362842	ENSORLP00000001379	69.05	42	13	0	128	253	140	181	1e-12	61.2
C39656847	ENSORLP00000018889	57.45	47	19	1	261	121	1	46	5e-12	60.5
scaffold172233	ENSORLP00000010923	89.58	48	5	0	775	632	416	463	5e-16	80.1
C39483815	ENSORLP00000003643	72.88	59	16	0	1	177	4	62	2e-21	82.8
C39917277	ENSORLP00000018026	94.74	38	2	0	307	194	6	43	1e-18	83.2
C39035909	ENSORLP00000024050	75	44	11	0	190	59	10	53	5e-14	66.6
scaffold36647	ENSORLP00000017366	65.12	43	15	0	41	169	1	43	1e-10	65.1
scaffold76221	ENSORLP00000016702	90.62	32	3	0	226	131	59	90	6e-13	65.5
C39869757	ENSORLP00000014108	73.21	56	15	0	150	317	85	140	3e-23	91.3
scaffold19321	ENSORLP00000001062	91.03	78	7	0	920	1153	88	165	6e-43	155
scaffold270258	ENSORLP00000017625	65.62	96	2	1	485	198	311	375	6e-46	116
scaffold258889	ENSORLP00000019717	68.12	138	10	2	350	763	1024	1127	2e-47	176
C39072563	ENSORLP00000011869	89.8	49	5	0	114	260	356	404	1e-23	94.7
scaffold398060	ENSORLP00000003930	95.65	23	1	0	87	155	111	133	3e-09	52
C38655435	ENSORLP00000002461	95.65	69	3	0	12	218	485	553	3e-39	138
scaffold251141	ENSORLP00000013736	98.41	63	1	0	302	490	105	167	7e-35	130
C39537939	ENSORLP00000000345	89.25	93	10	0	31	309	112	204	4e-54	177
scaffold312154	ENSORLP00000008107	76.19	42	5	1	1981	1856	550	586	1e-26	70.1
C39130336	ENSORLP00000010339	63.64	88	4	1	5	268	385	444	2e-24	97.4
C38913487	ENSORLP00000008267	86.96	46	6	0	145	8	185	230	2e-22	88.6
scaffold127084	ENSORLP00000013550	63.39	183	26	3	429	977	96	237	7e-68	216
scaffold19216	ENSORLP00000008224	86.21	29	4	0	189	275	263	291	5e-07	50.8
scaffold94419	ENSORLP00000021416	67.65	34	11	0	98	199	366	399	3e-06	47
C39807117	ENSORLP00000014494	73.33	30	8	0	350	439	19	48	2e-08	50.4
C39174565	ENSORLP00000014842	74.19	62	16	0	91	276	1	62	2e-16	72
scaffold136354	ENSORLP00000004610	40.67	150	22	3	1	450	117	199	3e-08	54.3
scaffold192268	ENSORLP00000003007	55.93	59	15	3	929	759	438	487	3e-22	53.9
C39144646	ENSORLP00000018650	83.82	68	11	0	223	20	43	110	4e-35	118
scaffold44040	ENSORLP00000001669	84.38	32	5	0	726	631	176	207	6e-10	57.8
C39220926	ENSORLP00000013071	97.37	38	1	0	1	114	506	543	4e-18	79.3
C40114003	ENSORLP00000019121	83.1	284	37	6	839	3	11	288	6e-131	382
scaffold203700	ENSORLP00000015215	50	90	27	3	780	511	189	260	6e-26	84
C38416427	ENSORLP00000001811	95.92	49	2	0	46	192	222	270	5e-28	106
C38599531	ENSORLP00000010082	98.55	69	1	0	6	212	840	908	5e-43	150
scaffold9742	ENSORLP00000018997	97.14	35	1	0	272	168	590	624	3e-14	76.6
C38730701	ENSORLP00000018263	93.48	46	3	0	220	83	828	873	1e-21	89
scaffold324639	ENSORLP00000021486	85.19	27	4	0	189	109	152	178	2e-09	54.7
C39472835	ENSORLP00000000255	89.19	37	4	0	55	165	99	135	8e-18	75.1
C40061037	ENSORLP00000019191	80.33	61	12	0	634	452	269	329	3e-27	108
scaffold163612	ENSORLP00000003768	96.23	53	2	0	566	408	409	461	9e-25	103
C39299009	ENSORLP00000007624	83.72	43	7	0	262	134	457	499	2e-23	94
scaffold231909	ENSORLP00000017769	100	34	0	0	2447	2346	404	437	2e-14	77
C39038189	ENSORLP00000006276	55.17	58	24	1	2	169	262	319	7e-08	49.3
scaffold297335	ENSORLP00000004384	97.22	36	1	0	239	346	151	186	3e-21	73.2
scaffold105137	ENSORLP00000016271	86.84	38	5	0	1782	1669	32	69	3e-15	75.5
C39993445	ENSORLP00000017594	65.12	43	14	1	286	414	1	42	3e-09	55.5
scaffold226346	ENSORLP00000015067	55.12	127	14	1	530	150	837	920	5e-34	106
C38742743	ENSORLP00000016592	85.33	75	11	0	2	226	342	416	2e-38	133
C39722785	ENSORLP00000018085	71.08	83	22	1	257	9	524	604	8e-21	89.4
scaffold31	ENSORLP00000002555	68.42	133	1	1	1490	1092	616	707	1e-44	169
scaffold110469	ENSORLP00000017063	82.35	34	6	0	16	117	376	409	2e-11	60.8
scaffold371983	ENSORLP00000003757	97.06	34	1	0	196	297	143	176	1e-14	72.4
C38538159	ENSORLP00000007173	100	21	0	0	209	147	124	144	7e-07	44.3
C39512693	ENSORLP00000008567	93.1	29	2	0	35	121	365	393	3e-10	56.6
scaffold118908	ENSORLP00000009258	80	40	8	0	349	468	551	590	2e-11	63.5
C39052965	ENSORLP00000023459	97.87	47	1	0	208	68	138	184	8e-27	100
scaffold247686	ENSORLP00000017330	33.33	120	7	2	639	280	254	300	3e-18	48.5
scaffold139397	ENSORLP00000009616	60.38	106	16	1	2453	2136	27	106	2e-29	122
C39275172	ENSORLP00000009119	83.75	80	13	0	41	280	426	505	7e-40	140
scaffold293784	ENSORLP00000011089	79.07	43	7	1	587	715	327	367	5e-13	67.8
scaffold237236	ENSORLP00000018212	70.69	116	6	2	606	259	249	336	1e-43	151
C38815925	ENSORLP00000005642	96.1	77	3	0	2	232	172	248	1e-47	154
C38699947	ENSORLP00000013309	93.75	48	3	0	19	162	387	434	3e-09	53.1
scaffold134872	ENSORLP00000013285	54.74	95	17	1	325	41	399	467	1e-24	102
C39715321	ENSORLP00000018550	68.22	129	41	0	387	1	59	187	6e-52	169
C38875741	ENSORLP00000009518	87.69	65	8	0	3	197	74	138	1e-36	126
C39907915	ENSORLP00000024784	61.67	60	23	0	191	370	75	134	6e-24	75.9
C38991756	ENSORLP00000007243	100	37	0	0	1	111	475	511	1e-19	83.2
C39344873	ENSORLP00000007357	95.95	74	2	1	304	86	7	80	6e-43	150
scaffold105792	ENSORLP00000013270	97.67	43	1	0	692	820	1	43	4e-23	93.6
scaffold369061	ENSORLP00000004165	79.59	49	4	1	1599	1453	378	420	2e-22	70.9
C38713806	ENSORLP00000018642	86.67	60	8	0	2	181	117	176	2e-10	56.2
scaffold293431	ENSORLP00000003878	77.5	40	9	0	2466	2347	344	383	5e-13	73.2
C39175485	ENSORLP00000012694	78.26	69	15	0	211	5	146	214	7e-30	112
scaffold197048	ENSORLP00000010039	97.18	71	2	0	550	338	92	162	2e-60	145
C38903509	ENSORLP00000002774	73.58	53	12	1	216	58	398	448	1e-16	75.1
C39778597	ENSORLP00000010501	74.07	54	14	0	400	239	1	54	5e-39	90.1
scaffold280812	ENSORLP00000009286	100	43	0	0	560	432	155	197	1e-23	95.5
C39029667	ENSORLP00000016806	60.98	41	14	1	241	119	42	80	5e-10	52.8
C38651577	ENSORLP00000009970	74.47	47	12	0	1	141	1251	1297	8e-17	75.1
C39191737	ENSORLP00000001238	97.14	35	1	0	175	279	825	859	9e-29	78.2
C39354980	ENSORLP00000012011	95.83	24	1	0	2	73	344	367	6e-08	49.3
scaffold352102	ENSORLP00000002804	63.64	132	24	1	2090	1695	1	108	2e-41	157
C39574945	ENSORLP00000017214	95.24	21	1	0	294	356	1	21	1e-06	46.6
scaffold241279	ENSORLP00000016410	87.76	49	6	0	148	2	142	190	4e-21	91.3
scaffold296896	ENSORLP00000020787	88.46	52	6	0	171	16	34	85	1e-24	99
scaffold134455	ENSORLP00000023302	79.71	69	14	0	334	540	280	348	7e-54	102
C38634111	ENSORLP00000011048	86.54	52	7	0	176	21	80	131	8e-26	95.1
C38421475	ENSORLP00000017981	90	60	6	0	21	200	174	233	6e-14	66.6
scaffold326835	ENSORLP00000021538	80.23	172	32	1	204	719	169	338	8e-140	274
scaffold269933	ENSORLP00000004976	71.97	132	36	1	538	143	127	257	1e-30	116
C38920303	ENSORLP00000007537	93.55	31	2	0	69	161	88	118	7e-13	60.8
C38654933	ENSORLP00000013720	52.17	46	22	0	212	75	125	170	4e-10	53.9
scaffold390054	ENSORLP00000015198	89.74	39	4	0	1190	1074	567	605	4e-14	74.3
scaffold178508	ENSORLP00000000656	94.12	34	2	0	129	28	60	93	1e-14	70.5
scaffold338740	ENSORLP00000017271	62.16	37	14	0	443	333	215	251	7e-15	59.7
scaffold249240	ENSORLP00000003415	91.46	82	6	1	563	808	226	306	2e-37	140
C39073569	ENSORLP00000017826	96.43	28	1	0	220	137	270	297	1e-11	58.9
C39566141	ENSORLP00000010423	96.55	58	2	0	354	181	434	491	5e-36	124
C39157432	ENSORLP00000012737	96	25	1	0	1	75	138	162	4e-11	56.2
C38780343	ENSORLP00000014686	97.22	36	1	0	211	104	66	101	2e-18	75.5
scaffold32082	ENSORLP00000017874	57.38	61	24	1	651	469	221	279	1e-14	55.1
C39941789	ENSORLP00000010246	76.58	158	6	1	8	481	114	240	8e-76	235
scaffold407524	ENSORLP00000011773	61.45	83	25	1	279	527	1	76	2e-17	82
scaffold348538	ENSORLP00000005001	67.79	298	77	4	1456	578	647	930	1e-108	355
C39432985	ENSORLP00000001289	85.71	42	6	0	45	170	239	280	1e-19	81.6
scaffold220587	ENSORLP00000008363	80	35	7	0	719	615	183	217	4e-12	63.9
C39770955	ENSORLP00000011506	97.14	35	1	0	425	321	90	124	5e-19	79.3
scaffold348531	ENSORLP00000008429	90.91	44	4	0	16	147	367	410	3e-19	82.8
scaffold236266	ENSORLP00000017452	58.21	134	6	1	1073	672	672	755	1e-45	147
C40079991	ENSORLP00000020362	95.52	67	3	0	278	78	130	196	1e-53	135
scaffold238695	ENSORLP00000005780	80.56	36	5	1	236	343	20	53	4e-14	53.9
scaffold338366	ENSORLP00000004402	100	60	0	0	2	181	69	128	4e-36	123
scaffold385724	ENSORLP00000001874	92.75	69	5	0	208	2	125	193	1e-33	132
C39001035	ENSORLP00000008239	91.57	83	7	0	3	251	339	421	2e-46	159
scaffold328856	ENSORLP00000013614	100	25	0	0	75	1	258	282	1e-10	58.2
scaffold60598	ENSORLP00000007816	100	46	0	0	2084	1947	241	286	3e-22	99
scaffold362841	ENSORLP00000012701	96.67	30	1	0	571	482	129	158	4e-19	65.1
C39676001	ENSORLP00000015944	75.97	129	2	1	1	387	3370	3469	4e-55	189
scaffold336253	ENSORLP00000001149	68.89	45	14	0	381	515	3	47	3e-14	67.8
scaffold201906	ENSORLP00000003901	86.84	38	5	0	1025	912	178	215	5e-14	73.6
scaffold348339	ENSORLP00000013581	50.59	85	19	1	1017	1271	60	121	4e-27	75.5
scaffold92018	ENSORLP00000009353	80.65	62	10	1	1874	2059	69	128	4e-24	102
scaffold298567	ENSORLP00000019631	76.09	184	29	2	1116	565	907	1075	4e-120	251
scaffold195771	ENSORLP00000010322	62	100	8	2	1625	1924	355	424	2e-27	117
C39729531	ENSORLP00000001501	95.35	43	2	0	297	169	223	265	7e-20	85.5
scaffold296092	ENSORLP00000001825	48.85	131	21	3	889	497	152	236	5e-30	105
scaffold85090	ENSORLP00000008129	100	42	0	0	340	215	502	543	7e-20	86.3
C38972686	ENSORLP00000004416	95.12	82	4	0	2	247	298	379	3e-34	124
C39783325	ENSORLP00000003389	100	19	0	0	379	323	454	472	7e-07	47.4
scaffold141571	ENSORLP00000022612	50	54	26	1	335	496	176	228	4e-10	61.6
scaffold27082	ENSORLP00000009430	96.36	55	2	0	715	879	516	570	4e-25	110
C39144490	ENSORLP00000008333	85.71	49	7	0	271	125	157	205	3e-22	88.2
C39679425	ENSORLP00000018982	56.14	114	18	1	37	378	154	235	1e-31	120
scaffold141935	ENSORLP00000006572	91.43	35	3	0	281	385	442	476	7e-13	70.9
C38789502	ENSORLP00000020215	92.16	51	4	0	222	70	358	408	4e-25	97.1
scaffold152817	ENSORLP00000011094	84.62	52	8	0	1350	1195	27	78	1e-22	100
scaffold203139	ENSORLP00000021707	92	25	2	0	60	134	83	107	4e-07	48.1
scaffold406212	ENSORLP00000009271	87.61	113	14	0	492	154	284	396	4e-64	209
scaffold152810	ENSORLP00000002503	90.59	85	4	1	659	405	171	251	1e-53	157
scaffold342127	ENSORLP00000010259	77.14	70	16	0	803	594	1	70	3e-54	117
C39629281	ENSORLP00000005976	96.83	63	2	0	203	15	886	948	2e-34	128
scaffold75822	ENSORLP00000009789	90	30	3	0	350	439	107	136	3e-10	57
C38972758	ENSORLP00000006029	70	70	21	0	242	33	1	70	7e-25	98.2
C39913781	ENSORLP00000008536	71.43	77	18	1	227	9	329	405	2e-25	103
C39985485	ENSORLP00000020215	81.82	55	10	0	299	463	49	103	3e-22	94
C38519931	ENSORLP00000007318	80	25	5	0	133	207	83	107	4e-12	45.4
scaffold298811	ENSORLP00000009826	60.66	61	20	1	112	294	210	266	4e-13	68.9
C38885387	ENSORLP00000008839	67.12	73	21	2	10	228	721	790	3e-09	53.1
scaffold400983	ENSORLP00000002679	64.37	87	4	1	322	62	107	166	3e-28	108
scaffold145739	ENSORLP00000023493	71.88	64	15	1	97	279	237	300	5e-25	102
scaffold118705	ENSORLP00000004158	57.02	114	18	1	2223	1882	320	402	2e-28	119
scaffold191380	ENSORLP00000011061	75	40	9	1	865	746	198	236	1e-14	67
scaffold22116	ENSORLP00000002602	85.71	42	6	0	262	137	36	77	6e-18	78.6
C39914305	ENSORLP00000021129	51.22	82	6	1	263	508	1	48	7e-07	46.2
scaffold157550	ENSORLP00000007040	96.36	55	2	0	387	223	119	173	1e-31	117
C38586413	ENSORLP00000004935	92.16	51	4	0	200	48	48	98	3e-26	96.7
scaffold232903	ENSORLP00000003876	96.77	31	1	0	51	143	573	603	3e-12	62.8
C39253406	ENSORLP00000000102	87.5	32	4	0	98	3	134	165	5e-12	60.8
scaffold324711	ENSORLP00000015556	100	30	0	0	77	166	661	690	2e-10	58.2
scaffold371510	ENSORLP00000010454	96.67	60	2	0	1	180	77	136	6e-33	115
C38575127	ENSORLP00000009826	81.82	66	12	0	14	211	32	97	3e-31	112
C39856965	ENSORLP00000018353	73.08	52	12	1	459	304	666	715	4e-16	75.9
scaffold402163	ENSORLP00000010363	75.47	53	13	0	8	166	369	421	4e-23	93.6
scaffold8439	ENSORLP00000021855	84.21	57	9	0	334	164	35	91	6e-27	101
scaffold222989	ENSORLP00000018403	78.05	41	8	1	237	118	89	129	3e-14	65.9
scaffold303294	ENSORLP00000004401	90.91	55	5	0	475	311	128	182	2e-26	108
scaffold377610	ENSORLP00000018904	92.59	27	2	0	210	130	294	320	5e-17	59.7
C38622179	ENSORLP00000023883	79.17	48	10	0	22	165	356	403	9e-21	85.1
scaffold131230	ENSORLP00000020840	58.82	119	3	1	499	855	49	121	5e-43	127
C38464215	ENSORLP00000013614	71.43	28	8	0	93	10	33	60	7e-09	51.6
C39036805	ENSORLP00000019189	93.02	43	3	0	76	204	47	89	1e-23	90.5
C39659303	ENSORLP00000018309	80.85	47	9	0	361	221	64	110	1e-07	46.6
scaffold225662	ENSORLP00000022571	97.62	42	1	0	498	373	1	42	2e-20	87
scaffold179239	ENSORLP00000008536	61.54	117	1	1	353	3	235	307	4e-86	129
scaffold353847	ENSORLP00000025853	91.43	35	3	0	1266	1162	523	557	4e-11	65.1
scaffold8088	ENSORLP00000020094	81.13	53	8	1	846	694	28	80	3e-21	90.5
scaffold334236	ENSORLP00000002788	88.99	109	12	0	226	552	506	614	7e-97	196
C39553043	ENSORLP00000014882	86.67	30	4	0	194	283	850	879	1e-08	52.8
scaffold130129	ENSORLP00000012824	74.11	112	29	0	1813	1478	77	188	3e-45	169
scaffold234280	ENSORLP00000024466	98.33	60	1	0	348	169	76	135	4e-36	125
scaffold320254	ENSORLP00000018608	94.74	38	2	0	996	883	63	100	8e-17	78.2
scaffold410204	ENSORLP00000024731	80.85	47	9	0	293	153	120	166	3e-19	82.4
scaffold325376	ENSORLP00000009162	87.1	62	8	0	848	663	65	126	6e-38	118
C39660419	ENSORLP00000002576	88.89	27	3	0	26	106	129	155	4e-20	57.8
C39433975	ENSORLP00000000149	83.33	60	10	0	1	180	223	282	1e-28	107
scaffold57319	ENSORLP00000017981	69.7	33	10	0	264	362	668	700	2e-07	53.5
C38842081	ENSORLP00000024800	79.49	39	8	0	1	117	4	42	1e-15	69.7
scaffold214669	ENSORLP00000003396	62.5	184	14	2	714	163	348	476	3e-90	224
scaffold428401	ENSORLP00000013487	96.43	28	1	0	1	84	99	126	2e-08	55.5
scaffold301725	ENSORLP00000024424	80.95	63	12	0	21	209	191	253	1e-16	80.1
C38980754	ENSORLP00000005085	70.37	54	16	0	17	178	586	639	2e-20	85.9
scaffold315949	ENSORLP00000021771	69.47	95	29	0	620	336	613	707	1e-35	134
scaffold277794	ENSORLP00000015450	45.74	94	51	0	2311	2030	659	752	2e-19	93.6
C38885629	ENSORLP00000022614	93.1	29	2	0	155	69	97	125	4e-12	59.7
scaffold133698	ENSORLP00000018533	92.31	65	5	0	2746	2552	89	153	8e-37	91.7
scaffold419993	ENSORLP00000009352	86.76	68	9	0	441	238	297	364	2e-56	131
scaffold380216	ENSORLP00000011089	66.67	51	6	1	282	434	314	353	4e-11	63.2
scaffold193134	ENSORLP00000025040	97.78	45	1	0	304	170	235	279	3e-24	95.1
C38964452	ENSORLP00000024743	89.09	55	4	1	34	198	1	53	9e-27	96.7
scaffold260375	ENSORLP00000018898	67.69	65	16	1	923	729	250	309	8e-20	93.2
C39548353	ENSORLP00000016542	93.02	43	3	0	327	199	227	269	8e-20	84.7
scaffold326958	ENSORLP00000006067	96.97	66	2	0	226	423	127	192	1e-35	135
scaffold284495	ENSORLP00000008848	100	57	0	0	204	374	16	72	1e-36	129
C39774111	ENSORLP00000009107	72.73	55	15	0	397	233	251	305	2e-24	95.5
scaffold330044	ENSORLP00000011464	84.09	44	3	1	290	159	449	488	1e-14	71.2
scaffold145673	ENSORLP00000007091	96.49	57	2	0	1749	1919	278	334	1e-36	116
scaffold287440	ENSORLP00000006537	85.94	64	5	1	1707	1898	85	144	2e-45	109
C38923519	ENSORLP00000025760	88.24	51	6	0	163	11	85	135	4e-27	102
scaffold175858	ENSORLP00000007942	67.55	151	4	2	221	673	56	161	2e-43	160
scaffold59501	ENSORLP00000003074	100	20	0	0	454	395	160	179	2e-06	46.2
C40002677	ENSORLP00000002565	79.25	53	10	1	3	158	26	78	4e-46	92.4
C39551751	ENSORLP00000004401	68.42	114	6	1	348	7	209	292	3e-46	159
scaffold260206	ENSORLP00000009949	89.47	38	4	0	761	874	41	78	4e-16	76.6
C38752635	ENSORLP00000009275	45.83	72	37	1	227	12	260	329	3e-10	55.8
scaffold301115	ENSORLP00000005916	78.79	33	7	0	725	823	116	148	2e-10	62.4
C39152784	ENSORLP00000007713	63.1	84	4	1	268	17	787	843	4e-25	99.8
scaffold315238	ENSORLP00000023883	75.86	29	7	0	96	182	68	96	4e-11	51.2
scaffold336319	ENSORLP00000012056	83.56	73	12	0	858	1076	45	117	1e-20	90.9
scaffold171721	ENSORLP00000003355	88.24	51	6	0	997	845	563	613	5e-28	95.9
scaffold421824	ENSORLP00000006793	89.71	68	6	1	281	81	37	104	1e-14	68.2
C39042449	ENSORLP00000008157	54.76	42	18	1	257	132	73	113	5e-08	47
scaffold421344	ENSORLP00000006546	58.42	101	5	1	201	503	583	646	9e-28	111
scaffold209267	ENSORLP00000010828	95.12	41	2	0	1184	1062	853	893	2e-19	90.9
scaffold28747	ENSORLP00000009569	95.24	42	2	0	1244	1119	1266	1307	2e-18	87.8
C39758737	ENSORLP00000004547	57.14	133	21	1	3	401	356	452	3e-42	151
scaffold108789	ENSORLP00000018308	80	45	9	0	527	393	282	326	4e-23	81.3
scaffold336263	ENSORLP00000009476	98.48	66	1	0	649	452	782	847	2e-38	152
scaffold428376	ENSORLP00000011017	57.6	125	10	4	357	1	1	88	3e-11	64.7
scaffold62726	ENSORLP00000007264	92.59	27	2	0	485	405	131	157	5e-10	55.1
C38531405	ENSORLP00000002105	97.06	34	1	0	80	181	129	162	6e-16	69.3
C39902533	ENSORLP00000018711	66.37	113	1	1	148	486	106	181	2e-38	135
scaffold192449	ENSORLP00000002679	100	29	0	0	1	87	293	321	7e-11	63.2
C38549339	ENSORLP00000005727	87.69	65	8	0	205	11	753	817	8e-12	60.5
C39292311	ENSORLP00000009243	91.49	47	4	0	217	77	99	145	4e-09	50.8
C40080965	ENSORLP00000023046	50.53	190	86	4	164	727	1613	1796	5e-35	135
scaffold362278	ENSORLP00000022330	91.67	48	4	0	43	186	118	165	4e-23	99.8
C39533273	ENSORLP00000004515	60.38	53	16	1	289	146	13	65	4e-15	68.2
C39716105	ENSORLP00000021573	88.24	85	10	0	40	294	547	631	1e-45	158
scaffold389038	ENSORLP00000016641	89.47	57	5	1	259	429	3	58	2e-25	107
C38979198	ENSORLP00000007721	78.57	56	12	0	173	6	112	167	1e-24	97.4
scaffold236146	ENSORLP00000017136	78.67	75	16	0	1	225	337	411	1e-87	138
C40010449	ENSORLP00000022953	68.89	45	14	0	232	366	143	187	1e-11	60.8
scaffold392779	ENSORLP00000002547	65.71	35	12	0	15	119	177	211	1e-07	52
C38848647	ENSORLP00000004115	89.55	67	7	0	217	17	89	155	4e-34	121
scaffold32052	ENSORLP00000011617	100	19	0	0	49	105	223	241	3e-09	41.6
scaffold243780	ENSORLP00000005447	97.78	45	1	0	170	304	136	180	3e-20	93.2
scaffold366591	ENSORLP00000012070	83.33	30	5	0	799	710	1	30	9e-10	59.3
scaffold266368	ENSORLP00000018492	69.77	43	13	0	3	131	66	108	9e-15	67
scaffold243784	ENSORLP00000018033	62.5	48	18	0	630	487	196	243	2e-12	67.4
scaffold332127	ENSORLP00000004793	96.77	31	1	0	146	54	31	61	4e-15	70.1
C39010075	ENSORLP00000021761	96.43	84	3	0	2	253	378	461	9e-54	177
scaffold332123	ENSORLP00000004540	92.59	27	2	0	110	190	136	162	5e-10	55.1
C39418827	ENSORLP00000016431	100	49	0	0	293	147	8	56	7e-27	98.2
scaffold323529	ENSORLP00000013231	98.21	56	1	0	492	659	387	442	2e-31	123
scaffold198386	ENSORLP00000013368	90.91	33	3	0	1	99	186	218	1e-14	68.9
scaffold350527	ENSORLP00000010499	62.96	54	20	0	551	712	13	66	1e-06	48.9
C40139381	ENSORLP00000010297	88.64	44	5	0	372	503	206	249	4e-18	82
C39105925	ENSORLP00000007675	46.51	43	22	1	168	43	63	105	3e-07	44.7
C39518691	ENSORLP00000009430	100	43	0	0	87	215	311	353	4e-21	89.4
scaffold374448	ENSORLP00000018711	100	62	0	0	283	468	7	68	2e-36	130
C38805139	ENSORLP00000014360	71.43	35	10	0	11	115	740	774	5e-10	55.5
scaffold184009	ENSORLP00000010844	82.46	57	10	0	1719	1549	198	254	3e-21	94.7
scaffold97238	ENSORLP00000001833	85.71	56	8	0	870	703	240	295	7e-35	108
C39014379	ENSORLP00000010284	100	42	0	0	172	47	1194	1235	8e-21	87.4
scaffold367952	ENSORLP00000025589	65.04	123	18	2	847	479	418	515	8e-38	149
C38788803	ENSORLP00000017646	98.61	72	1	0	10	225	556	627	4e-43	150
C38521219	ENSORLP00000012059	76.92	65	15	0	2	196	46	110	8e-31	112
scaffold367555	ENSORLP00000003576	94	50	3	0	72	221	373	422	1e-24	102
C38497913	ENSORLP00000009838	62.5	64	20	1	205	14	47	106	3e-17	75.5
C38711408	ENSORLP00000011641	56.76	37	16	0	193	83	125	161	6e-09	49.3
scaffold147637	ENSORLP00000003959	50	144	20	3	23	454	80	171	7e-30	112
C39434625	ENSORLP00000021308	96.15	26	1	0	3	80	14	39	1e-08	51.2
C39829739	ENSORLP00000008651	94.69	113	6	0	2	340	524	636	2e-55	186
C39392259	ENSORLP00000001918	88.64	44	5	0	314	183	106	149	1e-19	84
scaffold100455	ENSORLP00000008337	41.57	89	47	2	425	171	6	93	8e-14	66.2
scaffold199126	ENSORLP00000022901	96.77	31	1	0	155	247	164	194	2e-13	66.6
C39249534	ENSORLP00000000294	86.36	44	6	0	172	41	225	268	3e-20	82.8
scaffold166665	ENSORLP00000016783	54.7	117	23	1	271	621	489	575	5e-32	111
scaffold255119	ENSORLP00000009430	93.1	58	4	0	444	271	41	98	3e-28	113
scaffold99266	ENSORLP00000016381	74.36	39	9	1	1060	1176	444	481	8e-19	58.2
scaffold354604	ENSORLP00000015961	77.78	45	10	0	278	144	173	217	3e-18	79
scaffold304907	ENSORLP00000014308	70.97	31	9	0	95	187	106	136	1e-06	45.1
C39234960	ENSORLP00000012942	95.83	48	2	0	120	263	446	493	1e-23	95.1
scaffold428569	ENSORLP00000011001	91.09	101	8	1	949	650	587	687	2e-74	182
C38756147	ENSORLP00000008031	60.66	61	24	0	208	26	12	72	2e-08	49.7
scaffold410906	ENSORLP00000013910	78.12	32	7	0	170	75	89	120	2e-11	60.1
C39451613	ENSORLP00000003222	100	53	0	0	166	324	1	53	1e-32	115
scaffold110647	ENSORLP00000001997	88.37	43	5	0	275	147	144	186	3e-21	77.8
scaffold315798	ENSORLP00000009162	69.84	63	11	1	78	266	403	457	5e-21	87.4
C38791268	ENSORLP00000020907	86	50	7	0	20	169	114	163	1e-24	94.4
scaffold225052	ENSORLP00000005873	81.58	38	7	0	224	111	3	40	3e-18	71.6
scaffold233083	ENSORLP00000007765	86.27	51	6	1	1402	1551	717	767	4e-19	92.4
scaffold427688	ENSORLP00000002079	80.85	47	9	0	789	649	1084	1130	3e-15	79
C39429471	ENSORLP00000000378	76.19	42	10	0	316	191	551	592	1e-17	78.2
scaffold282703	ENSORLP00000000887	88.24	34	4	0	186	287	118	151	4e-14	66.6
scaffold409240	ENSORLP00000022470	66.67	144	43	1	473	42	248	386	3e-27	108
scaffold242214	ENSORLP00000002963	90.91	33	3	0	261	359	723	755	2e-11	62
scaffold69964	ENSORLP00000003468	100	25	0	0	250	324	270	294	4e-18	56.2
scaffold238718	ENSORLP00000016725	97.83	46	1	0	677	540	229	274	2e-35	97.8
C39233882	ENSORLP00000013245	95.65	69	3	0	214	8	1	69	4e-30	111
scaffold129812	ENSORLP00000017701	66.67	60	16	2	1011	1184	1	58	2e-13	72.8
C39897097	ENSORLP00000024559	75.71	70	17	0	493	284	59	128	3e-31	114
scaffold38108	ENSORLP00000017656	76.09	46	7	1	621	484	510	551	6e-14	74.7
scaffold26612	ENSORLP00000003135	73.33	30	8	0	92	3	64	93	2e-07	47.8
C40145523	ENSORLP00000002921	89.71	68	7	0	488	691	232	299	7e-62	134
C39946567	ENSORLP00000020637	84.62	39	6	0	117	1	289	327	4e-14	65.1
scaffold420430	ENSORLP00000006678	38.3	141	45	3	622	1044	5	103	3e-22	92.4
scaffold276810	ENSORLP00000002244	100	35	0	0	1	105	90	124	2e-17	73.2
C39298757	ENSORLP00000001729	70.13	77	23	0	57	287	92	168	4e-30	110
scaffold161418	ENSORLP00000015538	83.33	42	7	0	486	361	91	132	1e-16	81.3
C39279688	ENSORLP00000011357	59.38	96	10	1	1	288	226	292	7e-29	107
scaffold326729	ENSORLP00000002606	89.36	47	5	0	388	528	68	114	5e-21	91.7
C38498149	ENSORLP00000024001	92.68	41	3	0	75	197	284	324	4e-21	85.1
scaffold36063	ENSORLP00000007942	96.49	57	2	0	885	1055	832	888	4e-45	119
C39708595	ENSORLP00000025398	100	45	0	0	38	172	230	274	5e-26	102
scaffold420530	ENSORLP00000018577	70.18	57	16	1	280	447	756	812	3e-10	59.7
scaffold91662	ENSORLP00000011152	74.29	35	9	0	796	692	11	45	4e-09	55.8
scaffold267422	ENSORLP00000023542	53.06	49	23	0	157	11	59	107	1e-14	61.6
C38719344	ENSORLP00000012059	60.98	41	16	0	100	222	327	367	3e-10	55.5
C38781613	ENSORLP00000025485	71.79	39	11	0	117	1	173	211	6e-15	67
scaffold235163	ENSORLP00000009999	83.33	24	4	0	1901	1972	42	65	1e-06	49.7
C39751289	ENSORLP00000022172	85.71	63	9	0	357	169	371	433	2e-32	120
scaffold241521	ENSORLP00000025851	89.47	57	6	0	564	394	324	380	1e-24	106
C39549745	ENSORLP00000005315	85.96	57	8	0	173	3	69	125	7e-27	102
scaffold399254	ENSORLP00000005498	69.7	99	24	2	306	10	94	186	4e-38	134
C38422679	ENSORLP00000002555	85.71	28	4	0	85	2	555	582	7e-13	63.5
C38812947	ENSORLP00000013215	94.74	19	1	0	93	149	277	295	8e-06	42.7
scaffold38435	ENSORLP00000015241	94.44	36	2	0	541	648	1509	1544	2e-18	78.6
scaffold423853	ENSORLP00000011713	62.2	82	3	1	608	853	56	109	8e-22	90.9
scaffold370946	ENSORLP00000014522	85.29	34	5	0	1422	1321	126	159	1e-24	67.8
scaffold276761	ENSORLP00000012070	100	23	0	0	386	318	720	742	4e-08	53.1
C39326739	ENSORLP00000019384	100	44	0	0	287	156	378	421	2e-24	95.9
C39041705	ENSORLP00000016375	96.15	52	2	0	256	101	528	579	6e-30	113
C40123069	ENSORLP00000011791	58.74	143	21	3	473	48	467	572	1e-68	147
scaffold425444	ENSORLP00000017214	72.73	77	19	1	337	561	1224	1300	2e-30	127
scaffold121728	ENSORLP00000010828	81.48	81	15	0	576	334	201	281	3e-41	151
C39873721	ENSORLP00000017341	44.03	159	35	2	474	1	142	247	6e-35	127
scaffold327452	ENSORLP00000001650	76.19	42	10	0	620	745	201	242	6e-26	68.9
C38637209	ENSORLP00000023513	82.22	45	8	0	43	177	238	282	5e-21	85.1
C39528409	ENSORLP00000011821	87.88	66	8	0	145	342	1574	1639	1e-13	67.4
C39503945	ENSORLP00000012853	97.37	38	1	0	135	248	100	137	7e-20	79
scaffold328424	ENSORLP00000000565	64.15	53	15	2	274	429	89	138	2e-13	65.1
scaffold316139	ENSORLP00000013350	100	52	0	0	380	225	178	229	7e-30	115
C40051097	ENSORLP00000001700	87.14	70	9	0	262	471	366	435	7e-32	121
C38443615	ENSORLP00000023513	93.18	44	3	0	71	202	180	223	2e-21	86.3
scaffold4964	ENSORLP00000015202	54.44	90	5	1	302	571	351	404	4e-19	88.6
C39360186	ENSORLP00000012239	92.31	26	2	0	307	230	1330	1355	1e-06	45.8
scaffold106883	ENSORLP00000009352	96.3	54	2	0	292	131	503	556	4e-28	114
scaffold201212	ENSORLP00000015254	70.73	82	17	1	395	640	131	205	5e-11	66.6
C40008117	ENSORLP00000001988	60.12	168	58	4	505	2	581	739	2e-36	137
scaffold428366	ENSORLP00000019115	86.36	44	6	0	885	754	275	318	1e-15	78.2
scaffold231532	ENSORLP00000002081	80.95	42	7	1	186	308	144	185	1e-15	76.3
C38616315	ENSORLP00000020960	60	55	17	1	213	49	96	145	8e-14	62.8
C39862731	ENSORLP00000012899	84.78	46	7	0	231	94	275	320	6e-40	93.6
C40083481	ENSORLP00000003556	46.67	225	45	2	52	726	413	562	5e-59	199
C38825543	ENSORLP00000006167	95.56	45	2	0	94	228	44	88	3e-24	93.6
C39574211	ENSORLP00000012165	94.59	74	4	0	44	265	156	229	1e-46	153
scaffold103782	ENSORLP00000020705	74.19	31	8	0	399	491	203	233	2e-09	55.5
scaffold393562	ENSORLP00000007942	46.12	206	16	4	989	1606	420	530	2e-40	157
scaffold410706	ENSORLP00000010723	91.38	58	5	0	771	944	64	121	4e-30	119
C39686167	ENSORLP00000006483	72	25	7	0	385	311	214	238	8e-14	46.6
scaffold218611	ENSORLP00000020590	100	47	0	0	1336	1476	167	213	4e-26	107
C38661375	ENSORLP00000016891	87.14	70	9	0	219	10	158	227	1e-35	125
C39205908	ENSORLP00000000287	93.55	93	6	0	281	3	363	455	4e-36	129
C38714122	ENSORLP00000013613	84	50	8	0	16	165	73	122	7e-22	89
scaffold81779	ENSORLP00000007713	91.43	35	3	0	238	342	349	383	3e-14	71.2
scaffold82878	ENSORLP00000022301	85.71	28	4	0	263	180	278	305	1e-09	57
scaffold37362	ENSORLP00000002885	63.2	125	9	2	520	891	127	215	4e-39	134
C39394957	ENSORLP00000019820	100	52	0	0	53	208	294	345	5e-29	108
scaffold254292	ENSORLP00000004926	61.9	126	17	3	282	659	1117	1211	5e-48	106
C39390249	ENSORLP00000012351	67.5	40	13	0	169	288	92	131	2e-10	54.3
C39656899	ENSORLP00000001194	77.78	27	6	0	156	76	1	27	7e-08	48.9
C38674823	ENSORLP00000007713	91.18	68	6	0	3	206	967	1034	2e-39	140
C39729609	ENSORLP00000020565	69.16	107	3	1	70	390	287	363	3e-42	147
scaffold60806	ENSORLP00000017806	71.84	103	22	2	951	1244	154	254	6e-23	97.1
scaffold194195	ENSORLP00000008568	62.5	48	18	0	324	181	609	656	7e-16	74.3
C38889423	ENSORLP00000017226	92.86	56	4	0	235	68	213	268	1e-29	112
scaffold149348	ENSORLP00000008031	62.75	51	17	2	15	164	188	237	4e-11	61.6
scaffold86808	ENSORLP00000020973	83.02	53	9	0	819	661	124	176	7e-42	99.8
C39348242	ENSORLP00000010541	92	50	4	0	294	145	250	299	3e-06	44.7
C39050775	ENSORLP00000018877	95.83	48	2	0	191	48	56	103	5e-28	100
scaffold358028	ENSORLP00000007555	51.49	101	31	2	94	342	156	256	2e-21	90.9
scaffold359516	ENSORLP00000016641	92.31	91	7	0	357	629	199	289	1e-66	153
scaffold93745	ENSORLP00000007808	46.34	82	0	1	203	448	181	218	5e-12	61.2
C39597885	ENSORLP00000020513	100	51	0	0	48	200	101	151	5e-32	108
scaffold409472	ENSORLP00000003330	89.29	28	3	0	382	465	108	135	8e-17	53.5
C39423809	ENSORLP00000020854	87.5	32	4	0	208	303	716	747	3e-11	60.1
scaffold248917	ENSORLP00000022972	43.75	64	12	1	273	82	291	330	1e-06	45.8
scaffold394034	ENSORLP00000000878	95.08	61	3	0	562	380	56	116	7e-44	135
C39647931	ENSORLP00000001784	55.56	54	24	0	89	250	111	164	1e-13	64.7
C38514299	ENSORLP00000003949	92	50	4	0	171	22	241	290	1e-28	105
C38604375	ENSORLP00000017701	86	50	7	0	213	64	121	170	2e-20	84.3
scaffold85708	ENSORLP00000000238	53.12	160	1	2	1190	711	388	473	1e-54	140
C39985599	ENSORLP00000002469	92.31	65	5	0	107	301	2507	2571	3e-35	134
scaffold420369	ENSORLP00000013628	90.48	21	2	0	378	316	158	178	8e-07	47
scaffold309147	ENSORLP00000001825	69.23	130	9	1	603	214	278	376	2e-48	172
C39660327	ENSORLP00000021041	86.67	45	6	0	56	190	18	62	6e-20	82
scaffold163260	ENSORLP00000018851	69.06	139	9	1	3112	3528	294	398	1e-49	191
C38598499	ENSORLP00000000265	78.43	51	11	0	198	46	211	261	2e-23	92
C38609043	ENSORLP00000015300	77.78	36	8	0	146	39	42	77	1e-13	64.3
C40014995	ENSORLP00000015686	42.24	116	60	3	606	271	594	706	3e-13	68.2
C38474225	ENSORLP00000019626	64.44	45	11	1	68	202	167	206	2e-12	61.6
scaffold400898	ENSORLP00000007414	73.58	53	14	0	2	160	285	337	2e-18	80.1
C39491863	ENSORLP00000010154	57.75	71	28	2	117	326	286	355	1e-20	85.5
C39215324	ENSORLP00000000201	63.64	55	16	1	247	95	1271	1325	5e-16	73.9
C38525377	ENSORLP00000018711	98.08	52	1	0	51	206	243	294	3e-29	107
scaffold315812	ENSORLP00000014655	66.67	24	7	1	942	874	425	448	8e-07	37.4
scaffold242048	ENSORLP00000023250	45.93	172	20	2	687	172	35	133	8e-34	129
scaffold294800	ENSORLP00000004226	58.49	53	22	0	11	169	1174	1226	6e-13	68.9
C39469293	ENSORLP00000018529	73.49	83	22	0	4	252	48	130	4e-42	137
C39066845	ENSORLP00000017736	85.71	56	8	0	35	202	68	123	3e-28	105
C38582555	ENSORLP00000002679	92.31	52	4	0	211	56	50	101	2e-28	105
C39055821	ENSORLP00000016057	92.5	40	3	0	92	211	431	470	2e-19	83.2
scaffold410571	ENSORLP00000014177	69.12	68	20	1	331	131	69	136	1e-22	91.7
C39253402	ENSORLP00000008183	93.94	33	2	0	201	103	274	306	1e-14	68.9
C39316109	ENSORLP00000018210	81.82	44	8	0	9	140	184	227	2e-19	80.5
C39908723	ENSORLP00000021515	100	46	0	0	171	34	1172	1217	3e-25	103
scaffold309896	ENSORLP00000008676	89.13	46	5	0	370	233	8	53	2e-17	87.4
scaffold414669	ENSORLP00000019717	81.69	71	13	0	887	675	1702	1772	2e-16	80.1
scaffold409812	ENSORLP00000003643	95.45	22	1	0	2773	2708	55	76	7e-06	46.2
scaffold420439	ENSORLP00000007779	87.27	55	7	0	324	488	98	152	1e-29	105
C39554461	ENSORLP00000017634	95	60	3	0	317	138	316	375	6e-34	123
scaffold370622	ENSORLP00000022470	84.78	46	6	1	150	287	11	55	5e-19	83.6
scaffold392390	ENSORLP00000006401	97.06	34	1	0	736	837	265	298	2e-13	69.3
scaffold350840	ENSORLP00000005707	68.03	122	39	0	606	241	1	122	9e-44	157
C38703395	ENSORLP00000015865	76.19	42	10	0	220	95	215	256	1e-13	65.1
C38669927	ENSORLP00000020637	70.31	64	19	0	201	10	403	466	4e-22	90.1
C39596781	ENSORLP00000021799	100	42	0	0	19	144	56	97	2e-22	87.8
C38521715	ENSORLP00000000708	91.3	23	2	0	85	153	1	23	7e-08	46.2
C38927691	ENSORLP00000001242	98	50	1	0	222	73	179	228	7e-27	104
scaffold374817	ENSORLP00000012070	65.38	104	10	1	677	988	491	568	4e-47	130
C39224116	ENSORLP00000024400	89.47	57	6	0	253	83	28	84	2e-31	114
C38551283	ENSORLP00000004862	87.5	48	6	0	42	185	222	269	5e-25	95.1
scaffold107697	ENSORLP00000023302	68.18	66	10	1	2	199	740	794	3e-16	80.9
scaffold81694	ENSORLP00000006439	52.13	94	12	1	276	557	61	121	7e-18	81.3
scaffold273505	ENSORLP00000021055	55.75	113	18	2	386	718	391	473	9e-33	107
scaffold302697	ENSORLP00000018764	100	43	0	0	2	130	671	713	2e-23	101
C39995419	ENSORLP00000006274	95.24	21	1	0	162	100	403	423	3e-06	46.6
C39229190	ENSORLP00000005364	54.41	68	29	1	61	258	1	68	4e-15	67.8
C39524969	ENSORLP00000020864	68.97	58	14	2	280	113	620	675	4e-13	65.9
C39566449	ENSORLP00000023689	90.74	54	5	0	349	188	205	258	1e-29	108
scaffold426127	ENSORLP00000011352	98.94	94	1	0	382	663	1	94	8e-63	199
C38780377	ENSORLP00000008245	70	40	12	0	190	71	135	174	1e-15	69.7
C39579407	ENSORLP00000014986	68	25	8	0	303	229	104	128	7e-07	44.7
scaffold92526	ENSORLP00000003723	60.38	53	20	1	309	154	96	148	9e-12	62
C38901869	ENSORLP00000018492	64.29	42	13	1	4	129	29	68	8e-11	55.5
scaffold39086	ENSORLP00000006315	96	50	2	0	485	634	477	526	4e-23	103
scaffold18453	ENSORLP00000007744	97.83	46	1	0	207	344	108	153	2e-35	95.1
scaffold236660	ENSORLP00000016814	94.74	19	1	0	226	170	123	141	4e-09	47
scaffold158698	ENSORLP00000025760	93.33	30	2	0	149	238	309	338	7e-13	63.9
C38873011	ENSORLP00000004115	96.88	32	1	0	141	236	202	233	5e-16	72
C39975165	ENSORLP00000019982	84.85	33	5	0	168	266	187	219	4e-19	57
C39776953	ENSORLP00000004752	58.62	58	24	0	385	212	23	80	4e-10	54.3
C39883057	ENSORLP00000006754	85.26	95	13	1	447	163	145	238	2e-09	54.7
scaffold15365	ENSORLP00000006967	84.51	71	11	0	716	928	566	636	2e-34	127
C39610571	ENSORLP00000012494	86.79	106	14	0	354	37	613	718	1e-57	191
scaffold339794	ENSORLP00000015319	60.47	86	10	1	375	632	87	148	3e-26	103
scaffold297977	ENSORLP00000018436	72.58	124	15	1	3	374	60	164	1e-51	174
scaffold400339	ENSORLP00000002101	50.79	63	5	2	518	330	235	271	1e-06	47
C39949411	ENSORLP00000003042	87.88	33	4	0	72	170	412	444	2e-12	64.3
C39222980	ENSORLP00000013387	97.3	74	2	0	9	230	94	167	5e-45	148
scaffold412782	ENSORLP00000016009	89.29	56	6	0	127	294	16	71	4e-29	107
scaffold193517	ENSORLP00000000106	84.91	53	8	0	569	411	251	303	4e-24	97.4
C39194689	ENSORLP00000007747	81.48	54	10	0	224	63	442	495	5e-14	67.8
C39056913	ENSORLP00000014252	90.7	43	4	0	260	132	147	189	3e-21	85.1
C39080847	ENSORLP00000013156	77.19	57	13	0	3	173	34	90	1e-13	64.7
C39277526	ENSORLP00000017634	75	28	7	0	108	191	2	29	2e-06	45.1
scaffold49644	ENSORLP00000013842	51.75	114	42	2	2	340	32	133	2e-22	91.3
scaffold62703	ENSORLP00000004221	63.1	84	10	2	382	633	408	470	2e-59	103
scaffold18071	ENSORLP00000001277	76.67	30	7	0	131	42	298	327	2e-07	52
C39126542	ENSORLP00000018491	83.33	42	7	0	237	112	24	65	3e-19	78.6
scaffold316692	ENSORLP00000000587	96.15	26	1	0	171	248	161	186	5e-10	55.1
scaffold138639	ENSORLP00000003919	82.76	58	7	1	174	1	74	128	1e-22	89.7
scaffold206746	ENSORLP00000023893	36.54	104	34	1	308	619	33	104	7e-11	58.2
scaffold103332	ENSORLP00000024298	48	125	35	2	173	544	218	313	4e-24	99
C39671417	ENSORLP00000023493	69.09	55	17	0	178	342	199	253	1e-22	86.3
C39806753	ENSORLP00000013613	63.55	107	10	1	337	17	298	375	7e-36	130
scaffold143444	ENSORLP00000006019	74.07	54	14	0	765	926	1	54	5e-16	80.1
scaffold19257	ENSORLP00000002555	43.37	83	9	1	412	660	470	514	1e-11	63.5
scaffold412498	ENSORLP00000017731	59.13	115	3	1	1386	1042	63	133	6e-33	129
C39605483	ENSORLP00000001162	67.77	121	2	1	1	363	34	117	2e-46	154
C38862255	ENSORLP00000000209	93.33	60	4	0	180	1	79	138	3e-36	126
C39611983	ENSORLP00000022840	88.64	44	5	0	306	175	195	238	5e-27	85.1
C39649781	ENSORLP00000011969	87.88	33	4	0	268	170	234	266	1e-25	69.7
scaffold161422	ENSORLP00000011665	64.9	151	9	2	699	247	41	147	3e-42	150
scaffold122387	ENSORLP00000025627	43.04	79	16	2	240	4	2	51	4e-10	55.1
C39492797	ENSORLP00000003878	93.94	33	2	0	173	271	244	276	6e-15	66.6
C39741167	ENSORLP00000005154	47.27	55	28	1	55	216	141	195	3e-06	45.1
scaffold283418	ENSORLP00000000526	69.74	76	18	1	952	725	52	122	2e-43	103
C39762271	ENSORLP00000014508	87.1	31	4	0	184	92	112	142	3e-13	65.9
C39374933	ENSORLP00000003772	45.95	74	8	1	87	308	1	42	6e-15	67.4
C38714802	ENSORLP00000023403	94.23	52	3	0	223	68	142	193	3e-28	102
C39578231	ENSORLP00000002811	84.85	66	10	0	31	228	79	144	7e-26	99.4
C39624375	ENSORLP00000004132	58.62	116	8	1	22	369	201	276	1e-37	134
C38868401	ENSORLP00000003042	75	44	11	0	78	209	49	92	7e-19	80.1
C39456663	ENSORLP00000011084	85.71	70	10	0	8	217	203	272	5e-36	129
scaffold46847	ENSORLP00000013519	93.75	32	2	0	152	247	124	155	1e-15	70.5
scaffold265263	ENSORLP00000007639	59.15	71	29	0	180	392	544	614	1e-08	56.2
scaffold93730	ENSORLP00000006338	78.05	41	9	0	576	698	465	505	2e-13	73.9
scaffold299240	ENSORLP00000014327	83.02	53	6	1	463	305	137	186	3e-22	93.2
C38572539	ENSORLP00000004401	92.86	56	4	0	183	16	540	595	2e-29	110
scaffold92600	ENSORLP00000009486	97.3	37	1	0	132	242	232	268	7e-42	80.9
C39434507	ENSORLP00000011259	91.18	34	3	0	155	54	366	399	5e-24	67.8
scaffold427824	ENSORLP00000016431	97.83	46	1	0	374	237	56	101	7e-26	101
scaffold203458	ENSORLP00000013808	55.08	118	10	3	463	122	568	646	4e-29	114
scaffold371498	ENSORLP00000017594	89.55	67	7	0	784	984	182	248	2e-39	129
scaffold203457	ENSORLP00000011869	54.64	97	20	2	432	142	551	623	3e-21	91.7
scaffold268655	ENSORLP00000008906	100	33	0	0	557	459	644	676	9e-15	75.5
C38860417	ENSORLP00000024379	91.89	37	3	0	125	235	111	147	6e-18	76.3
scaffold382315	ENSORLP00000005797	83.33	30	5	0	158	247	945	974	3e-18	59.3
C39377159	ENSORLP00000006629	78.79	33	7	0	210	308	316	348	4e-22	60.5
scaffold368460	ENSORLP00000007091	73.53	34	9	0	196	95	23	56	2e-12	55.1
C39175451	ENSORLP00000004537	91.21	91	8	0	275	3	94	184	7e-57	179
scaffold127598	ENSORLP00000002944	82.76	58	10	0	326	499	55	112	4e-27	104
C39018405	ENSORLP00000008247	84.85	33	5	0	74	172	186	218	2e-12	62.4
C39508997	ENSORLP00000001403	66.67	111	6	1	335	3	124	203	2e-40	141
C39342227	ENSORLP00000003574	88	50	6	0	164	15	901	950	7e-23	94
C38449629	ENSORLP00000025305	90.91	22	2	0	102	167	555	576	6e-09	52
C39907925	ENSORLP00000002129	87.5	32	4	0	407	502	807	838	4e-11	61.2
C39744537	ENSORLP00000008888	91.07	56	5	0	410	243	321	376	5e-30	113
C39396375	ENSORLP00000005498	74.55	55	14	0	197	33	300	354	5e-25	97.1
scaffold56762	ENSORLP00000023087	56.43	140	13	2	1197	778	79	170	4e-40	146
C39523643	ENSORLP00000023537	95.08	61	3	0	252	70	121	181	4e-34	123
scaffold229277	ENSORLP00000015636	97.67	43	1	0	956	828	71	113	3e-22	90.5
scaffold347896	ENSORLP00000004634	100	26	0	0	384	461	48	73	4e-19	58.2
C38976262	ENSORLP00000003355	95.65	69	3	0	209	3	62	130	1e-40	141
C39825579	ENSORLP00000021494	89.23	65	7	0	240	46	551	615	1e-42	119
C39647109	ENSORLP00000011905	77.27	66	15	0	123	320	73	138	3e-31	111
scaffold371035	ENSORLP00000001660	75.56	45	7	1	248	126	1	45	3e-12	64.3
C39777177	ENSORLP00000002481	96.43	28	1	0	218	135	223	250	1e-09	55.5
C39747753	ENSORLP00000000772	88.24	34	3	1	276	377	290	322	2e-11	60.1
scaffold174142	ENSORLP00000011702	75	68	17	0	720	923	283	350	7e-19	87
C38961895	ENSORLP00000007522	80.88	68	12	1	41	241	716	783	2e-30	114
scaffold73332	ENSORLP00000008952	64.49	138	10	2	2354	1941	425	523	3e-41	162
C38614807	ENSORLP00000006819	93.18	44	3	0	136	5	71	114	2e-21	85.1
C38482310	ENSORLP00000006112	95.38	65	3	0	201	7	164	228	2e-36	124
C38999281	ENSORLP00000010173	95.12	41	2	0	165	43	35	75	4e-20	83.6
scaffold321593	ENSORLP00000003405	86.36	44	6	0	707	576	514	557	2e-19	84
C39138830	ENSORLP00000023084	82.93	41	7	0	165	43	1	41	4e-19	77
C39669009	ENSORLP00000016085	98.33	60	1	0	133	312	62	121	4e-34	120
scaffold143256	ENSORLP00000021771	64.91	57	20	0	144	314	48	104	1e-23	80.9
C39179977	ENSORLP00000025601	75.86	87	21	0	270	10	402	488	5e-37	132
scaffold73422	ENSORLP00000014346	79.59	49	10	0	585	439	193	241	1e-22	82.4
scaffold272289	ENSORLP00000006535	66.67	45	15	0	877	1011	329	373	3e-12	70.1
C39403979	ENSORLP00000025398	58.93	56	17	3	251	102	145	200	3e-10	57
scaffold270996	ENSORLP00000008510	87.8	41	5	0	268	390	268	308	8e-20	83.2
C39314993	ENSORLP00000004535	100	80	0	0	297	58	162	241	4e-48	164
C38555283	ENSORLP00000025398	82.26	62	11	0	205	20	262	323	4e-32	116
scaffold423535	ENSORLP00000017696	76.67	30	7	0	3	92	123	152	1e-15	53.9
scaffold361041	ENSORLP00000005297	67.14	70	16	1	1095	1304	148	210	4e-11	62.8
scaffold39096	ENSORLP00000010883	100	19	0	0	515	571	76	94	5e-06	40.8
scaffold384668	ENSORLP00000008613	63.64	110	28	1	1158	829	1	98	2e-09	60.5
scaffold361777	ENSORLP00000007243	98.67	75	1	0	227	3	407	481	2e-48	155
C38511833	ENSORLP00000002979	84.62	52	8	0	42	197	1	52	1e-25	97.4
scaffold276348	ENSORLP00000003023	69.57	161	9	1	863	381	751	871	4e-75	204
scaffold47168	ENSORLP00000018904	71.43	28	8	0	259	176	118	145	3e-10	42.7
C39121822	ENSORLP00000013309	70.24	84	22	1	15	266	591	671	1e-13	66.6
C39236322	ENSORLP00000014244	100	47	0	0	285	145	74	120	7e-27	100
C39356634	ENSORLP00000014308	87.5	32	4	0	103	8	75	106	4e-15	62.4
C39756185	ENSORLP00000007816	100	59	0	0	237	413	179	237	5e-33	120
C39718103	ENSORLP00000008449	96.15	104	4	0	3	314	568	671	4e-64	210
scaffold62177	ENSORLP00000004137	52.54	177	36	3	862	1392	45	173	7e-46	168
C40007785	ENSORLP00000006167	93.48	46	3	0	449	312	135	180	1e-22	93.6
scaffold295186	ENSORLP00000012828	93.75	32	2	0	201	296	276	307	1e-11	57
scaffold399120	ENSORLP00000024797	92.11	38	3	0	143	256	28	65	7e-11	59.3
C39190415	ENSORLP00000021404	85.11	47	7	0	143	3	1	47	2e-23	88.2
C38470951	ENSORLP00000002612	72.06	68	17	1	204	1	310	375	9e-22	87
scaffold254274	ENSORLP00000007713	87.5	48	6	0	144	287	740	787	4e-25	94
C39098347	ENSORLP00000005398	98.08	52	1	0	171	16	76	127	4e-32	117
scaffold359991	ENSORLP00000007500	90.7	43	4	0	164	36	607	649	2e-25	84
scaffold424919	ENSORLP00000007500	60.9	133	5	1	547	149	329	414	4e-45	148
scaffold416497	ENSORLP00000012743	93.33	45	3	0	977	843	58	102	1e-21	92
scaffold355411	ENSORLP00000009601	84.78	46	7	0	310	447	162	207	6e-18	85.5
C38801393	ENSORLP00000023225	89.23	65	7	0	211	17	301	365	3e-19	81.6
C39369411	ENSORLP00000020816	90.2	51	5	0	54	206	123	173	2e-24	95.9
C38446257	ENSORLP00000020380	83.33	66	10	1	7	201	290	355	1e-31	114
scaffold129781	ENSORLP00000007771	87.5	32	4	0	270	175	55	86	2e-12	63.2
scaffold162331	ENSORLP00000017739	87.72	57	7	0	702	872	40	96	7e-14	72.8
C39054797	ENSORLP00000007942	96.43	28	1	0	176	259	545	572	4e-13	64.7
scaffold416479	ENSORLP00000009181	94	50	3	0	42	191	638	687	9e-25	101
C38767135	ENSORLP00000011791	98.36	61	1	0	213	31	805	865	3e-36	130
C39672297	ENSORLP00000021826	96.67	30	1	0	135	46	110	139	7e-13	63.2
scaffold236391	ENSORLP00000009350	71.82	110	4	1	30	359	419	501	3e-57	146
C39831969	ENSORLP00000018491	94.44	36	2	0	110	217	29	64	2e-18	78.2
scaffold60950	ENSORLP00000004785	82	50	9	0	4862	5011	175	224	7e-19	89.7
C39535863	ENSORLP00000025075	31.08	74	51	0	120	341	6	79	3e-07	47
C39321493	ENSORLP00000014508	70.83	48	14	0	200	57	296	343	6e-18	77.8
scaffold250828	ENSORLP00000021097	90.38	52	5	0	880	725	196	247	4e-24	102
scaffold344124	ENSORLP00000023591	65.91	44	14	1	204	76	6	49	5e-12	61.6
C38584587	ENSORLP00000005519	50	70	4	1	1	210	167	205	1e-11	57.8
C39481155	ENSORLP00000017981	64.71	68	21	1	19	222	510	574	3e-22	92.8
scaffold248391	ENSORLP00000001832	61.44	153	21	2	899	441	1281	1395	7e-47	172
C39337599	ENSORLP00000007744	89.8	49	5	0	275	129	548	596	2e-13	65.9
C39854917	ENSORLP00000013469	56.18	89	10	1	272	6	98	157	4e-22	93.6
C39773467	ENSORLP00000011587	85.71	49	7	0	48	194	1	49	6e-39	92.8
C39097035	ENSORLP00000014508	75.86	29	7	0	121	207	235	263	4e-08	49.7
scaffold425319	ENSORLP00000012942	82.35	51	9	0	1162	1010	646	696	2e-22	99.4
scaffold166217	ENSORLP00000000001	35.38	65	40	1	377	571	226	288	5e-10	46.6
scaffold206923	ENSORLP00000010898	90.77	65	6	0	1300	1106	146	210	3e-33	136
C40072967	ENSORLP00000017634	84.06	69	11	0	413	619	247	315	6e-23	96.3
scaffold9074	ENSORLP00000006020	84.78	46	7	0	157	294	136	181	2e-18	81.6
scaffold381149	ENSORLP00000008712	54.43	79	29	1	310	546	5	76	3e-21	87.8
C39234242	ENSORLP00000023880	75.41	61	14	1	54	236	33	92	1e-22	87
scaffold122625	ENSORLP00000018204	96.15	52	2	0	727	572	424	475	1e-39	105
C38778721	ENSORLP00000006904	93.1	29	2	0	227	141	504	532	3e-09	52.8
scaffold159931	ENSORLP00000013888	91.67	36	3	0	776	669	120	155	5e-14	68.9
scaffold25695	ENSORLP00000025752	62.5	64	24	0	1773	1964	309	372	1e-21	76.6
scaffold183499	ENSORLP00000002483	59.19	272	107	1	984	169	680	947	3e-81	201
scaffold48105	ENSORLP00000001706	81.25	32	6	0	104	9	385	416	3e-07	53.5
C38653273	ENSORLP00000004384	100	62	0	0	216	31	357	418	7e-37	129
C38552959	ENSORLP00000011089	92.06	63	5	0	200	12	192	254	1e-26	102
C38860643	ENSORLP00000015961	84.31	51	8	0	236	84	69	119	5e-25	95.5
C38965232	ENSORLP00000016805	85.25	61	9	0	8	190	666	726	1e-28	109
scaffold61861	ENSORLP00000009104	96.15	26	1	0	185	262	109	134	2e-10	55.1
scaffold262252	ENSORLP00000025398	74.51	51	8	1	728	591	192	242	8e-15	77
C38573837	ENSORLP00000003042	85.11	47	7	0	212	72	146	192	4e-23	91.3
C38783377	ENSORLP00000008564	84.44	45	7	0	143	9	16	60	2e-20	80.1
C39526643	ENSORLP00000013245	98.04	51	1	0	248	96	325	375	1e-29	110
C39266676	ENSORLP00000010344	79.31	58	12	0	287	114	220	277	3e-25	97.4
scaffold286766	ENSORLP00000008249	78.72	47	10	0	982	1122	128	174	2e-18	86.7
C39962029	ENSORLP00000018544	86.36	22	3	0	324	389	1	22	6e-11	49.7
C39918359	ENSORLP00000011703	88.68	53	6	0	236	394	223	275	3e-26	105
scaffold3809	ENSORLP00000017634	85	60	9	0	755	934	42	101	2e-24	103
C39539631	ENSORLP00000022467	85.94	64	9	0	110	301	28	91	8e-33	119
scaffold226335	ENSORLP00000017646	68.47	111	27	2	760	452	168	278	3e-38	148
scaffold216232	ENSORLP00000005976	79.55	44	9	0	9	140	1208	1251	2e-16	79.3
C39096619	ENSORLP00000021799	100	51	0	0	154	2	2	52	9e-31	107
C39299215	ENSORLP00000001984	91.11	45	4	0	160	294	153	197	2e-26	100
scaffold183707	ENSORLP00000012772	81.67	60	11	0	414	235	168	227	2e-28	107
scaffold149631	ENSORLP00000009601	77.42	31	7	0	1503	1595	335	365	1e-08	57
scaffold97570	ENSORLP00000015944	67.83	143	6	3	164	583	4036	4141	1e-49	177
C40013705	ENSORLP00000009887	81.97	61	9	1	603	427	498	558	1e-17	80.9
C39034177	ENSORLP00000016891	95.74	47	2	0	257	117	351	397	3e-25	97.4
C39840203	ENSORLP00000001729	75.51	49	12	0	45	191	286	334	4e-20	85.1
scaffold294267	ENSORLP00000003287	92.59	27	2	0	167	87	33	59	9e-09	54.7
C38507761	ENSORLP00000016835	76.56	64	15	0	13	204	295	358	5e-22	87.4
C38863529	ENSORLP00000019051	94.92	59	3	0	220	44	1	59	2e-20	80.9
C38977278	ENSORLP00000006598	89.8	49	5	0	102	248	77	125	9e-27	101
scaffold171258	ENSORLP00000008906	87.5	72	9	0	679	464	887	958	3e-32	90.5
scaffold16143	ENSORLP00000013108	77.78	27	6	0	844	764	447	473	2e-06	51.2
scaffold417201	ENSORLP00000022704	49.53	107	41	3	1356	1643	262	366	1e-24	75.1
C40028243	ENSORLP00000002500	61.7	47	18	0	156	16	595	641	7e-12	63.9
scaffold81972	ENSORLP00000007862	94.87	39	2	0	2410	2526	34	72	6e-16	76.6
scaffold160465	ENSORLP00000014421	82.35	51	9	0	555	707	512	562	1e-19	94
scaffold160460	ENSORLP00000008511	68.97	58	17	1	158	331	212	268	8e-18	80.9
C38878083	ENSORLP00000011006	100	29	0	0	7	93	157	185	5e-13	61.2
scaffold309546	ENSORLP00000012309	62.5	80	25	1	19	258	566	640	1e-21	93.2
C38486648	ENSORLP00000021668	83.33	42	7	0	158	33	574	615	1e-17	77
scaffold229267	ENSORLP00000025524	53.65	192	31	2	2514	3089	317	450	1e-38	154
scaffold274473	ENSORLP00000021763	60.5	119	40	2	710	354	250	361	4e-26	108
C39227468	ENSORLP00000015963	78.95	38	8	0	116	3	2	39	4e-15	67
C38727323	ENSORLP00000017515	92.45	53	4	0	173	15	215	267	3e-31	113
C38484740	ENSORLP00000022206	59.42	69	26	2	2	205	30	97	3e-15	67.8
C40006027	ENSORLP00000015780	81.25	48	9	0	381	524	38	85	1e-19	84.3
scaffold418989	ENSORLP00000021814	72.09	43	12	0	1	129	248	290	6e-14	71.6
scaffold379107	ENSORLP00000003055	73.47	49	10	1	2301	2155	784	829	5e-25	77.4
C39303743	ENSORLP00000021031	98.04	51	1	0	187	35	60	110	2e-27	104
C39558121	ENSORLP00000001739	86.05	43	6	0	223	351	44	86	7e-29	76.6
scaffold228192	ENSORLP00000009712	61.34	238	15	4	360	1073	1	161	7e-119	263
C39360892	ENSORLP00000020359	97.83	46	1	0	144	281	67	112	1e-25	96.7
scaffold135953	ENSORLP00000024894	84.62	52	8	0	2085	1930	180	231	1e-28	105
C39215290	ENSORLP00000020637	75	28	7	0	202	119	936	963	1e-07	48.9
scaffold238369	ENSORLP00000016557	91.07	56	5	0	2405	2572	16	71	4e-28	112
scaffold195455	ENSORLP00000025283	59.71	139	44	2	1866	1453	200	327	3e-39	147
C39665399	ENSORLP00000008684	80.3	66	13	0	17	214	222	287	2e-26	105
C39553535	ENSORLP00000005976	88.89	27	3	0	236	156	991	1017	2e-09	55.1
scaffold421740	ENSORLP00000017533	41.69	331	119	4	1537	545	6	262	5e-74	238
scaffold151628	ENSORLP00000020259	88.24	51	6	0	478	326	559	609	1e-23	98.2
C38627109	ENSORLP00000007500	90.91	33	3	0	216	118	112	144	4e-12	61.2
scaffold258259	ENSORLP00000006841	96.72	61	2	0	249	431	1598	1658	6e-57	132
scaffold328666	ENSORLP00000008283	98.33	60	1	0	1138	959	102	161	7e-46	122
C38901667	ENSORLP00000012253	75	28	7	0	48	131	47	74	9e-09	50.8
scaffold330260	ENSORLP00000020543	94.12	34	2	0	63	164	96	129	6e-17	75.1
C39138822	ENSORLP00000011411	97.4	77	2	0	253	23	55	131	9e-49	160
scaffold181391	ENSORLP00000021763	85.11	47	7	0	781	641	479	525	2e-18	84.7
C39502975	ENSORLP00000006850	73.85	65	11	2	8	184	149	213	7e-25	97.1
C38921829	ENSORLP00000003007	71.83	71	20	0	9	221	707	777	1e-25	100
scaffold428492	ENSORLP00000002774	65.87	126	15	1	561	938	873	970	7e-91	161
scaffold428848	ENSORLP00000007266	71.91	178	50	0	84	617	96	273	3e-79	251
scaffold9218	ENSORLP00000010907	70.59	102	0	1	335	640	1073	1144	3e-57	143
C39369799	ENSORLP00000007744	80	40	8	0	81	200	606	645	1e-14	69.7
scaffold96703	ENSORLP00000020838	65.12	43	8	1	47	175	96	131	5e-12	62.4
C38414149	ENSORLP00000004384	95.31	64	3	0	7	198	416	479	2e-35	125
C39409271	ENSORLP00000013747	78.43	51	11	0	316	164	570	620	2e-18	80.9
scaffold199763	ENSORLP00000016375	83.78	37	6	0	1	111	1206	1242	8e-13	63.9
C40002523	ENSORLP00000024127	85.11	47	7	0	589	449	242	288	2e-20	87
scaffold145834	ENSORLP00000010708	92.86	28	2	0	141	224	957	984	4e-14	69.7
C38488978	ENSORLP00000002616	91.18	34	3	0	156	55	60	93	2e-15	69.7
scaffold420299	ENSORLP00000010415	76.8	250	44	3	848	99	1319	1554	5e-71	247
scaffold235996	ENSORLP00000000878	100	21	0	0	610	672	376	396	1e-12	45.8
C38681817	ENSORLP00000015863	87.76	49	6	0	72	218	744	792	9e-27	103
C39301199	ENSORLP00000010086	92.31	52	4	0	11	166	673	724	6e-27	104
C38532797	ENSORLP00000021659	91.67	36	3	0	145	38	157	192	3e-15	67.8
scaffold40850	ENSORLP00000023120	76.92	26	6	0	1361	1438	38	63	6e-07	50.1
C39233628	ENSORLP00000017857	78.82	85	18	0	257	3	71	155	1e-44	145
C39810393	ENSORLP00000023266	89.09	55	6	0	247	83	82	136	1e-29	107
scaffold103916	ENSORLP00000018606	70.73	164	10	1	841	350	260	385	1e-71	223
scaffold11389	ENSORLP00000003481	97.56	41	1	0	530	652	7	47	2e-19	88.6
C40004465	ENSORLP00000021255	93.33	45	3	0	405	271	32	76	4e-20	85.5
C39772905	ENSORLP00000007243	96.34	82	3	0	181	426	1	82	7e-50	169
scaffold225490	ENSORLP00000002216	85.71	35	5	0	779	675	50	84	1e-12	63.9
C40126939	ENSORLP00000002079	85.23	88	13	0	413	150	657	744	2e-44	164
scaffold361452	ENSORLP00000003269	84.09	44	7	0	382	513	457	500	1e-16	79.7
C38877283	ENSORLP00000002849	70.37	54	16	0	40	201	356	409	5e-20	84.3
scaffold408360	ENSORLP00000023093	95.24	42	2	0	875	750	283	324	3e-18	90.1
scaffold319383	ENSORLP00000007708	90.6	149	14	0	639	193	59	207	1e-110	290
scaffold93536	ENSORLP00000014602	55	120	12	2	1	360	610	687	7e-29	112
scaffold299080	ENSORLP00000013924	95.45	22	1	0	568	503	295	316	4e-06	48.5
scaffold271562	ENSORLP00000014429	97.48	119	3	0	581	225	69	187	4e-90	240
scaffold219715	ENSORLP00000011819	95.83	24	1	0	998	1069	98	121	9e-09	55.5
C38994532	ENSORLP00000000345	96.49	57	2	0	251	81	13	69	2e-32	117
C39522987	ENSORLP00000015780	50	108	3	1	324	1	109	165	8e-22	87.8
scaffold328503	ENSORLP00000023365	50	170	43	3	935	1444	18	145	5e-41	148
C39321489	ENSORLP00000007000	75.44	57	14	0	52	222	130	186	2e-22	92
scaffold338261	ENSORLP00000000607	63.64	88	28	1	852	601	1372	1459	2e-22	102
scaffold408704	ENSORLP00000001663	54.72	53	20	1	2	148	110	162	6e-09	53.5
scaffold103865	ENSORLP00000009887	96.77	62	2	0	429	614	391	452	2e-36	134
C40076109	ENSORLP00000013369	83.33	42	7	0	573	448	471	512	5e-18	83.2
scaffold358946	ENSORLP00000000055	94.87	39	2	0	3	119	87	125	5e-20	84.7
scaffold403953	ENSORLP00000015908	59.57	94	7	1	1570	1289	364	426	7e-24	104
C39628271	ENSORLP00000000731	81.58	38	7	0	135	248	39	76	1e-14	65.9
C38706552	ENSORLP00000007068	84.85	33	5	0	125	223	220	252	2e-11	58.9
scaffold278436	ENSORLP00000016107	91.11	45	4	0	357	491	106	150	6e-22	95.5
C39531587	ENSORLP00000000104	55.91	93	13	1	3	281	186	250	8e-25	96.7
scaffold126192	ENSORLP00000001056	97.62	42	1	0	1095	970	160	201	5e-19	87
scaffold326311	ENSORLP00000024160	64.29	56	11	1	262	95	125	171	5e-15	70.1
scaffold150151	ENSORLP00000007708	34.2	269	113	4	3	809	141	345	8e-81	137
C38732319	ENSORLP00000011411	70.27	37	11	0	137	27	21	57	3e-13	63.9
C38510885	ENSORLP00000021473	68.75	48	14	1	2	145	309	355	3e-07	46.6
scaffold338461	ENSORLP00000009499	58.95	95	0	1	1646	1362	65	120	4e-23	97.4
scaffold308084	ENSORLP00000001501	100	47	0	0	234	374	421	467	4e-23	103
C39300317	ENSORLP00000003473	66.67	54	16	1	295	140	148	201	1e-15	69.7
C39447851	ENSORLP00000010082	65.74	108	0	1	325	2	458	528	2e-36	133
C39373281	ENSORLP00000007038	58.93	56	21	1	168	1	40	93	9e-12	60.8
scaffold358013	ENSORLP00000015786	100	48	0	0	210	67	343	390	5e-25	100
scaffold166335	ENSORLP00000013351	61.18	85	25	2	43	273	275	359	8e-07	50.1
C38701517	ENSORLP00000015886	85.42	48	7	0	204	61	212	259	5e-23	90.5
C39987815	ENSORLP00000012671	65.96	141	16	1	546	124	473	581	1e-54	185
scaffold16567	ENSORLP00000019677	65.42	107	3	1	650	330	132	204	4e-37	131
C39968199	ENSORLP00000009906	97.14	35	1	0	554	450	173	207	1e-21	70.1
C39600007	ENSORLP00000014128	80.56	36	7	0	1	108	586	621	5e-14	68.6
scaffold391697	ENSORLP00000003299	70.73	41	12	0	711	589	106	146	3e-11	63.5
scaffold372611	ENSORLP00000024783	100	51	0	0	719	567	235	285	6e-27	107
scaffold274266	ENSORLP00000000748	80.26	76	5	1	8	235	180	245	1e-31	114
C39667729	ENSORLP00000021055	100	50	0	0	234	383	262	311	6e-45	103
scaffold351187	ENSORLP00000011327	81.82	55	10	0	206	370	348	402	2e-22	68.6
scaffold381935	ENSORLP00000004836	91.53	59	4	1	192	16	104	161	6e-30	114
scaffold11534	ENSORLP00000020565	82.76	29	5	0	843	757	412	440	2e-14	50.4
C39758089	ENSORLP00000003154	95.12	41	2	0	16	138	210	250	4e-13	64.3
C38694269	ENSORLP00000018012	94.23	52	3	0	220	65	240	291	4e-29	107
scaffold32269	ENSORLP00000011626	79.41	34	7	0	307	206	172	205	1e-21	60.1
C39310381	ENSORLP00000015013	74.51	51	9	1	144	4	554	604	4e-17	77
scaffold283474	ENSORLP00000004494	76.81	69	16	0	1108	902	251	319	5e-14	73.6
scaffold376288	ENSORLP00000010169	100	37	0	0	134	24	81	117	2e-17	76.3
C38748333	ENSORLP00000022329	89.58	48	5	0	146	3	108	155	1e-22	90.9
C40125491	ENSORLP00000001140	91.3	23	2	0	160	228	23	45	2e-07	50.8
scaffold383516	ENSORLP00000025094	81.48	27	5	0	1562	1482	1	27	2e-08	53.1
C38568173	ENSORLP00000006953	93.75	64	4	0	14	205	71	134	2e-35	120
C38901215	ENSORLP00000020383	93.33	60	4	0	20	199	329	388	2e-32	117
scaffold189537	ENSORLP00000009596	92.16	51	4	0	529	377	462	512	8e-27	63.5
scaffold30738	ENSORLP00000003868	55.24	143	29	2	1606	1178	184	291	5e-38	149
scaffold331614	ENSORLP00000021668	95.83	48	2	0	2129	1986	348	395	3e-29	98.2
C40131617	ENSORLP00000019931	89.29	28	3	0	11	94	142	169	2e-09	56.2
scaffold242729	ENSORLP00000011706	91.89	37	3	0	1365	1255	47	83	5e-28	75.5
scaffold213528	ENSORLP00000010736	65	120	3	1	651	292	1	81	2e-26	107
scaffold375397	ENSORLP00000005467	64.71	153	50	1	501	55	99	251	8e-55	189
C39731375	ENSORLP00000004016	73.81	84	18	1	284	33	499	578	8e-35	129
scaffold24426	ENSORLP00000002765	62.32	69	20	2	375	172	416	479	5e-27	81.3
scaffold378465	ENSORLP00000005813	100	24	0	0	340	269	101	124	3e-17	53.9
scaffold318617	ENSORLP00000016596	67.14	70	17	1	946	737	690	753	4e-25	106
C40131293	ENSORLP00000019499	97.56	41	1	0	247	369	34	74	2e-19	82
C38528389	ENSORLP00000021308	96.43	28	1	0	33	116	257	284	2e-11	57.4
C39004881	ENSORLP00000003214	53.85	39	18	0	253	137	111	149	1e-06	45.1
scaffold54700	ENSORLP00000001025	90.91	264	14	1	1092	301	55	308	2e-157	452

## Sheet: spotted gar
croaker sequence	Spotted gar protein	Percent identity	Alignment length	Number of mismatches	Number of gap opens	Start position in query	End position in query	Start position in target	End position in target	Evalue	Bit score
scaffold399254	ENSLOCP00000005322	53.21	109	45	2	333	7	64	166	2e-32	118
C39235384	ENSLOCP00000003388	63.16	57	20	1	195	25	120	175	2e-09	54.3
scaffold184009	ENSLOCP00000005515	80.7	57	11	0	1508	1338	196	252	2e-21	94.7
scaffold412428	ENSLOCP00000017734	85	20	3	0	296	237	286	305	3e-06	40.8
scaffold371510	ENSLOCP00000011974	90	60	6	0	1	180	96	155	2e-30	108
scaffold26422	ENSLOCP00000017903	92.31	65	5	0	6098	6292	72	136	5e-33	130
scaffold205964	ENSLOCP00000015461	77.42	62	14	0	342	157	237	298	3e-31	115
scaffold226274	ENSLOCP00000006882	69.57	69	21	0	1	207	363	431	2e-19	91.7
C39174565	ENSLOCP00000003276	54.69	64	27	2	91	276	1	64	7e-13	62.4
C39810393	ENSLOCP00000014133	76.36	55	13	0	247	83	95	149	3e-25	96.3
scaffold394034	ENSLOCP00000012772	82.61	69	10	1	518	318	97	165	5e-41	128
scaffold39833	ENSLOCP00000015381	89.58	48	4	1	161	301	2315	2362	5e-19	82.8
C38474225	ENSLOCP00000013942	55.56	45	18	1	68	202	171	213	8e-11	57
scaffold37037	ENSLOCP00000016710	48.33	60	9	2	112	225	394	453	2e-08	39.3
C39758089	ENSLOCP00000005452	90	40	4	0	16	135	212	251	2e-12	62.4
C38452359	ENSLOCP00000013422	53.66	41	19	0	77	199	358	398	2e-07	47.4
scaffold180447	ENSLOCP00000010196	90.32	31	3	0	108	200	297	327	2e-16	63.2
scaffold286766	ENSLOCP00000016284	65.12	43	15	0	937	1065	130	172	5e-14	73.6
scaffold1565	ENSLOCP00000017862	59.65	57	23	0	1260	1090	704	760	3e-16	66.6
scaffold4964	ENSLOCP00000015469	52.22	90	7	1	270	539	334	387	6e-18	84.3
C39100583	ENSLOCP00000013728	68.57	70	22	0	259	50	290	359	8e-16	71.2
C38657321	ENSLOCP00000022404	94.37	71	4	0	215	3	38	108	9e-43	140
scaffold4429	ENSLOCP00000019014	46.02	113	52	3	623	309	27	138	1e-18	83.6
scaffold405263	ENSLOCP00000012787	90.48	21	2	0	348	286	434	454	0.0003	38.9
C39263788	ENSLOCP00000011177	71.93	57	14	1	124	288	122	178	2e-21	86.3
C39266676	ENSLOCP00000012523	84.31	51	8	0	290	138	221	271	4e-24	94
C39301199	ENSLOCP00000017866	90.38	52	5	0	11	166	661	712	2e-27	106
scaffold274969	ENSLOCP00000018265	54.55	242	20	4	966	241	3490	3641	2e-72	187
scaffold253904	ENSLOCP00000015290	65.79	76	20	2	717	493	173	243	3e-20	91.3
C39326939	ENSLOCP00000014788	72.73	77	17	1	247	17	752	824	2e-29	112
scaffold263341	ENSLOCP00000009919	76.67	30	6	1	92	3	109	137	4e-10	41.2
C39337599	ENSLOCP00000015113	77.55	49	11	0	275	129	553	601	7e-10	55.5
C38594621	ENSLOCP00000018751	75	44	11	0	70	201	145	188	1e-05	41.6
scaffold149478	ENSLOCP00000004623	97.37	38	1	0	67	180	1940	1977	1e-17	88.6
C39245008	ENSLOCP00000003668	100	55	0	0	26	190	395	449	3e-16	73.9
scaffold311974	ENSLOCP00000013202	62.71	118	10	1	284	637	782	865	3e-36	140
scaffold193134	ENSLOCP00000004426	88.89	45	5	0	271	137	242	286	1e-21	87.8
C39060509	ENSLOCP00000003668	58.54	41	17	0	119	241	300	340	2e-10	56.6
scaffold408360	ENSLOCP00000003005	90.48	42	4	0	1800	1675	207	248	3e-16	83.2
scaffold100929	ENSLOCP00000016473	95.35	43	2	0	579	451	29	71	3e-29	89.4
scaffold127598	ENSLOCP00000019730	83.67	49	8	0	301	447	70	118	3e-23	93.2
scaffold162331	ENSLOCP00000002344	88.33	60	7	0	609	788	39	98	1e-21	79.3
C39533273	ENSLOCP00000015719	80	30	6	0	235	146	47	76	1e-12	61.2
scaffold105792	ENSLOCP00000008455	97.67	43	1	0	525	653	1	43	8e-23	92
scaffold179524	ENSLOCP00000001637	69.88	83	25	0	1160	912	155	237	4e-35	110
C38994532	ENSLOCP00000007896	92.16	51	4	0	233	81	19	69	9e-27	101
C39726001	ENSLOCP00000004278	72.5	40	7	1	240	121	136	171	2e-09	55.1
C39450499	ENSLOCP00000016354	76.19	42	10	0	158	283	111	152	5e-17	73.2
C39048689	ENSLOCP00000002449	81.82	66	12	0	19	216	139	204	7e-31	114
scaffold343689	ENSLOCP00000006490	70.49	61	18	0	867	685	350	410	2e-37	89.7
C39233882	ENSLOCP00000007896	92.75	69	5	0	214	8	1	69	2e-29	109
scaffold298567	ENSLOCP00000011659	64.17	240	80	4	1213	509	843	1081	1e-84	284
C39510717	ENSLOCP00000017938	41.67	72	33	3	58	273	32	94	5e-06	43.5
scaffold9218	ENSLOCP00000017918	67.68	164	14	2	121	585	1020	1153	3e-61	216
C39434625	ENSLOCP00000004176	92.31	26	2	0	3	80	14	39	3e-08	50.1
C38904261	ENSLOCP00000015649	85.71	28	4	0	242	159	58	85	8e-12	57
scaffold57047	ENSLOCP00000000914	50.45	111	11	1	3126	2794	402	468	2e-23	105
scaffold183364	ENSLOCP00000009270	39.39	132	39	5	303	668	219	319	1e-12	69.7
scaffold60598	ENSLOCP00000012184	65.79	114	5	1	1988	1647	239	318	5e-36	139
C39035909	ENSLOCP00000009726	66.67	33	11	0	157	59	22	54	9e-09	51.6
scaffold150287	ENSLOCP00000012905	90	40	4	0	172	291	371	410	5e-15	77.4
C38955713	ENSLOCP00000003287	95	20	1	0	238	179	255	274	1e-07	48.1
C39157040	ENSLOCP00000009294	58.06	31	12	1	133	225	342	371	0.003	35
scaffold192268	ENSLOCP00000014129	73.33	30	4	1	708	619	417	442	0.0002	42.7
scaffold182942	ENSLOCP00000016192	73.13	67	8	1	1032	1232	1022	1078	1e-22	101
scaffold9074	ENSLOCP00000003388	47.52	141	27	3	59	433	96	205	1e-28	123
scaffold232903	ENSLOCP00000014090	96.77	31	1	0	54	146	579	609	2e-12	62.8
scaffold58388	ENSLOCP00000017704	43.33	30	17	0	709	620	376	405	0.003	38.5
scaffold354545	ENSLOCP00000016891	35.53	76	49	0	14	241	136	211	0.004	37.7
scaffold160143	ENSLOCP00000009894	86.15	65	9	0	1017	823	199	263	1e-47	118
scaffold348531	ENSLOCP00000009861	81.82	44	8	0	16	147	425	468	6e-15	69.7
scaffold215903	ENSLOCP00000014637	58.7	46	19	0	162	25	19	64	7e-11	56.2
scaffold198386	ENSLOCP00000005566	87.5	32	4	0	4	99	185	216	4e-13	63.9
C38674329	ENSLOCP00000007534	88.46	26	3	0	105	182	144	169	3e-07	47
C39253402	ENSLOCP00000005278	87.88	33	4	0	201	103	128	160	2e-14	66.6
C39241248	ENSLOCP00000013439	91.18	34	3	0	77	178	1	34	6e-14	67
C39015407	ENSLOCP00000014193	100	43	0	0	80	208	3549	3591	1e-23	95.9
scaffold296896	ENSLOCP00000009697	77.36	53	12	0	171	13	32	84	2e-22	92.4
scaffold299080	ENSLOCP00000002981	100	20	0	0	562	503	293	312	3e-05	45.4
scaffold170619	ENSLOCP00000003785	53.45	174	44	5	608	1123	716	854	7e-42	160
scaffold421824	ENSLOCP00000016625	69.23	91	23	2	338	81	12	102	9e-11	57
C38410649	ENSLOCP00000005423	96.77	31	1	0	93	1	132	162	5e-15	68.2
scaffold331076	ENSLOCP00000014326	83.33	24	4	0	903	832	400	423	0.0001	43.5
C38711408	ENSLOCP00000003847	77.78	27	6	0	193	113	130	156	1e-08	48.5
scaffold236660	ENSLOCP00000014983	60	20	8	0	203	144	140	159	0.0003	34.7
C38486312	ENSLOCP00000005964	88.46	52	6	0	22	177	846	897	3e-25	99
C39144490	ENSLOCP00000010424	73.47	49	13	0	271	125	160	208	6e-19	78.6
scaffold199635	ENSLOCP00000009526	56.1	82	32	1	431	186	168	245	3e-24	100
C38892883	ENSLOCP00000010940	93.62	47	3	0	97	237	562	608	4e-22	90.9
scaffold233083	ENSLOCP00000008445	77.36	53	12	0	1225	1383	615	667	4e-18	88.2
C39298757	ENSLOCP00000013945	62.5	72	26	1	57	269	92	163	1e-23	92.8
scaffold160465	ENSLOCP00000009493	75	52	13	0	506	661	513	564	4e-18	89
C39732717	ENSLOCP00000016334	48.94	47	23	1	27	164	700	746	0.002	37
C39001035	ENSLOCP00000005430	66.67	84	27	1	3	251	267	350	3e-33	122
C39048313	ENSLOCP00000012732	78.05	82	18	0	248	3	406	487	5e-39	136
C39854917	ENSLOCP00000017862	52.81	89	13	1	272	6	94	153	1e-19	86.3
scaffold52365	ENSLOCP00000009017	72.15	79	20	2	365	598	91	168	3e-29	114
scaffold214001	ENSLOCP00000016117	85.71	21	3	0	262	200	715	735	4e-05	40.8
C38713806	ENSLOCP00000006676	91.23	57	5	0	2	172	115	171	6e-09	51.6
scaffold166335	ENSLOCP00000013640	68.29	41	12	1	128	250	350	389	7e-08	52.8
scaffold393006	ENSLOCP00000000497	50	86	27	2	343	86	7	76	2e-12	63.5
scaffold12843	ENSLOCP00000016301	93.18	44	3	0	1823	1692	323	366	2e-20	94.4
scaffold283418	ENSLOCP00000007039	64.75	122	16	1	1369	1004	350	444	2e-65	161
scaffold101820	ENSLOCP00000002135	90	30	3	0	122	211	123	152	2e-13	60.1
C39354980	ENSLOCP00000007347	66.67	24	8	0	2	73	341	364	0.0004	37.7
C39451613	ENSLOCP00000011787	100	53	0	0	166	324	1	53	1e-32	115
C38604375	ENSLOCP00000002766	84	50	8	0	213	64	191	240	4e-20	83.6
scaffold9560	ENSLOCP00000004627	87.18	39	5	0	1057	1173	154	192	1e-08	56.6
C39102981	ENSLOCP00000014894	48.86	88	2	1	1	264	562	606	5e-18	79
C40013705	ENSLOCP00000004713	87.72	57	7	0	597	427	458	514	1e-23	98.6
scaffold138639	ENSLOCP00000014061	85.45	55	8	0	165	1	75	129	4e-24	93.6
C39644063	ENSLOCP00000003572	96.43	28	1	0	375	292	9	36	4e-11	57.4
scaffold93536	ENSLOCP00000013941	57.8	109	11	2	1	312	612	690	3e-28	109
C39447851	ENSLOCP00000006539	65.74	108	0	1	325	2	641	711	6e-36	132
C38972758	ENSLOCP00000017031	58.46	65	23	1	242	48	20	80	2e-17	76.6
scaffold64257	ENSLOCP00000017121	67.74	31	10	0	372	280	93	123	2e-07	48.5
scaffold38144	ENSLOCP00000003496	48.41	126	30	1	819	1196	222	312	7e-25	110
scaffold354476	ENSLOCP00000005311	84.34	83	13	0	299	547	221	303	3e-51	149
scaffold341235	ENSLOCP00000020356	87.8	41	5	0	724	602	24	64	7e-31	81.6
scaffold326958	ENSLOCP00000015194	93.94	66	4	0	225	422	138	203	3e-36	136
C39718103	ENSLOCP00000009653	87.5	104	13	0	3	314	566	669	5e-58	193
scaffold396347	ENSLOCP00000003873	93.1	58	4	0	312	139	1	58	2e-32	117
scaffold260929	ENSLOCP00000017840	94	50	3	0	459	310	1	50	2e-22	102
scaffold420369	ENSLOCP00000008757	90.48	21	2	0	378	316	158	178	1e-06	46.2
C38657031	ENSLOCP00000006647	94.44	18	1	0	8	61	469	486	0.0001	38.9
C38609043	ENSLOCP00000008412	77.78	36	8	0	146	39	42	77	9e-14	64.7
scaffold406894	ENSLOCP00000013794	76.79	56	12	1	166	333	114	168	1e-21	87.4
C38584587	ENSLOCP00000005349	41.43	70	10	1	1	210	169	207	7e-08	47.4
scaffold358522	ENSLOCP00000004131	49.3	71	11	3	120	329	161	207	2e-08	54.7
scaffold317178	ENSLOCP00000016112	82.22	45	8	0	10	144	677	721	8e-18	82.4
C39586483	ENSLOCP00000007306	93.75	32	2	0	58	153	493	524	6e-13	65.1
scaffold158885	ENSLOCP00000000652	64.1	78	21	3	713	940	360	432	5e-11	65.5
scaffold381935	ENSLOCP00000010457	91.53	59	4	1	192	16	104	161	2e-30	114
C39090669	ENSLOCP00000000975	89.29	28	3	0	56	139	636	663	1e-10	57.4
C38914933	ENSLOCP00000017275	83.93	56	9	0	168	1	421	476	7e-20	83.6
scaffold315238	ENSLOCP00000004935	68.63	51	8	1	96	224	68	118	2e-17	76.3
C39755927	ENSLOCP00000007571	82.76	29	5	0	256	342	37	65	5e-11	57.8
scaffold375397	ENSLOCP00000018492	93.85	65	4	0	249	55	187	251	4e-34	130
scaffold236648	ENSLOCP00000020891	59.6	151	31	3	1010	558	190	310	8e-48	167
C39907915	ENSLOCP00000019418	56.14	57	25	0	197	367	524	580	2e-21	73.9
scaffold70939	ENSLOCP00000006812	83.08	65	10	1	800	991	436	500	7e-38	112
scaffold392779	ENSLOCP00000007859	61.11	36	14	0	15	122	177	212	1e-06	48.9
C39993445	ENSLOCP00000004627	56.25	32	14	0	286	381	1	32	1e-05	44.3
C38432301	ENSLOCP00000014682	71.43	42	10	1	201	76	411	450	4e-14	66.2
scaffold206895	ENSLOCP00000017646	70	40	10	1	6	125	414	451	3e-09	55.5
scaffold425444	ENSLOCP00000007131	56.41	78	32	1	334	561	1392	1469	8e-23	103
C38542299	ENSLOCP00000017294	92.06	63	5	0	203	15	659	721	2e-32	119
scaffold300982	ENSLOCP00000019015	67.74	31	10	0	1799	1707	278	308	4e-06	49.3
C39266554	ENSLOCP00000015147	80	35	7	0	1	105	370	404	1e-14	53.5
scaffold26612	ENSLOCP00000019796	70.27	37	11	0	113	3	72	108	6e-09	51.6
scaffold154828	ENSLOCP00000002389	35.59	59	37	1	507	683	122	179	0.0002	42.4
scaffold162585	ENSLOCP00000014193	97.62	42	1	0	591	466	4610	4651	2e-34	92.8
C38948237	ENSLOCP00000011301	95	60	3	0	235	56	148	207	8e-24	92.4
scaffold198245	ENSLOCP00000001376	72	50	14	0	320	171	236	285	9e-18	83.6
scaffold148696	ENSLOCP00000011752	88.89	36	4	0	300	193	1	36	2e-13	65.9
C39629127	ENSLOCP00000020584	76.47	34	8	0	271	372	18	51	1e-12	63.5
scaffold266368	ENSLOCP00000005532	76.74	43	6	1	3	131	66	104	3e-15	67.4
C39671417	ENSLOCP00000013586	65.45	55	19	0	178	342	213	267	5e-19	76.3
C39667729	ENSLOCP00000017782	100	50	0	0	234	383	260	309	1e-44	103
scaffold206959	ENSLOCP00000009725	100	29	0	0	162	248	155	183	4e-13	63.2
C40081691	ENSLOCP00000015781	90.91	44	4	0	52	183	132	175	3e-21	89.4
C38984752	ENSLOCP00000010135	76.92	39	8	1	133	246	426	464	1e-10	57.4
scaffold331385	ENSLOCP00000021908	85.71	21	3	0	65	3	78	98	1e-10	43.1
scaffold82372	ENSLOCP00000012426	78.85	52	11	0	1334	1489	74	125	8e-20	91.3
scaffold414669	ENSLOCP00000010303	55.13	78	29	1	827	612	1753	1830	2e-08	55.1
C40082385	ENSLOCP00000005834	71.11	45	13	0	148	14	21	65	2e-16	79
scaffold175489	ENSLOCP00000002120	50.6	251	41	4	1138	386	186	353	7e-77	202
C38567279	ENSLOCP00000011732	100	46	0	0	73	210	325	370	5e-26	100
scaffold428462	ENSLOCP00000019252	48.23	141	32	4	773	1183	421	524	6e-26	111
C39491863	ENSLOCP00000017115	76.92	52	11	1	174	326	307	358	1e-21	88.6
C39725877	ENSLOCP00000010212	79.41	34	7	0	64	165	409	442	4e-21	61.6
C39713001	ENSLOCP00000002973	72.73	44	12	0	55	186	93	136	2e-15	69.3
C40154603	ENSLOCP00000019231	78.26	23	5	0	6	74	313	335	0.0003	42.4
scaffold382296	ENSLOCP00000002433	78.95	57	10	1	484	320	302	358	9e-58	102
scaffold68510	ENSLOCP00000004721	82.05	78	8	1	768	983	974	1051	4e-33	137
scaffold300270	ENSLOCP00000019962	45.28	53	26	1	177	19	320	369	6e-08	50.1
scaffold97570	ENSLOCP00000014193	100	55	0	0	344	508	4086	4140	2e-30	120
scaffold172233	ENSLOCP00000012753	95.45	44	2	0	753	622	446	489	5e-16	79
scaffold207673	ENSLOCP00000015427	85.37	41	6	0	182	60	77	117	4e-16	77.4
scaffold21291	ENSLOCP00000019732	93.48	46	3	0	768	905	213	258	6e-21	93.6
C39087465	ENSLOCP00000007932	93.33	60	4	0	199	20	231	290	3e-18	79.3
scaffold150151	ENSLOCP00000005999	64.19	296	18	3	3	821	170	400	1e-145	338
scaffold231909	ENSLOCP00000010161	85.37	41	6	0	2098	1976	400	440	2e-14	75.9
C38590207	ENSLOCP00000019051	93.1	58	4	0	34	207	273	330	1e-34	122
scaffold53633	ENSLOCP00000016735	66.67	27	9	0	73	153	78	104	0.005	37.4
scaffold285285	ENSLOCP00000002227	90	40	4	0	166	47	284	323	2e-25	77.4
C39242406	ENSLOCP00000007299	56.94	72	31	0	218	3	43	114	6e-24	92.8
scaffold126192	ENSLOCP00000016691	90.24	41	4	0	1010	888	438	478	2e-16	79.7
C38660207	ENSLOCP00000004649	68.89	45	13	1	137	3	1051	1094	1e-05	42
scaffold193517	ENSLOCP00000020545	71.7	53	15	0	488	330	263	315	5e-20	84.7
scaffold141935	ENSLOCP00000008043	51.4	107	9	1	1	321	426	489	9e-24	103
C38860643	ENSLOCP00000016047	55.56	27	12	0	164	84	86	112	0.0001	38.5
scaffold426797	ENSLOCP00000018857	93.55	31	2	0	246	338	215	245	3e-12	66.6
C38705517	ENSLOCP00000017192	93.06	72	5	0	216	1	385	456	9e-42	145
scaffold145673	ENSLOCP00000017383	100	56	0	0	2995	3162	377	432	1e-40	114
C38996486	ENSLOCP00000002688	93.33	30	2	0	1	90	188	217	4e-13	61.6
scaffold189537	ENSLOCP00000016692	89.74	78	8	0	610	377	445	522	1e-30	110
C40131617	ENSLOCP00000008747	85.71	28	4	0	11	94	144	171	4e-09	55.1
scaffold19257	ENSLOCP00000013814	60	55	10	2	367	531	476	518	4e-11	61.2
C38808409	ENSLOCP00000010161	100	73	0	0	221	3	26	98	1e-45	153
scaffold103916	ENSLOCP00000005280	82.93	82	14	0	705	460	267	348	7e-66	147
scaffold307682	ENSLOCP00000011391	75.86	58	14	0	235	408	133	190	3e-24	95.1
C39407293	ENSLOCP00000010127	72.5	40	11	0	190	309	57	96	5e-10	53.1
C39616839	ENSLOCP00000021784	72	50	14	0	151	2	1	50	5e-20	80.1
scaffold296830	ENSLOCP00000009743	81.82	22	4	0	267	202	138	159	3e-05	42.4
C40059039	ENSLOCP00000018741	90.59	170	15	1	49	558	38	206	1e-97	290
scaffold328424	ENSLOCP00000017956	53.12	32	15	0	272	367	159	190	1e-05	42.7
scaffold366468	ENSLOCP00000000818	66.67	21	7	0	123	185	3	23	0.009	33.9
C39578231	ENSLOCP00000002687	81.82	66	12	0	31	228	16	81	2e-23	91.3
C39917277	ENSLOCP00000017996	77.78	36	8	0	301	194	8	43	3e-13	67
scaffold420736	ENSLOCP00000019126	92.31	52	4	0	640	485	230	281	8e-40	102
scaffold18453	ENSLOCP00000015113	63.41	123	4	1	207	575	108	189	2e-68	150
scaffold319383	ENSLOCP00000003218	78.15	270	15	4	680	3	1	270	6e-134	405
scaffold96703	ENSLOCP00000019388	79.41	34	7	0	53	154	114	147	5e-14	67
C39233934	ENSLOCP00000004653	98.8	83	1	0	283	35	1326	1408	5e-52	177
scaffold205513	ENSLOCP00000017862	61.02	236	51	6	986	291	321	519	2e-73	257
scaffold236391	ENSLOCP00000016384	39.09	110	35	2	30	359	496	573	1e-12	71.6
scaffold342650	ENSLOCP00000008756	74.14	58	15	0	299	126	55	112	9e-15	77.4
scaffold332331	ENSLOCP00000002861	85.71	49	7	0	161	15	176	224	9e-24	91.3
C39829739	ENSLOCP00000005999	93.81	113	7	0	2	340	528	640	2e-55	186
C39275172	ENSLOCP00000016419	78.31	83	18	0	32	280	426	508	6e-39	137
C39321489	ENSLOCP00000008756	67.24	58	19	0	49	222	132	189	5e-18	79.3
C39051353	ENSLOCP00000018102	97.67	86	1	1	1	258	110	194	1e-34	120
C39249534	ENSLOCP00000007324	58.7	46	19	0	172	35	237	282	2e-15	69.7
C39274756	ENSLOCP00000019966	96.67	60	2	0	59	238	269	328	3e-32	118
C39535863	ENSLOCP00000021794	79.22	77	16	0	114	344	10	86	2e-37	129
scaffold203139	ENSLOCP00000011752	78.26	23	5	0	60	128	80	102	0.0007	37.7
scaffold427824	ENSLOCP00000012020	97.83	46	1	0	374	237	56	101	8e-26	100
scaffold399508	ENSLOCP00000010430	96.19	105	4	0	3	317	105	209	3e-54	181
scaffold367430	ENSLOCP00000013496	88.89	18	2	0	572	519	361	378	0.004	37
C39676001	ENSLOCP00000014193	72.87	129	6	1	1	387	3376	3475	1e-52	181
C38637349	ENSLOCP00000019298	67.92	53	16	1	57	212	595	647	1e-14	68.6
scaffold402840	ENSLOCP00000016790	57.45	47	20	0	1099	959	731	777	1e-16	60.1
C38961895	ENSLOCP00000000005	84.38	64	10	0	50	241	437	500	4e-26	101
scaffold153378	ENSLOCP00000008412	68.18	22	7	0	300	365	312	333	0.002	37.4
scaffold397742	ENSLOCP00000017927	73.33	45	12	0	774	640	161	205	2e-25	75.1
C39034491	ENSLOCP00000002172	76.83	82	13	1	255	28	16	97	1e-28	101
scaffold265368	ENSLOCP00000017623	88.24	34	4	0	63	164	364	397	1e-14	67.8
scaffold248917	ENSLOCP00000019641	80	15	3	0	126	82	339	353	0.0005	33.1
scaffold159226	ENSLOCP00000011365	89.8	49	5	0	140	286	805	853	2e-33	102
C39913745	ENSLOCP00000003323	54.14	133	7	2	426	28	374	452	2e-33	125
C39729609	ENSLOCP00000010149	66.36	107	6	1	70	390	287	363	2e-41	144
C38525377	ENSLOCP00000010876	90.2	51	3	1	54	206	245	293	7e-24	92
scaffold328666	ENSLOCP00000000590	71.61	155	4	1	1077	613	102	216	2e-73	215
C39946567	ENSLOCP00000007430	82.93	41	7	0	123	1	297	337	2e-12	65.5
scaffold410906	ENSLOCP00000006426	58.82	34	14	0	167	66	239	272	1e-07	50.1
scaffold331873	ENSLOCP00000014860	73.21	112	3	1	958	623	242	326	2e-53	155
scaffold36574	ENSLOCP00000014269	45.31	64	16	2	564	698	10	73	7e-06	46.2
scaffold328445	ENSLOCP00000000261	94.55	55	3	0	241	77	128	182	5e-14	65.1
scaffold232228	ENSLOCP00000007103	61.16	121	32	1	3744	3427	313	433	8e-32	131
C40020799	ENSLOCP00000013078	78.95	19	4	0	198	254	169	187	0.0007	39.3
scaffold280812	ENSLOCP00000006653	100	43	0	0	505	377	173	215	8e-24	95.1
scaffold289495	ENSLOCP00000011648	68.09	47	14	1	1628	1488	122	167	9e-14	70.9
scaffold54700	ENSLOCP00000018792	90.83	240	19	1	1038	328	24	263	5e-143	414
scaffold320254	ENSLOCP00000021065	64.47	76	6	1	1017	790	38	92	3e-23	95.1
C40131293	ENSLOCP00000005719	95.12	41	2	0	247	369	34	74	3e-19	80.9
scaffold20053	ENSLOCP00000009544	65.96	47	16	0	849	709	18	64	2e-15	71.2
scaffold167361	ENSLOCP00000007424	77.78	45	10	0	507	641	244	288	3e-17	82.8
scaffold37163	ENSLOCP00000016253	100	18	0	0	499	552	103	120	5e-05	42.7
scaffold192158	ENSLOCP00000006950	92.86	42	3	0	436	311	101	142	2e-20	89.4
C39341871	ENSLOCP00000009448	47.69	65	34	0	204	10	41	105	1e-13	62.8
C39923005	ENSLOCP00000010373	83.96	106	17	0	1	318	571	676	2e-55	186
scaffold46325	ENSLOCP00000018245	59.46	74	28	2	1761	1543	336	408	1e-25	85.9
scaffold412782	ENSLOCP00000015430	75	56	14	0	127	294	12	67	2e-23	90.1
scaffold369061	ENSLOCP00000000326	72.09	43	12	0	1292	1164	375	417	2e-21	68.9
scaffold383667	ENSLOCP00000018622	85.71	63	9	0	2655	2467	459	521	1e-29	125
C39643619	ENSLOCP00000022039	54.05	74	34	0	146	367	152	225	5e-23	91.7
C38953115	ENSLOCP00000010328	60.87	46	18	0	245	108	806	851	8e-12	60.8
C39659303	ENSLOCP00000005226	70.37	54	16	0	382	221	40	93	2e-07	45.4
scaffold226511	ENSLOCP00000019922	78.87	71	10	2	851	1048	41	111	4e-36	110
scaffold94626	ENSLOCP00000005996	62.5	48	18	0	872	1015	1448	1495	6e-14	56.6
C39286302	ENSLOCP00000008191	47.31	93	21	1	294	16	157	221	2e-19	80.5
scaffold68314	ENSLOCP00000008777	63.04	46	16	1	948	1085	68	112	2e-12	59.7
C38582555	ENSLOCP00000017509	84.62	52	8	0	211	56	9	60	8e-25	95.1
C39373281	ENSLOCP00000012387	62.5	56	15	2	168	1	93	142	4e-13	64.7
scaffold346175	ENSLOCP00000013848	83.33	24	4	0	836	765	227	250	0.0006	41.2
C38532797	ENSLOCP00000007378	83.33	36	6	0	145	38	172	207	2e-13	63.2
scaffold122990	ENSLOCP00000000778	84.62	52	7	1	3011	2859	21	72	1e-19	90.9
scaffold377610	ENSLOCP00000003749	75.68	37	9	0	188	78	283	319	2e-12	62.4
scaffold282417	ENSLOCP00000005579	84.85	33	5	0	594	496	436	468	2e-11	62.4
C38422679	ENSLOCP00000013814	82.14	28	5	0	85	2	559	586	3e-11	58.5
C39746983	ENSLOCP00000001298	76.32	38	9	0	98	211	36	73	2e-13	62.8
C39912565	ENSLOCP00000019675	54.47	123	31	2	466	98	685	782	2e-16	77.4
scaffold180245	ENSLOCP00000012383	91.4	93	8	0	268	546	428	520	1e-58	187
C39321493	ENSLOCP00000019761	47.46	59	24	1	239	63	293	344	1e-11	59.7
scaffold81779	ENSLOCP00000004238	58.49	106	21	2	146	394	340	445	3e-29	113
scaffold302697	ENSLOCP00000007932	100	43	0	0	2	130	789	831	3e-26	109
C39769755	ENSLOCP00000018826	89.13	46	5	0	378	241	138	183	7e-20	86.3
C39773467	ENSLOCP00000010832	59.18	49	20	0	48	194	1	49	2e-24	64.3
scaffold132000	ENSLOCP00000016226	50.65	77	17	1	291	521	207	262	2e-37	78.6
scaffold280314	ENSLOCP00000011529	93.18	44	3	0	1044	913	402	445	1e-34	84.7
C38674823	ENSLOCP00000004238	89.71	68	7	0	3	206	957	1024	1e-38	137
scaffold135953	ENSLOCP00000020419	45.56	169	83	2	1672	1184	159	324	3e-27	114
C39306411	ENSLOCP00000000087	70.69	58	17	0	56	229	472	529	1e-21	89
C39220926	ENSLOCP00000015312	97.37	38	1	0	1	114	506	543	8e-18	78.2
scaffold240983	ENSLOCP00000008697	59.7	67	18	2	720	520	169	226	6e-15	73.2
C39567399	ENSLOCP00000006596	84.75	59	9	0	9	185	491	549	9e-26	102
scaffold270996	ENSLOCP00000015605	90.24	41	4	0	195	317	295	335	6e-22	88.6
C40068177	ENSLOCP00000019822	93.88	49	3	0	32	178	254	302	3e-35	95.9
C39941789	ENSLOCP00000012638	75.95	158	7	1	8	481	114	240	3e-74	231
scaffold412512	ENSLOCP00000008664	55.1	49	22	0	282	428	231	279	3e-13	68.9
scaffold318617	ENSLOCP00000008429	47.3	74	29	1	815	624	699	772	3e-17	81.6
C38903037	ENSLOCP00000014666	76	50	12	0	230	81	84	133	3e-24	90.5
scaffold242214	ENSLOCP00000014689	54.95	91	15	1	56	328	672	736	9e-19	83.2
scaffold380735	ENSLOCP00000004337	55.13	78	23	4	1326	1535	23	96	3e-09	60.5
scaffold139397	ENSLOCP00000010923	55.66	106	21	1	2251	1934	202	281	2e-26	114
scaffold178409	ENSLOCP00000011692	52.41	166	40	3	511	29	443	574	6e-50	171
C39480723	ENSLOCP00000003497	80	25	5	0	273	199	93	117	5e-07	44.7
C39222980	ENSLOCP00000002574	97.3	74	2	0	9	230	94	167	2e-45	149
C39772905	ENSLOCP00000010430	72.07	111	29	1	94	426	3	111	3e-48	164
scaffold360632	ENSLOCP00000004880	73.39	124	9	2	491	123	90	190	2e-51	171
scaffold317661	ENSLOCP00000008053	51.65	91	37	1	401	129	486	569	7e-22	94
scaffold65910	ENSLOCP00000008988	59.18	49	19	1	146	289	226	274	2e-12	62.4
scaffold183097	ENSLOCP00000007425	90.62	64	6	0	437	246	609	672	5e-37	134
scaffold253365	ENSLOCP00000001573	85.71	70	9	1	523	314	712	780	4e-32	130
scaffold179239	ENSLOCP00000003785	85.19	54	8	0	343	182	235	288	8e-58	97.8
C38549339	ENSLOCP00000016447	86.15	65	9	0	205	11	753	817	3e-10	55.8
C39283586	ENSLOCP00000019307	72	25	7	0	192	266	1052	1076	0.0002	38.9
C38903465	ENSLOCP00000012301	75	20	5	0	223	164	2446	2465	4e-05	40.8
scaffold406212	ENSLOCP00000021747	42.59	108	62	0	402	79	21	128	2e-22	90.5
scaffold370330	ENSLOCP00000013174	76.19	42	10	0	70	195	989	1030	1e-13	68.9
C39175451	ENSLOCP00000004407	84.62	91	14	0	275	3	99	189	7e-54	171
C38959889	ENSLOCP00000005437	85.71	21	3	0	108	46	203	223	1e-09	41.2
C40106609	ENSLOCP00000011903	67.77	121	39	0	790	428	305	425	4e-41	148
C38982616	ENSLOCP00000015953	100	59	0	0	250	74	161	219	5e-23	91.3
C38623049	ENSLOCP00000016117	93.88	49	3	0	66	212	352	400	2e-25	99
scaffold282183	ENSLOCP00000003415	45.61	57	29	2	347	514	36	91	1e-05	43.9
scaffold271839	ENSLOCP00000014788	68.52	108	2	1	326	3	752	827	2e-46	145
C39055821	ENSLOCP00000009146	69.09	55	8	2	92	229	447	501	3e-17	76.6
C38507165	ENSLOCP00000007825	75	20	5	0	2	61	427	446	0.002	35
C39940889	ENSLOCP00000020891	88.24	85	10	0	290	36	1	85	8e-28	107
scaffold75405	ENSLOCP00000011032	44.12	136	40	2	4359	3952	96	195	3e-36	108
C38863529	ENSLOCP00000005204	91.53	59	5	0	220	44	2	60	2e-21	84
scaffold361141	ENSLOCP00000003493	90.32	31	3	0	182	90	222	252	4e-11	58.5
scaffold260614	ENSLOCP00000007538	80	40	8	0	551	432	272	311	1e-14	70.1
scaffold420014	ENSLOCP00000012976	75.51	49	12	0	249	395	55	103	1e-23	86.3
scaffold122625	ENSLOCP00000014254	81.13	53	10	0	586	428	428	480	3e-35	87.8
C38546877	ENSLOCP00000013814	86.11	36	5	0	153	46	101	136	2e-17	76.6
scaffold107697	ENSLOCP00000006888	53.03	132	36	3	274	591	813	944	1e-46	107
scaffold87608	ENSLOCP00000013893	87.88	33	3	1	108	203	329	361	1e-12	67.8
scaffold27244	ENSLOCP00000017924	50	118	52	2	2153	2497	223	336	4e-29	122
scaffold243784	ENSLOCP00000009147	76.19	42	10	0	472	347	188	229	2e-13	69.3
scaffold128680	ENSLOCP00000002202	93.75	64	4	0	370	561	2	65	1e-37	134
scaffold166901	ENSLOCP00000008442	66.04	53	17	1	718	560	257	308	2e-15	74.3
scaffold406147	ENSLOCP00000018173	57.47	87	16	1	350	610	123	188	1e-30	102
C39574945	ENSLOCP00000007131	92.31	26	2	0	279	356	2	27	1e-08	52.8
scaffold407418	ENSLOCP00000014072	77.42	62	14	0	385	200	50	111	3e-26	101
scaffold301725	ENSLOCP00000019196	80	60	12	0	21	200	226	285	2e-16	78.6
C38742743	ENSLOCP00000019957	69.57	69	20	1	20	226	321	388	9e-25	95.1
scaffold177353	ENSLOCP00000018714	37.18	78	37	3	361	128	9	74	2e-05	45.4
scaffold306121	ENSLOCP00000006858	90.48	63	6	0	345	533	400	462	9e-29	117
C38877577	ENSLOCP00000014950	93.75	48	3	0	89	232	224	271	3e-26	102
C39610571	ENSLOCP00000017487	68.93	103	22	3	354	46	633	725	4e-37	134
scaffold273825	ENSLOCP00000022005	41.43	70	41	0	3510	3719	78	147	3e-10	61.6
scaffold194195	ENSLOCP00000017735	66.67	48	16	0	294	151	611	658	6e-18	79.7
scaffold338740	ENSLOCP00000005540	66.22	74	21	2	375	166	216	289	2e-32	108
C38490464	ENSLOCP00000019303	95.24	21	1	0	1	63	220	240	2e-05	41.2
C38993306	ENSLOCP00000015548	69.14	81	25	0	246	4	273	353	1e-30	112
scaffold428848	ENSLOCP00000005273	48.54	171	81	2	84	584	107	274	6e-43	155
C38730701	ENSLOCP00000019223	86.96	46	6	0	220	83	828	873	1e-19	83.2
C39574211	ENSLOCP00000016424	85.14	74	11	0	44	265	156	229	2e-42	142
scaffold323027	ENSLOCP00000018143	95.45	22	1	0	188	253	132	153	3e-05	42.7
C39088947	ENSLOCP00000021134	76.19	21	5	0	215	153	26	46	0.0007	34.3
C39197801	ENSLOCP00000008664	57.5	40	17	0	138	257	192	231	4e-11	57.8
scaffold293784	ENSLOCP00000005859	79.07	43	7	1	368	496	384	424	3e-13	67
C39440123	ENSLOCP00000011870	97.96	49	1	0	263	117	139	187	7e-27	102
C39546213	ENSLOCP00000008254	100	19	0	0	293	349	282	300	2e-06	45.1
C38614807	ENSLOCP00000011088	65.91	44	15	0	136	5	80	123	2e-11	58.2
C40051181	ENSLOCP00000005178	90.48	42	4	0	95	220	88	129	3e-19	81.6
scaffold9742	ENSLOCP00000002935	100	34	0	0	1287	1186	522	555	8e-15	77.8
scaffold367952	ENSLOCP00000013614	74	50	13	0	747	598	396	445	9e-33	82.4
scaffold409472	ENSLOCP00000000377	55.38	65	29	0	264	458	46	110	4e-15	70.9
scaffold189440	ENSLOCP00000018265	100	63	0	0	1374	1562	4174	4236	3e-47	139
scaffold280046	ENSLOCP00000000922	59.18	98	24	2	2	247	295	392	9e-26	102
scaffold93730	ENSLOCP00000013422	63.64	33	12	0	576	674	482	514	4e-06	50.1
C39010415	ENSLOCP00000001371	93.1	29	2	0	42	128	1166	1194	9e-12	60.8
C39500869	ENSLOCP00000008459	65.45	110	38	0	2	331	53	162	2e-37	131
scaffold296389	ENSLOCP00000009919	56.58	76	31	1	41	262	34	109	6e-19	84
C39465085	ENSLOCP00000009166	56.25	48	18	1	194	328	27	74	3e-12	58.9
scaffold360738	ENSLOCP00000016451	95.83	48	2	0	218	75	1	48	8e-25	103
scaffold28747	ENSLOCP00000015614	92.86	42	3	0	1103	978	1267	1308	1e-18	87.8
C39204271	ENSLOCP00000018277	67.31	52	17	0	179	24	41	92	2e-19	80.5
scaffold13611	ENSLOCP00000009658	68.37	98	31	0	3089	3382	207	304	5e-37	144
scaffold326729	ENSLOCP00000000952	59.68	62	22	1	350	526	59	120	8e-17	78.2
C39996165	ENSLOCP00000016419	77.98	109	24	0	3	329	536	644	8e-54	183
C38896503	ENSLOCP00000015113	64.1	39	14	0	212	96	409	447	3e-15	70.1
scaffold118705	ENSLOCP00000019608	51.28	117	26	1	2121	1771	309	394	3e-26	112
C39688127	ENSLOCP00000003004	80	20	4	0	266	207	168	187	0.006	35
scaffold82878	ENSLOCP00000006910	55.7	79	6	1	355	119	262	311	8e-14	67.4
scaffold225662	ENSLOCP00000004131	100	42	0	0	420	295	1	42	4e-21	88.2
scaffold22116	ENSLOCP00000010463	62.5	48	18	0	242	99	34	81	1e-15	71.2
scaffold254274	ENSLOCP00000004238	68.42	95	2	1	1	285	712	778	7e-35	128
C39558047	ENSLOCP00000009726	78.72	47	10	0	13	153	52	98	3e-17	77
scaffold428191	ENSLOCP00000005574	39.68	63	21	2	47	235	107	152	0.001	38.9
scaffold53712	ENSLOCP00000018117	89.36	47	5	0	56	196	20	66	5e-24	86.7
scaffold422266	ENSLOCP00000001842	55.88	34	15	0	170	271	69	102	6e-20	46.2
scaffold214669	ENSLOCP00000001264	79.07	86	18	0	370	113	363	448	2e-40	151
scaffold44040	ENSLOCP00000017903	87.5	32	4	0	684	589	177	208	1e-12	64.7
scaffold322540	ENSLOCP00000017646	86.11	36	3	1	71	172	39	74	4e-12	64.7
C39194689	ENSLOCP00000015113	71.79	39	11	0	179	63	477	515	4e-07	47
scaffold150858	ENSLOCP00000000922	84.48	58	9	0	344	171	108	165	7e-37	102
C39162591	ENSLOCP00000021588	100	62	0	0	186	1	1	62	7e-40	133
scaffold199409	ENSLOCP00000009724	56	100	33	3	48	335	41	133	1e-22	89.7
scaffold325376	ENSLOCP00000004673	82.26	62	11	0	819	634	303	364	1e-64	112
C40002523	ENSLOCP00000015234	93.02	43	3	0	589	461	583	625	6e-21	90.9
scaffold162618	ENSLOCP00000009894	81.67	60	8	1	632	462	198	257	2e-41	97.8
C38555283	ENSLOCP00000001027	79.37	63	13	0	205	17	291	353	6e-32	115
scaffold416497	ENSLOCP00000020776	86.67	45	6	0	961	827	15	59	7e-21	87.8
scaffold183707	ENSLOCP00000001167	71.43	63	12	1	367	197	170	232	1e-24	96.3
C39273930	ENSLOCP00000003596	96.55	29	1	0	131	45	93	121	3e-13	62
C39390823	ENSLOCP00000014344	67.5	40	13	0	69	188	25	64	1e-10	53.9
scaffold315812	ENSLOCP00000006308	96.15	26	1	0	845	768	496	521	1e-15	61.6
C40101191	ENSLOCP00000002119	38.82	152	54	5	668	246	667	790	2e-14	72.8
scaffold32082	ENSLOCP00000007574	40.5	121	33	3	611	270	94	182	4e-10	57.8
C38637209	ENSLOCP00000020166	80	45	9	0	43	177	268	312	2e-19	81.6
C39369411	ENSLOCP00000004779	72.55	51	12	1	54	206	119	167	3e-16	73.2
scaffold237508	ENSLOCP00000015051	80.95	21	4	0	161	99	129	149	0.0003	39.7
scaffold60950	ENSLOCP00000019247	46.43	56	30	0	4083	4250	182	237	5e-10	62.4
C38561153	ENSLOCP00000015234	73.91	46	12	0	21	158	15	60	1e-05	42.4
scaffold32269	ENSLOCP00000017348	87.5	32	4	0	146	51	154	185	5e-20	58.9
C39186185	ENSLOCP00000010457	95.45	44	2	0	116	247	214	257	7e-23	90.1
C39075241	ENSLOCP00000016634	94.87	39	2	0	262	146	610	648	3e-18	79.7
scaffold236266	ENSLOCP00000005446	58.78	131	4	1	944	552	676	756	5e-45	143
scaffold118787	ENSLOCP00000010201	58.93	56	23	0	3940	4107	359	414	1e-30	76.3
C39721483	ENSLOCP00000013732	80	65	10	2	278	84	162	223	5e-23	93.6
scaffold360508	ENSLOCP00000007797	45.24	42	23	0	180	305	93	134	0.001	38.5
scaffold152810	ENSLOCP00000008920	90.12	81	8	0	550	308	171	251	9e-81	159
C38860417	ENSLOCP00000014270	91.89	37	3	0	125	235	112	148	5e-18	76.3
C39762271	ENSLOCP00000019761	80.65	31	6	0	181	89	116	146	2e-11	60.5
scaffold57319	ENSLOCP00000008472	74.36	39	10	0	212	328	673	711	2e-10	62.4
scaffold145739	ENSLOCP00000013586	49.24	132	31	1	75	470	253	348	3e-34	122
C39839801	ENSLOCP00000014950	76.6	47	10	1	1	141	343	388	7e-25	74.7
C39019551	ENSLOCP00000004361	53.85	78	36	0	6	239	287	364	8e-18	77
scaffold234280	ENSLOCP00000009911	96.67	60	2	0	325	146	213	272	1e-35	126
C38837763	ENSLOCP00000007593	84.78	46	7	0	233	96	1060	1105	1e-19	83.6
scaffold332123	ENSLOCP00000011963	66.67	39	13	0	110	226	136	174	5e-11	56.6
C38655731	ENSLOCP00000008324	87.76	49	6	0	23	169	170	218	0.0008	35.8
C39731375	ENSLOCP00000003562	68.18	88	24	1	284	21	501	584	2e-34	128
scaffold410571	ENSLOCP00000013998	46.67	60	32	0	313	134	74	133	4e-15	64.3
C39788687	ENSLOCP00000011923	92.11	38	3	0	114	1	218	255	8e-19	80.9
scaffold182249	ENSLOCP00000019423	62.5	48	15	1	201	335	112	159	9e-13	57
scaffold40599	ENSLOCP00000006812	56.95	151	15	1	977	525	157	257	8e-48	159
scaffold416479	ENSLOCP00000007317	91.84	49	4	0	45	191	856	904	3e-23	97.8
C39529191	ENSLOCP00000014533	77.78	63	12	2	344	156	405	465	7e-25	98.2
C39360892	ENSLOCP00000011071	95.65	46	2	0	144	281	69	114	3e-25	95.1
C38644627	ENSLOCP00000020742	58.82	34	14	0	176	75	2	35	9e-08	48.1
scaffold358230	ENSLOCP00000004058	91.18	34	3	0	1616	1515	437	470	5e-40	71.6
scaffold383706	ENSLOCP00000018025	90	50	5	0	125	274	184	233	1e-24	98.6
C39066845	ENSLOCP00000015046	75.68	37	9	0	26	136	62	98	8e-14	64.7
C39708595	ENSLOCP00000001027	95.56	45	2	0	38	172	259	303	3e-25	100
scaffold297335	ENSLOCP00000009826	91.67	60	1	1	64	231	137	196	2e-28	108
scaffold372611	ENSLOCP00000016685	96.08	51	2	0	691	539	237	287	4e-26	105
C39548255	ENSLOCP00000000773	93.33	30	2	0	332	243	128	157	4e-12	59.7
scaffold173010	ENSLOCP00000012426	74.58	59	15	0	881	1057	241	299	9e-22	97.1
scaffold76221	ENSLOCP00000021702	67.35	49	16	0	216	70	57	105	2e-15	70.9
scaffold336777	ENSLOCP00000010629	62.86	35	13	0	776	672	125	159	0.001	42
C39539631	ENSLOCP00000016184	80	65	13	0	110	304	28	92	2e-30	112
C39432985	ENSLOCP00000014896	65.91	44	15	0	45	176	274	317	8e-16	71.2
scaffold397357	ENSLOCP00000014755	97.22	36	1	0	401	294	325	360	3e-27	72
C39600007	ENSLOCP00000003632	77.5	40	9	0	1	120	605	644	2e-17	78.2
scaffold352548	ENSLOCP00000000681	48.72	117	24	2	497	147	793	873	6e-41	119
C39434507	ENSLOCP00000020870	76.47	34	8	0	155	54	388	421	2e-21	61.6
scaffold203457	ENSLOCP00000011842	65.12	86	17	2	315	58	552	624	3e-25	102
C38707922	ENSLOCP00000008412	48.65	74	9	1	223	2	267	311	7e-14	65.1
scaffold170888	ENSLOCP00000016710	95.35	43	2	0	173	45	499	541	1e-20	85.1
scaffold355411	ENSLOCP00000014498	82.61	46	8	0	310	447	150	195	3e-18	85.9
scaffold144824	ENSLOCP00000017554	55.77	104	15	2	471	776	10	84	5e-25	105
scaffold378783	ENSLOCP00000019796	95.35	43	2	0	159	287	142	184	1e-21	89
C39110147	ENSLOCP00000013057	51.76	85	5	1	12	266	14	62	3e-18	79
scaffold95460	ENSLOCP00000020522	97.44	39	1	0	169	285	759	797	1e-17	80.1
C39149526	ENSLOCP00000013178	57.14	42	18	0	256	131	62	103	4e-08	49.7
scaffold267008	ENSLOCP00000020559	63.33	30	11	0	92	181	434	463	3e-06	50.1
scaffold330260	ENSLOCP00000010196	79.41	34	7	0	63	164	114	147	1e-12	62.4
C39665399	ENSLOCP00000015381	80.3	66	13	0	17	214	230	295	2e-26	105
C39632501	ENSLOCP00000010430	88.71	124	14	0	374	3	294	417	2e-75	236
C38875741	ENSLOCP00000019290	84.38	64	10	0	6	197	77	140	8e-35	121
C38965232	ENSLOCP00000019298	50.82	61	26	2	8	190	667	723	0.0005	37.4
scaffold130129	ENSLOCP00000016334	45.31	128	69	1	1641	1261	587	714	2e-17	87
C38598499	ENSLOCP00000016583	72.88	59	16	0	198	22	183	241	9e-23	89.4
scaffold404375	ENSLOCP00000016578	60	30	12	0	571	482	131	160	7e-05	42.4
scaffold215348	ENSLOCP00000016253	93.55	31	2	0	125	33	167	197	8e-18	70.9
scaffold327452	ENSLOCP00000008474	44.44	180	36	5	133	672	128	243	3e-34	126
C39548353	ENSLOCP00000019966	93.02	43	3	0	327	199	227	269	3e-20	85.9
C39977271	ENSLOCP00000008223	96.55	58	2	0	178	351	1	58	1e-34	118
C39344873	ENSLOCP00000001573	90.28	72	7	0	304	89	7	78	7e-41	144
C38979198	ENSLOCP00000007411	48.08	52	25	1	161	6	708	757	1e-09	54.3
C40006027	ENSLOCP00000009551	81.25	48	9	0	384	527	39	86	9e-19	81.6
scaffold247073	ENSLOCP00000012502	75	40	10	0	185	304	74	113	2e-14	69.3
scaffold369656	ENSLOCP00000007495	84.21	38	6	0	108	221	66	103	3e-15	70.1
C39649781	ENSLOCP00000018025	87.88	33	4	0	268	170	233	265	3e-25	68.6
C38788803	ENSLOCP00000005222	97.22	72	2	0	10	225	557	628	2e-42	148
scaffold294203	ENSLOCP00000011886	68	300	19	3	699	1598	553	775	1e-75	267
scaffold117404	ENSLOCP00000003276	78	50	11	0	208	357	87	136	1e-12	65.5
scaffold229377	ENSLOCP00000001305	89.19	37	4	0	634	524	290	326	1e-14	74.7
C39356634	ENSLOCP00000013733	87.5	32	4	0	103	8	77	108	4e-15	62.4
scaffold98120	ENSLOCP00000016839	89.47	19	2	0	496	552	737	755	0.003	39.3
scaffold127084	ENSLOCP00000019061	63.27	98	5	1	363	656	96	162	4e-65	119
C39475289	ENSLOCP00000005101	75	68	17	0	6	209	34	101	3e-31	114
scaffold89664	ENSLOCP00000019402	55.66	106	45	1	3031	2714	141	244	1e-17	84.7
scaffold243637	ENSLOCP00000014757	91.67	36	3	0	999	892	22	57	2e-27	73.2
scaffold359516	ENSLOCP00000018622	86.81	91	12	0	357	629	212	302	2e-58	144
scaffold171258	ENSLOCP00000004276	91.55	71	6	0	630	418	902	972	4e-33	89
scaffold351187	ENSLOCP00000007670	72.73	55	15	0	148	312	361	415	1e-19	58.2
C39577049	ENSLOCP00000020487	90.83	120	10	1	1	357	41	160	2e-72	227
scaffold333004	ENSLOCP00000017330	94.44	36	2	0	376	269	327	362	6e-20	76.3
scaffold104612	ENSLOCP00000019198	97.87	47	1	0	384	244	240	286	2e-24	97.8
C39771443	ENSLOCP00000005399	81.58	76	14	0	375	148	793	868	1e-35	132
C40004465	ENSLOCP00000007677	89.36	47	5	0	396	256	35	81	1e-21	90.1
scaffold293174	ENSLOCP00000013065	88.46	26	3	0	636	559	1	26	1e-06	48.9
scaffold423535	ENSLOCP00000020733	75.76	33	8	0	1151	1053	67	99	5e-24	53.9
C39946905	ENSLOCP00000020166	55.21	96	13	1	492	205	81	146	5e-25	100
scaffold71023	ENSLOCP00000022199	59.38	32	13	0	898	803	68	99	0.003	38.5
C39862121	ENSLOCP00000009147	65.62	32	11	0	235	140	267	298	5e-06	44.7
scaffold246733	ENSLOCP00000017652	85.71	49	7	0	872	726	227	275	2e-34	96.3
scaffold257670	ENSLOCP00000008412	92.59	27	2	0	439	359	224	250	5e-09	54.3
scaffold25695	ENSLOCP00000019349	75.86	58	14	0	2146	2319	455	512	4e-23	92.4
C38865517	ENSLOCP00000005204	96.08	51	2	0	213	61	60	110	7e-31	108
scaffold29083	ENSLOCP00000015792	75.51	49	12	0	153	299	236	284	1e-08	51.2
C39518691	ENSLOCP00000005617	95.35	43	2	0	87	215	315	357	4e-20	86.3
scaffold53940	ENSLOCP00000010421	40.38	52	31	0	411	256	255	306	3e-05	43.1
C39277526	ENSLOCP00000017102	84.62	26	4	0	114	191	4	29	2e-06	45.1
C38443615	ENSLOCP00000020166	95.45	44	2	0	71	202	210	253	1e-21	87.4
C39018659	ENSLOCP00000018568	95.31	64	3	0	246	55	141	204	2e-37	129
scaffold315798	ENSLOCP00000004673	81.82	55	10	0	78	242	655	709	3e-24	96.7
scaffold180237	ENSLOCP00000019388	96.67	60	2	0	1030	851	426	485	2e-36	131
C38748333	ENSLOCP00000012346	83.33	48	8	0	146	3	111	158	1e-21	88.2
C39716347	ENSLOCP00000007446	87.1	31	4	0	200	292	533	563	3e-10	57.4
scaffold294267	ENSLOCP00000016290	77.42	31	7	0	179	87	31	61	3e-08	53.1
C38701517	ENSLOCP00000003510	71.43	49	13	1	204	61	218	266	2e-17	75.5
scaffold90921	ENSLOCP00000016166	89.66	29	3	0	131	217	91	119	2e-11	56.2
scaffold248421	ENSLOCP00000014105	70.37	27	8	0	73	153	12	38	2e-07	47.4
scaffold330640	ENSLOCP00000004303	77.27	22	5	0	290	225	195	216	0.008	38.1
scaffold130404	ENSLOCP00000013814	73.91	23	4	1	120	52	206	226	0.006	35
scaffold399149	ENSLOCP00000009493	73.21	56	14	1	1530	1694	369	424	1e-16	83.2
C38815061	ENSLOCP00000000863	77.63	76	15	1	6	233	64	137	3e-36	122
C38553353	ENSLOCP00000007378	84.62	39	6	0	60	176	78	116	1e-14	66.2
C39303743	ENSLOCP00000005991	98.04	51	1	0	187	35	60	110	2e-27	103
scaffold252250	ENSLOCP00000020679	96.88	32	1	0	885	980	419	450	6e-13	67.8
scaffold182167	ENSLOCP00000012984	73.91	115	3	1	644	988	431	518	2e-100	172
C40126939	ENSLOCP00000012743	85	80	12	0	413	174	657	736	1e-40	152
C39516625	ENSLOCP00000018701	90.74	54	5	0	178	339	372	425	1e-30	115
scaffold206746	ENSLOCP00000005941	86.36	44	6	0	414	545	69	112	3e-20	84.3
scaffold406091	ENSLOCP00000004741	71.15	52	15	0	865	710	41	92	3e-16	79
scaffold128313	ENSLOCP00000007477	76.19	42	10	0	333	208	122	163	3e-20	70.9
scaffold395390	ENSLOCP00000003230	76.92	39	9	0	219	335	105	143	8e-12	62.4
scaffold129496	ENSLOCP00000009268	100	26	0	0	257	180	133	158	4e-11	57.8
scaffold32052	ENSLOCP00000010821	62.75	51	2	1	49	150	223	273	5e-11	55.8
scaffold400983	ENSLOCP00000017509	65.96	94	5	1	343	62	59	125	4e-32	118
scaffold161418	ENSLOCP00000014610	60.53	38	13	1	365	258	95	132	1e-08	55.5
C38897813	ENSLOCP00000021916	90.28	72	7	0	216	1	129	200	8e-30	109
scaffold123999	ENSLOCP00000019965	95	60	3	0	809	630	310	369	4e-30	124
scaffold195771	ENSLOCP00000017646	89.36	47	5	0	868	1008	272	318	2e-34	96.7
C40008117	ENSLOCP00000017492	75	68	17	0	205	2	886	953	1e-17	82
scaffold224461	ENSLOCP00000018411	63.92	97	33	1	449	165	108	204	9e-23	95.9
C38448471	ENSLOCP00000012884	91.23	57	5	0	195	25	611	667	1e-31	116
scaffold101154	ENSLOCP00000011554	50	34	16	1	1040	939	136	168	0.007	31.2
scaffold276810	ENSLOCP00000003389	100	35	0	0	1	105	90	124	2e-17	72.8
C39401257	ENSLOCP00000002407	83.67	49	8	0	315	169	797	845	9e-22	90.5
scaffold279702	ENSLOCP00000007984	47.37	57	24	1	645	493	42	98	2e-08	53.5
scaffold387296	ENSLOCP00000009163	53.01	83	31	1	255	503	444	518	4e-19	84.7
C39656847	ENSLOCP00000013895	80.49	41	8	0	258	136	1	41	4e-16	72
scaffold60806	ENSLOCP00000017777	49.23	65	25	1	900	1070	118	182	2e-13	70.5
scaffold69248	ENSLOCP00000012526	82.61	23	4	0	620	552	52	74	1e-05	43.5
scaffold246471	ENSLOCP00000005895	80.65	31	6	0	183	91	531	561	3e-10	57
scaffold275789	ENSLOCP00000007896	95.74	47	2	0	142	2	112	158	5e-25	97.1
scaffold168940	ENSLOCP00000015406	84.21	57	9	0	345	515	307	363	9e-40	100
C39433975	ENSLOCP00000012905	81.67	60	11	0	1	180	226	285	6e-28	105
C38539857	ENSLOCP00000014269	84.62	65	10	0	13	207	595	659	2e-35	127
scaffold260206	ENSLOCP00000003132	60.87	46	18	0	414	551	26	71	8e-12	62.4
C38714802	ENSLOCP00000017771	94.23	52	3	0	223	68	151	202	3e-29	105
scaffold203168	ENSLOCP00000018492	93.88	49	3	0	1507	1653	52	100	8e-21	97.1
C38551283	ENSLOCP00000002764	75	48	12	0	42	185	222	269	6e-21	84
scaffold307556	ENSLOCP00000013144	58.65	208	59	5	57	677	707	888	1e-41	162
C40003427	ENSLOCP00000017859	96.15	52	2	0	185	340	78	129	4e-30	110
C38586413	ENSLOCP00000000208	84.31	51	8	0	200	48	49	99	1e-22	87.4
C38846837	ENSLOCP00000019015	53.33	45	20	1	100	234	54	97	2e-05	41.6
scaffold183218	ENSLOCP00000018265	84	50	8	0	282	133	3849	3898	1e-24	89
C38521715	ENSLOCP00000002958	95.65	23	1	0	85	153	1	23	2e-08	47.8
C39374933	ENSLOCP00000009532	31.08	74	19	1	87	308	1	42	3e-06	42.7
scaffold92526	ENSLOCP00000009317	48.21	56	25	3	290	129	107	160	0.0002	40.4
scaffold334838	ENSLOCP00000018376	83.33	24	4	0	329	400	176	199	3e-05	42.7
scaffold421506	ENSLOCP00000009743	70.15	67	20	0	558	358	66	132	4e-26	101
C38599531	ENSLOCP00000006539	98.55	69	1	0	6	212	1023	1091	2e-43	151
scaffold64740	ENSLOCP00000017107	84.75	59	7	1	1155	1325	2	60	1e-24	107
scaffold235192	ENSLOCP00000015234	82.14	28	5	0	341	424	290	317	4e-10	57.8
C39567019	ENSLOCP00000005617	66.32	95	1	1	69	353	387	450	2e-32	121
scaffold426127	ENSLOCP00000001299	89.91	109	11	0	385	711	1	109	3e-70	218
scaffold234243	ENSLOCP00000014129	50	62	30	1	1556	1741	310	370	3e-07	53.5
scaffold299727	ENSLOCP00000007525	34.96	226	130	3	678	1346	82	293	3e-36	141
C39190415	ENSLOCP00000011785	78.18	55	12	0	179	15	696	750	1e-26	103
C38964452	ENSLOCP00000015554	87.23	47	6	0	34	174	1	47	5e-24	90.1
C39034177	ENSLOCP00000002717	81.82	44	8	0	257	126	350	393	4e-20	83.2
C39072563	ENSLOCP00000011842	83.67	49	8	0	114	260	357	405	7e-22	89.7
C39205908	ENSLOCP00000003218	91.4	93	8	0	281	3	364	456	1e-34	125
C38832255	ENSLOCP00000007430	62.79	43	16	0	53	181	101	143	3e-10	55.8
C39741167	ENSLOCP00000002823	43.33	60	34	0	37	216	133	192	4e-13	63.9
scaffold329669	ENSLOCP00000015881	82.86	35	6	0	44	148	53	87	9e-15	66.2
C38649555	ENSLOCP00000012077	79.49	39	6	1	111	1	239	277	5e-12	60.1
C38695089	ENSLOCP00000018622	76	50	12	0	2	151	410	459	1e-14	68.2
scaffold239975	ENSLOCP00000008469	84.45	238	37	0	2795	2082	1	238	6e-137	425
C38912313	ENSLOCP00000002574	92.59	54	4	0	80	241	202	255	2e-28	104
scaffold48105	ENSLOCP00000018826	60.98	41	11	1	116	9	465	505	2e-06	50.8
scaffold97238	ENSLOCP00000006597	73.44	64	17	0	835	644	243	306	4e-33	105
scaffold355255	ENSLOCP00000019223	55.79	95	22	1	287	3	204	278	3e-24	97.4
C38552959	ENSLOCP00000005859	90.48	63	6	0	200	12	249	311	7e-25	97.1
C39900239	ENSLOCP00000018924	100	37	0	0	14	124	181	217	3e-43	77.8
scaffold246914	ENSLOCP00000018847	82.76	29	5	0	210	124	206	234	3e-10	55.1
scaffold285752	ENSLOCP00000007811	45.9	61	33	0	78	260	385	445	4e-14	67.4
scaffold363941	ENSLOCP00000000998	86.49	37	5	0	18	128	1	37	2e-17	75.1
scaffold264257	ENSLOCP00000009534	93.1	29	2	0	210	296	620	648	4e-21	62
scaffold324639	ENSLOCP00000009711	74.19	31	8	0	189	97	153	183	1e-08	50.8
C39373763	ENSLOCP00000000855	82.05	39	7	0	310	194	113	151	2e-16	73.2
scaffold131747	ENSLOCP00000011016	81.82	33	6	0	1	99	578	610	3e-11	62
scaffold38435	ENSLOCP00000002760	83.58	67	11	0	447	647	1169	1235	2e-26	116
C39306755	ENSLOCP00000014788	94.12	17	1	0	1	51	1067	1083	0.002	36.2
scaffold428401	ENSLOCP00000019729	92.86	28	2	0	1	84	74	101	2e-08	55.1
C39534695	ENSLOCP00000004773	65.31	49	17	0	68	214	107	155	1e-05	42.7
scaffold320752	ENSLOCP00000008031	58.57	70	19	2	23	208	27	94	1e-27	74.7
scaffold391697	ENSLOCP00000011816	69.23	39	12	0	665	549	111	149	4e-09	57
scaffold329151	ENSLOCP00000010423	62.96	27	10	0	240	160	407	433	1e-05	42.4
scaffold382139	ENSLOCP00000007749	89.74	39	4	0	157	41	17	55	9e-19	77.8
scaffold242729	ENSLOCP00000008762	86.84	38	5	0	1004	891	86	123	4e-27	70.9
scaffold62726	ENSLOCP00000013086	92.59	27	2	0	368	288	134	160	3e-09	52
C38485978	ENSLOCP00000007534	94.12	17	1	0	175	125	76	92	0.0002	38.5
C38822143	ENSLOCP00000015882	94.12	34	2	0	126	227	127	160	3e-17	76.3
scaffold323973	ENSLOCP00000016774	73.33	45	12	0	1778	1644	560	604	3e-26	77.4
C39043807	ENSLOCP00000011071	100	22	0	0	21	86	1	22	2e-08	48.5
C38414149	ENSLOCP00000009826	96.88	64	2	0	7	198	426	489	1e-35	126
scaffold297898	ENSLOCP00000005817	80	20	4	0	114	173	640	659	0.0002	38.5
scaffold304907	ENSLOCP00000013733	67.74	31	10	0	88	180	108	138	2e-06	43.9
scaffold185371	ENSLOCP00000005565	86.36	22	3	0	198	133	434	455	5e-07	47.4
C39977717	ENSLOCP00000009898	69.23	65	20	0	521	327	250	314	2e-24	100
scaffold402163	ENSLOCP00000010170	70.31	64	15	2	8	193	371	432	7e-23	92.8
scaffold298811	ENSLOCP00000015494	82.35	34	6	0	170	271	237	270	3e-17	63.5
C39512693	ENSLOCP00000000240	84.38	32	5	0	35	130	337	368	6e-11	58.5
scaffold344124	ENSLOCP00000009954	55.56	54	12	2	201	76	45	98	4e-10	56.2
scaffold374006	ENSLOCP00000009910	90.57	53	5	0	522	364	167	219	2e-24	105
scaffold7076	ENSLOCP00000001611	37.74	53	22	1	298	423	164	216	7e-05	42
scaffold37362	ENSLOCP00000000434	59.06	127	14	3	424	798	151	241	6e-34	122
C38778721	ENSLOCP00000013162	68.97	29	7	1	227	141	498	524	0.0007	36.6
scaffold240497	ENSLOCP00000013049	86.67	75	10	0	556	332	602	676	3e-36	135
C38979622	ENSLOCP00000002143	86.36	44	6	0	48	179	2	45	8e-24	92.4
scaffold171721	ENSLOCP00000011833	88.24	51	6	0	978	826	567	617	3e-31	96.3
scaffold156124	ENSLOCP00000012807	46.73	107	22	2	823	503	453	524	8e-17	85.5
scaffold358801	ENSLOCP00000011080	64.95	97	3	1	625	335	517	582	8e-52	117
scaffold8146	ENSLOCP00000006557	95.45	22	1	0	1	66	846	867	4e-06	45.8
scaffold328503	ENSLOCP00000012945	87.27	55	7	0	1272	1436	1375	1429	2e-59	104
C38901869	ENSLOCP00000005532	70.97	31	9	0	7	99	30	60	1e-08	49.3
C39751289	ENSLOCP00000010938	84.48	58	9	0	357	184	313	370	1e-28	109
C39847167	ENSLOCP00000017117	71.43	21	6	0	373	435	27	47	0.004	35.8
scaffold2228	ENSLOCP00000003004	60.16	123	6	1	782	1150	20	99	2e-37	137
scaffold166217	ENSLOCP00000013779	30.77	169	96	8	259	744	37	191	3e-15	72.4
C39596957	ENSLOCP00000003276	95.83	48	2	0	80	223	241	288	2e-26	100
C38761285	ENSLOCP00000020356	76	50	12	0	7	156	169	218	1e-18	78.2
scaffold262357	ENSLOCP00000004486	72.97	74	17	1	1606	1394	397	470	3e-25	110
scaffold178508	ENSLOCP00000016112	76.47	34	8	0	132	31	59	92	3e-13	65.5
C39686167	ENSLOCP00000015831	65.52	29	10	0	385	299	298	326	1e-12	47
C39059707	ENSLOCP00000010943	96.3	27	1	0	3	83	748	774	8e-09	52
scaffold52441	ENSLOCP00000016784	47.87	94	15	1	420	701	371	430	2e-55	92.4
scaffold326835	ENSLOCP00000006731	79.76	331	64	1	2	994	116	443	0	536
scaffold13365	ENSLOCP00000020779	89.83	118	11	1	785	432	1	117	2e-67	211
C39856965	ENSLOCP00000007160	61.54	52	19	1	459	304	676	726	1e-06	47
scaffold353786	ENSLOCP00000007859	90.62	32	3	0	275	370	49	80	4e-13	65.1
scaffold203458	ENSLOCP00000011710	88.57	35	4	0	226	122	607	641	1e-28	71.6
C39964567	ENSLOCP00000009386	70.77	65	19	0	1	195	1	65	3e-12	63.9
C39050775	ENSLOCP00000002660	81.25	48	9	0	191	48	330	377	5e-22	88.2
scaffold331614	ENSLOCP00000009356	88.68	53	6	0	1937	1779	300	352	1e-30	100
scaffold301115	ENSLOCP00000010614	53.47	101	14	1	218	520	80	147	3e-25	104
C40064081	ENSLOCP00000007358	44.62	65	34	1	509	321	36	100	7e-12	61.6
scaffold27082	ENSLOCP00000005617	96.36	55	2	0	605	769	520	574	7e-26	111
C38902387	ENSLOCP00000002215	84.06	69	11	0	28	234	662	730	7e-36	130
C38976262	ENSLOCP00000002189	92.75	69	5	0	209	3	63	131	1e-40	141
scaffold361452	ENSLOCP00000014269	73.08	52	14	0	360	515	465	516	4e-17	80.5
scaffold125534	ENSLOCP00000012525	94.44	18	1	0	322	375	83	100	0.002	36.6
C38789502	ENSLOCP00000002925	70	50	15	0	219	70	349	398	5e-15	68.9
C39985599	ENSLOCP00000019085	89.23	65	7	0	107	301	2567	2631	2e-34	131
C39597191	ENSLOCP00000014425	86.36	44	6	0	332	201	19	62	7e-23	87
C39164473	ENSLOCP00000018772	74.24	66	7	1	1	168	9	74	5e-24	91.7
scaffold255119	ENSLOCP00000005617	58.78	131	7	2	394	2	46	129	2e-36	135
scaffold269933	ENSLOCP00000004860	45.13	113	40	2	281	6	206	317	1e-15	75.1
C39672297	ENSLOCP00000004817	91.11	45	4	0	135	1	202	246	6e-23	92
scaffold122387	ENSLOCP00000003590	59.09	66	7	2	201	4	1	46	5e-15	68.6
scaffold111928	ENSLOCP00000015462	68.57	35	11	0	36	140	197	231	1e-08	50.1
scaffold190485	ENSLOCP00000011681	75.61	82	20	0	1077	832	102	183	1e-34	131
scaffold28581	ENSLOCP00000016710	94.23	52	3	0	735	580	241	292	3e-42	103
C39700161	ENSLOCP00000014788	58.41	113	13	1	55	393	965	1043	1e-18	83.2
scaffold352551	ENSLOCP00000015288	93.88	49	3	0	982	836	137	185	2e-22	101
C39314993	ENSLOCP00000001573	93.75	80	5	0	297	58	165	244	1e-45	157
C38446257	ENSLOCP00000020677	81.82	66	11	1	7	201	401	466	4e-31	114
scaffold209267	ENSLOCP00000008359	90	50	5	0	1077	928	864	913	6e-24	103
C39138822	ENSLOCP00000005437	93.67	79	3	1	253	23	55	133	2e-46	154
scaffold6036	ENSLOCP00000005565	68.42	38	12	0	3	116	636	673	9e-10	60.8
scaffold110469	ENSLOCP00000005407	76.47	34	8	0	16	117	357	390	1e-10	57.4
scaffold134455	ENSLOCP00000006888	57.52	113	29	3	538	843	375	479	9e-47	103
scaffold407524	ENSLOCP00000001406	45.12	82	39	1	279	506	1	82	8e-09	55.1
scaffold31	ENSLOCP00000013814	65.41	133	5	1	1190	792	620	711	8e-43	162
scaffold328856	ENSLOCP00000020065	48.42	95	40	3	258	1	186	280	2e-19	82
scaffold157887	ENSLOCP00000009094	92.5	40	3	0	121	2	87	126	3e-18	79.7
C38923519	ENSLOCP00000014051	79.25	53	9	1	163	11	86	138	7e-23	89.7
scaffold109597	ENSLOCP00000009598	81.48	27	5	0	469	389	171	197	1e-08	53.5
scaffold342531	ENSLOCP00000012680	64.81	54	19	0	1734	1895	250	303	4e-15	77.8
scaffold285474	ENSLOCP00000021020	87.18	39	5	0	677	561	1629	1667	9e-17	80.9
C39299215	ENSLOCP00000014027	88.89	45	5	0	160	294	153	197	1e-24	98.2
scaffold222154	ENSLOCP00000006882	45.16	124	14	2	552	181	38	107	7e-21	93.2
C39502975	ENSLOCP00000014755	73.85	65	11	2	8	184	184	248	7e-25	97.1
scaffold160460	ENSLOCP00000015605	65.52	58	19	1	128	301	260	316	2e-17	79.7
C39445617	ENSLOCP00000005617	94	50	3	0	160	11	172	221	3e-25	100
scaffold15070	ENSLOCP00000014633	92.86	56	4	0	461	294	177	232	8e-28	110
scaffold66440	ENSLOCP00000003505	94.74	19	1	0	295	351	16	34	2e-06	45.1
scaffold217432	ENSLOCP00000003124	49.46	93	10	1	281	3	98	153	4e-18	79.3
scaffold208089	ENSLOCP00000020054	40.38	52	28	2	1295	1149	226	277	0.002	40.8
C39239856	ENSLOCP00000014995	82.26	62	11	0	25	210	1202	1263	6e-30	114
scaffold321593	ENSLOCP00000016317	91.38	58	5	0	679	506	547	604	2e-27	111
C39756185	ENSLOCP00000012184	89.83	59	6	0	237	413	177	235	4e-29	109
scaffold103782	ENSLOCP00000004851	84.62	26	4	0	297	374	208	233	7e-08	50.1
C39846671	ENSLOCP00000007159	51.11	90	15	1	428	159	239	299	6e-20	86.3
scaffold46847	ENSLOCP00000014019	80.56	36	7	0	106	213	122	157	4e-14	65.5
C39226308	ENSLOCP00000015707	72.88	59	16	0	3	179	152	210	1e-27	102
scaffold354558	ENSLOCP00000000506	75	32	8	0	607	702	191	222	6e-16	53.1
scaffold224557	ENSLOCP00000007659	62.5	40	15	0	868	749	109	148	3e-08	52.4
scaffold315949	ENSLOCP00000015367	57.35	136	37	3	644	300	554	689	2e-36	138
scaffold147637	ENSLOCP00000014406	60	80	22	2	147	386	96	165	3e-24	87.4
C39143660	ENSLOCP00000019214	59.57	47	18	1	237	97	119	164	3e-09	53.1
scaffold102110	ENSLOCP00000005311	100	26	0	0	245	322	40	65	6e-08	53.9
scaffold336253	ENSLOCP00000012505	55.56	45	20	0	341	475	3	47	4e-12	60.1
scaffold399120	ENSLOCP00000017431	73.17	82	15	2	116	346	15	94	2e-16	75.1
scaffold106883	ENSLOCP00000001226	83.33	60	10	0	283	104	479	538	3e-26	108
C39482639	ENSLOCP00000005565	62.04	108	15	1	1	324	177	258	4e-38	136
C39215324	ENSLOCP00000006700	89.13	46	5	0	232	95	1218	1263	2e-22	92.4
scaffold379107	ENSLOCP00000003688	92.73	55	4	0	1768	1604	899	953	3e-22	102
scaffold39271	ENSLOCP00000002215	88.89	18	2	0	262	209	1075	1092	0.0001	39.3
scaffold330044	ENSLOCP00000004954	90	40	4	0	278	159	448	487	5e-16	74.7
scaffold62703	ENSLOCP00000001944	74.6	63	10	1	156	344	382	438	5e-49	104
C38873011	ENSLOCP00000007103	78.12	32	7	0	141	236	241	272	8e-12	60.1
scaffold370946	ENSLOCP00000019323	76.47	34	8	0	1408	1307	499	532	6e-18	57.4
scaffold211323	ENSLOCP00000010856	85.71	21	3	0	98	160	412	432	2e-05	41.6
scaffold323894	ENSLOCP00000017153	50.57	174	81	2	5106	5621	343	513	2e-42	170
C39987815	ENSLOCP00000016963	51.06	141	37	1	546	124	473	581	4e-41	148
scaffold251141	ENSLOCP00000015619	95.24	63	3	0	199	387	261	323	5e-32	125
C39479797	ENSLOCP00000016691	72.9	107	1	1	332	12	193	271	9e-46	157
C38909383	ENSLOCP00000020720	80.77	78	15	0	242	9	255	332	2e-41	141
C39177035	ENSLOCP00000000092	63.04	46	14	1	38	175	27	69	1e-07	46.6
C39038729	ENSLOCP00000019255	66.67	57	15	2	164	3	28	83	2e-08	50.1
C39116485	ENSLOCP00000009534	70.31	64	14	1	25	216	690	748	5e-22	90.9
scaffold250676	ENSLOCP00000001074	73.33	45	12	0	325	459	128	172	4e-17	79
C38622179	ENSLOCP00000004935	81.25	48	9	0	22	165	356	403	3e-22	89.4
C39968445	ENSLOCP00000019327	56.2	121	23	3	401	42	1091	1182	3e-29	115
C39706849	ENSLOCP00000006487	84	25	4	0	228	302	167	191	2e-09	54.3
scaffold324711	ENSLOCP00000015685	96.67	30	1	0	77	166	661	690	5e-10	56.6
C39516819	ENSLOCP00000012807	69.84	63	19	0	113	301	1106	1168	5e-24	97.8
C39840203	ENSLOCP00000013945	65.57	61	21	0	18	200	230	290	3e-22	90.5
C39157432	ENSLOCP00000019585	96	25	1	0	1	75	496	520	2e-09	53.5
C39601471	ENSLOCP00000002823	84.31	51	8	0	11	163	20	70	5e-24	94
scaffold58059	ENSLOCP00000015905	82.35	34	6	0	233	132	22	55	2e-10	54.3
C39226320	ENSLOCP00000019675	77.36	53	11	1	110	268	637	688	3e-08	50.4
scaffold375599	ENSLOCP00000005018	66	50	17	0	138	287	167	216	6e-19	80.5
scaffold181391	ENSLOCP00000019964	51.61	93	9	1	753	475	480	536	1e-19	88.2
C39460681	ENSLOCP00000009156	66.32	95	32	0	29	313	36	130	3e-20	84.3
C38586219	ENSLOCP00000008474	92	25	2	0	136	62	70	94	4e-10	53.9
C38511833	ENSLOCP00000002902	84.31	51	8	0	45	197	1	51	3e-24	93.6
scaffold92076	ENSLOCP00000005322	70.83	24	7	0	79	8	50	73	4e-10	42.4
scaffold191987	ENSLOCP00000015239	72.73	33	9	0	295	197	70	102	2e-11	57
C39862731	ENSLOCP00000014263	80.85	47	9	0	234	94	272	318	1e-37	88.6
scaffold23766	ENSLOCP00000011008	83.82	68	11	0	521	724	3	70	9e-34	126
scaffold413160	ENSLOCP00000001842	35.19	54	35	0	1081	920	134	187	0.004	39.3
C38801393	ENSLOCP00000019466	78.46	65	13	1	211	17	301	364	4e-13	64.3
scaffold375217	ENSLOCP00000017294	88.89	18	2	0	314	261	884	901	0.0008	37
C38699669	ENSLOCP00000016252	92.59	27	2	0	42	122	1	27	8e-09	50.4
C38868823	ENSLOCP00000010856	92.86	42	3	0	140	15	517	558	2e-20	85.1
C38839119	ENSLOCP00000013080	86.21	29	4	0	88	2	302	330	7e-16	57.4
scaffold309147	ENSLOCP00000017539	66.92	130	12	1	591	202	297	395	6e-47	168
scaffold214377	ENSLOCP00000012976	88.64	44	5	0	411	280	460	503	2e-18	82
C40079991	ENSLOCP00000019051	94.03	67	4	0	278	78	130	196	7e-53	132
scaffold133698	ENSLOCP00000022390	55.81	129	46	4	2805	2422	29	147	2e-19	87.8
scaffold50383	ENSLOCP00000006447	67.86	56	18	0	2095	1928	133	188	7e-16	78.2
scaffold110647	ENSLOCP00000008750	75.71	70	17	0	264	55	134	203	2e-29	110
scaffold133141	ENSLOCP00000015792	74.47	47	12	0	269	129	160	206	2e-17	76.3
C40072139	ENSLOCP00000015050	80	35	7	0	107	3	77	111	2e-18	61.6
C39566141	ENSLOCP00000010214	90.62	64	6	0	354	163	439	502	1e-35	128
scaffold339017	ENSLOCP00000012945	84.09	44	7	0	9	140	1581	1624	8e-19	84
scaffold308084	ENSLOCP00000011772	97.87	47	1	0	221	361	458	504	1e-22	102
scaffold420299	ENSLOCP00000015717	44.6	139	37	2	768	358	1451	1551	1e-29	80.9
C38885629	ENSLOCP00000011043	62.96	27	10	0	155	75	90	116	0.002	35
scaffold375238	ENSLOCP00000009781	93.94	33	2	0	179	277	74	106	1e-11	60.1
scaffold145834	ENSLOCP00000001883	88.57	35	4	0	94	198	942	976	3e-16	78.2
scaffold179397	ENSLOCP00000004585	87.5	24	3	0	200	129	84	107	3e-09	51.6
C39897097	ENSLOCP00000019214	75.71	70	17	0	493	284	274	343	1e-29	112
C38780377	ENSLOCP00000015523	56.52	46	20	0	208	71	140	185	4e-13	63.2
C39937217	ENSLOCP00000019789	43.9	41	23	0	181	59	12	52	0.0001	41.2
scaffold4265	ENSLOCP00000009797	55.56	63	19	1	172	11	50	112	1e-14	73.2
scaffold336319	ENSLOCP00000010321	73.81	42	11	0	674	799	38	79	1e-13	70.1
scaffold252619	ENSLOCP00000014983	92.31	26	2	0	586	509	233	258	5e-08	52.4
scaffold195455	ENSLOCP00000007257	48.3	147	57	2	1776	1363	184	320	7e-35	134
C40150121	ENSLOCP00000020967	46.51	129	39	1	585	199	470	568	7e-24	103
C38934469	ENSLOCP00000003459	68.49	73	22	1	227	9	105	176	1e-08	49.3
scaffold100407	ENSLOCP00000009654	53.12	32	15	0	18	113	473	504	5e-12	47
C38568173	ENSLOCP00000007024	93.75	64	4	0	14	205	84	147	3e-35	119
scaffold163612	ENSLOCP00000012118	97.73	44	1	0	501	370	1441	1484	6e-19	85.5
scaffold425817	ENSLOCP00000000590	52.13	94	15	2	404	685	2	65	8e-17	77
C38801651	ENSLOCP00000001621	76.09	46	11	0	60	197	52	97	2e-19	77.8
scaffold219715	ENSLOCP00000005020	91.67	24	2	0	878	949	98	121	4e-08	52.8
scaffold358028	ENSLOCP00000013292	52.73	110	28	2	36	293	146	255	2e-25	102
scaffold177254	ENSLOCP00000008995	84.48	58	9	0	1656	1483	473	530	1e-23	106
scaffold131382	ENSLOCP00000012283	62.96	54	19	1	396	557	1	53	7e-06	47
C40010449	ENSLOCP00000017060	90.32	31	3	0	232	324	146	176	3e-10	57
scaffold326311	ENSLOCP00000007187	78.05	41	9	0	235	113	128	168	7e-15	69.7
C38449189	ENSLOCP00000000231	86.76	68	7	1	1	198	64	131	5e-33	113
C38885387	ENSLOCP00000016634	67.31	52	17	0	28	183	741	792	0.0008	36.6
scaffold293631	ENSLOCP00000008227	91.67	48	4	0	1688	1545	1101	1148	1e-41	94.4
scaffold362841	ENSLOCP00000007307	73.58	53	14	0	626	468	104	156	2e-22	92.4
C39274228	ENSLOCP00000017652	66.67	63	16	1	229	41	116	173	4e-21	88.6
scaffold273602	ENSLOCP00000019922	90.74	54	5	0	2134	1973	159	212	2e-28	105
C38684883	ENSLOCP00000007538	89.13	46	5	0	219	82	120	165	7e-24	92.4
scaffold378465	ENSLOCP00000008014	74.24	66	14	1	292	104	73	138	1e-25	104
C38654933	ENSLOCP00000008432	56.25	48	18	1	212	78	125	172	7e-08	47.8
scaffold31765	ENSLOCP00000016839	58.82	102	15	2	704	399	480	554	7e-54	110
scaffold348538	ENSLOCP00000003028	48.81	295	138	5	1431	553	643	926	1e-56	206
C38877283	ENSLOCP00000003323	100	53	0	0	40	198	321	373	5e-31	115
scaffold206923	ENSLOCP00000019160	84.62	65	10	0	1179	985	146	210	2e-29	124
scaffold370474	ENSLOCP00000002189	94.03	67	3	1	284	481	1	67	2e-35	133
C39519393	ENSLOCP00000018025	65.45	55	19	0	326	162	395	449	0.0002	39.3
C39537855	ENSLOCP00000006320	58.14	86	23	1	344	126	77	162	1e-17	75.5
scaffold376026	ENSLOCP00000010373	67.21	61	17	1	411	584	584	644	9e-18	84.7
C39349054	ENSLOCP00000013788	50	78	31	2	17	226	436	513	9e-17	76.3
scaffold121408	ENSLOCP00000019993	63.83	141	19	1	1190	768	76	184	2e-50	170
C38714122	ENSLOCP00000009468	39.13	46	26	1	19	156	9	52	0.001	35.8
C39221908	ENSLOCP00000011071	90.7	43	4	0	115	243	113	155	2e-21	84.3
C39941521	ENSLOCP00000001245	97.83	46	1	0	229	92	136	181	7e-32	96.7
scaffold186738	ENSLOCP00000004474	76.36	55	13	0	167	331	41	95	3e-22	90.1
C39522987	ENSLOCP00000009551	75.44	57	14	0	324	154	109	165	1e-19	81.6
scaffold93384	ENSLOCP00000010515	70.86	151	44	0	1083	631	1968	2118	5e-41	107
C40129707	ENSLOCP00000021424	86.23	138	19	0	913	500	1	138	1e-84	254
C39394957	ENSLOCP00000010988	100	52	0	0	53	208	295	346	4e-29	108
scaffold400339	ENSLOCP00000018637	80	20	4	0	367	308	264	283	3e-07	36.6
C40054553	ENSLOCP00000002717	64.81	54	19	0	471	310	258	311	2e-24	75.5
scaffold242391	ENSLOCP00000002354	79.39	131	5	1	787	395	977	1085	4e-54	190
C38735645	ENSLOCP00000006484	93.65	63	4	0	211	23	2	64	4e-21	84
scaffold352102	ENSLOCP00000019922	52.59	232	29	7	1531	908	38	212	2e-67	200
scaffold279052	ENSLOCP00000011635	48.98	49	22	1	638	784	3793	3838	0.003	38.9
C39544937	ENSLOCP00000002853	53.06	98	12	1	51	344	260	323	5e-26	100
C39476521	ENSLOCP00000005579	97.14	70	2	0	63	272	343	412	6e-43	147
scaffold238718	ENSLOCP00000006953	97.83	46	1	0	585	448	492	537	8e-33	92.4
scaffold85708	ENSLOCP00000007534	81.13	53	4	1	797	657	454	506	3e-34	85.5
C40091547	ENSLOCP00000002146	81.67	60	11	0	758	579	111	170	9e-26	101
scaffold73422	ENSLOCP00000010530	48.42	95	36	2	604	359	142	236	4e-20	89
scaffold133829	ENSLOCP00000014947	60.71	28	11	0	446	363	52	79	0.0002	41.2
scaffold356825	ENSLOCP00000001429	71.79	39	11	0	1573	1457	159	197	1e-16	59.7
scaffold103865	ENSLOCP00000004713	80.65	62	12	0	355	540	345	406	4e-31	118
C39440961	ENSLOCP00000020160	70	40	12	0	145	26	188	227	2e-09	54.7
scaffold107142	ENSLOCP00000001404	100	77	0	0	1011	1241	151	227	4e-44	162
scaffold102699	ENSLOCP00000006974	73.08	26	7	0	28	105	83	108	0.0002	39.3
scaffold203700	ENSLOCP00000001957	85.71	28	4	0	773	690	137	164	5e-23	55.5
scaffold243780	ENSLOCP00000006253	95.56	45	2	0	170	304	133	177	2e-20	93.2
C38825543	ENSLOCP00000006089	95.56	45	2	0	94	228	42	86	1e-24	94.4
scaffold273505	ENSLOCP00000017782	56.94	72	1	1	314	529	389	430	2e-31	74.7
scaffold312091	ENSLOCP00000013103	64.1	117	12	1	352	2	325	411	7e-43	136
C39715321	ENSLOCP00000014695	46.72	122	29	3	384	19	53	138	1e-21	88.6
C39370827	ENSLOCP00000020134	63.11	103	7	1	1	309	56	127	8e-39	134
C39820469	ENSLOCP00000010856	63.16	57	16	1	154	324	4	55	2e-14	70.5
C40125491	ENSLOCP00000007496	79.31	29	6	0	142	228	15	43	4e-07	49.7
scaffold327480	ENSLOCP00000000326	60.96	146	30	2	88	519	150	270	2e-63	133
C39152784	ENSLOCP00000004238	65.48	84	2	1	268	17	778	834	2e-26	103
scaffold403953	ENSLOCP00000020584	53.19	94	13	1	1490	1209	304	366	2e-21	95.9
C38703395	ENSLOCP00000016790	69.23	39	12	0	220	104	605	643	5e-11	58.2
scaffold222389	ENSLOCP00000011941	63.29	79	29	0	5	241	86	164	3e-28	111
C38576783	ENSLOCP00000018685	87.88	33	4	0	100	198	183	215	3e-13	63.9
C38482310	ENSLOCP00000007300	93.65	63	4	0	201	13	193	255	2e-34	120
scaffold410706	ENSLOCP00000001313	89.47	57	6	0	725	895	1	57	2e-30	114
C39409271	ENSLOCP00000003201	52.94	51	21	3	313	164	581	629	0.0006	37.4
C38661375	ENSLOCP00000002717	59.38	64	26	0	216	25	158	221	3e-21	85.9
scaffold116352	ENSLOCP00000006974	88.89	18	2	0	67	14	1	18	0.0002	38.1
scaffold62177	ENSLOCP00000011683	73.39	109	20	2	1502	1828	173	272	1e-43	162
scaffold73011	ENSLOCP00000017680	42.5	120	42	1	808	449	101	193	3e-21	89.7
C39292311	ENSLOCP00000011206	89.36	47	5	0	217	77	99	145	2e-08	48.5
C38804979	ENSLOCP00000021631	45.45	77	33	3	1	231	251	318	2e-12	61.2
C38452535	ENSLOCP00000014892	63.64	44	11	1	137	6	35	73	1e-05	40.4
C39396375	ENSLOCP00000005322	74.55	55	14	0	197	33	279	333	4e-24	94.4
C38932955	ENSLOCP00000000599	90.91	22	2	0	149	214	22	43	2e-07	47
scaffold32359	ENSLOCP00000006858	63.79	58	20	1	505	335	517	574	3e-15	74.3
scaffold291402	ENSLOCP00000014193	92.86	70	5	0	375	584	4342	4411	1e-35	142
scaffold69469	ENSLOCP00000004361	46.09	128	31	3	486	109	165	256	4e-24	100
C39481155	ENSLOCP00000008472	53.62	69	32	0	19	225	521	589	7e-18	79.7
C39492797	ENSLOCP00000012157	93.94	33	2	0	173	271	248	280	1e-14	66.6
scaffold209835	ENSLOCP00000011941	100	17	0	0	544	494	338	354	0.001	39.7
C39660419	ENSLOCP00000001000	81.48	27	5	0	26	106	13	39	1e-18	54.7
C39631271	ENSLOCP00000015194	76.71	73	17	0	219	1	64	136	3e-34	126
C38627109	ENSLOCP00000013207	87.88	33	4	0	216	118	143	175	3e-12	61.6
scaffold425370	ENSLOCP00000014837	50.69	217	36	3	16	666	492	637	1e-43	157
C39516033	ENSLOCP00000014254	65.85	41	14	0	217	339	37	77	2e-11	60.1
scaffold287440	ENSLOCP00000007978	80.95	63	12	0	1581	1769	74	136	5e-45	109
scaffold220587	ENSLOCP00000016891	59.38	32	13	0	633	538	191	222	0.0002	41.2
scaffold149348	ENSLOCP00000017063	69.05	42	13	0	15	140	242	283	6e-12	63.5
scaffold362278	ENSLOCP00000015427	79.17	48	10	0	43	186	117	164	2e-20	90.9
scaffold421740	ENSLOCP00000005257	37.74	159	68	2	1491	1015	4	131	3e-31	118
scaffold359991	ENSLOCP00000012976	86.05	43	6	0	164	36	604	646	4e-19	80.5
C39535991	ENSLOCP00000016348	90.67	75	7	0	227	3	50	124	5e-39	139
C39126542	ENSLOCP00000018641	85.71	42	6	0	237	112	29	70	1e-20	81.6
C39647931	ENSLOCP00000002202	60.47	43	17	0	122	250	91	133	3e-12	60.1
scaffold11046	ENSLOCP00000000208	49.64	137	28	1	876	1286	49	144	1e-31	120
C39369799	ENSLOCP00000015113	90	40	4	0	81	200	611	650	1e-17	78.2
scaffold235163	ENSLOCP00000007803	85.71	21	3	0	1002	1064	27	47	0.0006	41.6
C38852701	ENSLOCP00000003000	75	28	7	0	153	236	306	333	2e-07	47.4
C39944523	ENSLOCP00000017288	67.39	46	15	0	410	273	481	526	3e-26	71.2
scaffold66055	ENSLOCP00000008200	92.11	38	3	0	298	185	175	212	3e-22	91.3
scaffold61922	ENSLOCP00000001268	92.59	27	2	0	87	167	144	170	4e-10	60.5
C38523961	ENSLOCP00000016310	88.89	45	5	0	208	74	265	309	1e-19	82.4
C38967986	ENSLOCP00000011803	66.04	53	14	2	84	230	180	232	1e-13	65.9
scaffold397964	ENSLOCP00000012132	56.25	64	26	1	49	234	8	71	1e-14	73.2
scaffold213336	ENSLOCP00000017434	90.91	66	5	1	110	307	2	66	7e-34	119
C40080965	ENSLOCP00000009591	45.9	122	47	6	386	727	1836	1946	1e-13	70.5
C39415187	ENSLOCP00000014959	86.05	43	6	0	296	168	110	152	9e-18	77.4
scaffold415390	ENSLOCP00000017862	44.16	77	43	0	70	300	435	511	8e-17	77.8
scaffold274688	ENSLOCP00000013250	86.76	68	9	0	1246	1043	37	104	1e-42	117
C38933741	ENSLOCP00000020014	68.18	22	7	0	129	194	207	228	9e-05	38.1
C39272018	ENSLOCP00000004708	80.7	57	11	0	290	120	475	531	2e-23	94.4
scaffold50221	ENSLOCP00000010487	63.04	46	17	0	386	249	68	113	7e-14	65.9
scaffold271562	ENSLOCP00000002394	93.02	172	12	0	711	196	16	187	7e-111	320
scaffold91769	ENSLOCP00000019019	46	150	53	1	236	685	131	252	7e-36	135
C39916017	ENSLOCP00000003774	64.1	39	14	0	380	496	63	101	1e-11	59.3
scaffold99266	ENSLOCP00000010096	61.02	59	15	2	918	1094	420	470	7e-14	74.3
scaffold256967	ENSLOCP00000016419	76.19	21	5	0	156	94	69	89	9e-06	42
scaffold162259	ENSLOCP00000002383	57.14	35	15	0	149	253	1	35	1e-06	43.5
scaffold5822	ENSLOCP00000012843	47.13	87	34	5	442	690	264	342	6e-05	44.3
scaffold66154	ENSLOCP00000004118	57.28	103	11	2	1002	1310	29	98	4e-47	106
C39337633	ENSLOCP00000019225	84.85	33	5	0	96	194	229	261	3e-12	60.8
C39741461	ENSLOCP00000003346	88.89	27	3	0	1	81	438	464	2e-08	52
scaffold409240	ENSLOCP00000008706	95.45	44	2	0	437	306	255	298	2e-24	98.6
scaffold143444	ENSLOCP00000003388	80.95	21	4	0	1109	1171	46	66	0.005	38.9
scaffold410204	ENSLOCP00000001875	78.72	47	10	0	226	86	350	396	3e-19	84.7
scaffold268655	ENSLOCP00000004276	96.97	33	1	0	539	441	660	692	3e-14	73.6
scaffold179247	ENSLOCP00000007519	74.7	83	19	1	317	75	183	265	1e-55	121
C39470391	ENSLOCP00000020937	75.47	53	13	0	273	115	202	254	2e-24	96.7
C39634625	ENSLOCP00000005088	80	30	6	0	372	283	1103	1132	5e-09	53.9
scaffold225490	ENSLOCP00000008638	83.33	36	6	0	751	644	96	131	1e-12	63.9
C38416451	ENSLOCP00000010884	92.42	66	5	0	200	3	154	219	2e-24	92.4
C39326549	ENSLOCP00000018607	83.33	60	10	0	299	120	7	66	5e-30	112
scaffold163570	ENSLOCP00000016844	55.29	85	35	1	213	467	265	346	7e-23	97.4
C39975165	ENSLOCP00000015159	87.88	33	4	0	168	266	187	219	7e-19	59.3
C39429471	ENSLOCP00000008303	83.33	42	7	0	316	191	535	576	7e-20	84.3
C40038103	ENSLOCP00000015147	42.06	107	11	1	309	629	130	185	5e-14	70.1
scaffold343903	ENSLOCP00000004865	82.5	80	14	0	273	34	74	153	3e-40	136
scaffold379847	ENSLOCP00000009184	96.61	59	2	0	254	78	764	822	9e-30	119
scaffold284688	ENSLOCP00000003224	84.38	32	5	0	350	255	361	392	1e-15	56.6
scaffold30738	ENSLOCP00000001907	51.66	151	33	3	1462	1025	203	318	2e-35	141
C39010007	ENSLOCP00000014610	87.5	40	5	0	224	105	453	492	3e-15	70.9
scaffold175547	ENSLOCP00000017882	76.32	38	1	1	250	161	58	95	1e-08	50.1
C39041705	ENSLOCP00000005088	84.62	52	8	0	256	101	530	581	2e-25	100
scaffold392390	ENSLOCP00000005603	90.91	33	3	0	596	694	321	353	3e-11	62
C39776953	ENSLOCP00000001355	81.03	58	11	0	385	212	23	80	2e-17	72.4
C39011901	ENSLOCP00000002201	63.64	22	8	0	254	189	96	117	0.001	36.2
scaffold302976	ENSLOCP00000020742	63.95	86	23	1	187	420	555	640	4e-31	122
C39276178	ENSLOCP00000004935	93.33	30	2	0	90	179	123	152	6e-14	67
C39551751	ENSLOCP00000010135	70.18	114	4	1	348	7	202	285	2e-47	162
C39033035	ENSLOCP00000008359	88.24	17	2	0	145	95	1585	1601	0.002	35.8
C39679425	ENSLOCP00000013807	57.02	114	17	1	37	378	172	253	6e-33	124
C39902533	ENSLOCP00000010876	66.37	113	1	1	148	486	107	182	2e-38	135
C39430231	ENSLOCP00000014150	81.4	43	8	0	260	132	160	202	1e-18	80.9
C39818879	ENSLOCP00000020160	80.33	61	12	0	430	248	406	466	7e-36	104
scaffold199126	ENSLOCP00000009302	93.55	31	2	0	136	228	168	198	7e-13	64.7
C38463833	ENSLOCP00000009184	90.91	55	3	1	159	1	269	323	5e-29	109
C40046957	ENSLOCP00000014090	100	37	0	0	533	643	910	946	4e-18	83.6
scaffold230972	ENSLOCP00000001728	93.62	47	3	0	838	698	549	595	2e-40	97.1
scaffold272289	ENSLOCP00000014537	62.26	53	20	0	779	937	376	428	4e-13	73.9
scaffold427946	ENSLOCP00000012793	100	37	0	0	523	633	1	37	5e-10	57.8
C39326739	ENSLOCP00000018153	95.45	44	2	0	287	156	407	450	4e-23	92.4
C38881561	ENSLOCP00000019004	80.56	36	7	0	42	149	439	474	3e-12	61.6
C38920303	ENSLOCP00000002318	87.5	32	4	0	69	164	89	120	3e-13	61.6
C40144983	ENSLOCP00000000418	60.66	183	8	2	72	620	81	199	1e-61	202
C38789450	ENSLOCP00000014676	51.28	39	15	1	112	228	22	56	0.0003	35.8
C39904711	ENSLOCP00000003701	86.96	23	3	0	181	249	643	665	1e-05	44.3
scaffold249240	ENSLOCP00000017846	78.26	69	13	2	499	705	234	300	2e-25	105
scaffold258259	ENSLOCP00000011676	96.72	61	2	0	249	431	1379	1439	4e-55	130
C38972686	ENSLOCP00000004486	87.8	82	9	1	2	247	337	417	3e-32	119
scaffold218209	ENSLOCP00000006739	67.57	111	16	2	335	3	1167	1257	1e-40	147
C38543639	ENSLOCP00000006539	96.3	54	2	0	46	207	1715	1768	2e-29	111
C39999107	ENSLOCP00000015266	61.43	70	27	0	373	582	118	187	7e-23	92.8
C39195867	ENSLOCP00000002674	66.67	24	8	0	74	3	1	24	0.0001	38.5
scaffold408704	ENSLOCP00000021602	83.78	37	6	0	38	148	136	172	4e-13	65.1
C38978742	ENSLOCP00000017047	67.74	31	10	0	81	173	249	279	1e-07	47.8
C39233628	ENSLOCP00000007663	82.35	85	15	0	257	3	59	143	6e-45	148
scaffold84332	ENSLOCP00000010724	78.05	41	9	0	1456	1578	379	419	7e-13	70.5
C38689583	ENSLOCP00000009826	94.59	37	2	0	206	96	160	196	6e-17	74.7
C38938813	ENSLOCP00000007521	73.58	53	13	1	222	64	472	523	1e-17	77
scaffold305215	ENSLOCP00000009493	80.56	36	7	0	1957	1850	414	449	2e-10	63.9
scaffold23420	ENSLOCP00000021294	43.75	32	18	0	413	318	59	90	0.006	35.8
C39402607	ENSLOCP00000015138	34.78	46	30	0	267	130	7	52	0.002	35.8
scaffold140262	ENSLOCP00000015166	66.67	33	9	1	850	942	226	258	1e-05	48.5
C39645089	ENSLOCP00000018754	89.06	64	7	0	69	260	327	390	1e-30	114
C39046065	ENSLOCP00000007424	79.41	34	7	0	82	183	12	45	2e-12	61.6
scaffold15365	ENSLOCP00000003869	83.1	71	12	0	666	878	575	645	2e-33	124
scaffold398117	ENSLOCP00000001027	96.67	30	1	0	294	383	505	534	2e-12	65.5
C40121679	ENSLOCP00000010678	63.79	58	21	0	731	558	70	127	2e-16	79
C38609827	ENSLOCP00000012523	81.13	53	10	0	212	54	58	110	2e-28	104
C40079277	ENSLOCP00000015593	59.76	82	31	1	477	722	35	114	5e-27	105
scaffold121588	ENSLOCP00000007567	64.91	57	7	1	398	228	140	183	2e-15	70.9
C39036805	ENSLOCP00000004194	88.37	43	5	0	76	204	408	450	5e-22	90.1
scaffold231532	ENSLOCP00000018648	78.57	42	8	1	186	308	157	198	8e-16	76.6
scaffold257200	ENSLOCP00000011002	89.36	47	5	0	2	142	53	99	7e-36	94.4
C38498149	ENSLOCP00000004867	92.5	40	3	0	75	194	300	339	1e-20	84
scaffold225951	ENSLOCP00000006470	55.36	112	22	1	822	487	670	753	1e-28	115
scaffold168123	ENSLOCP00000004104	86.27	51	7	0	1194	1042	147	197	3e-12	65.1
scaffold117510	ENSLOCP00000012675	43.75	48	27	0	100	243	52	99	4e-08	48.1
C39524969	ENSLOCP00000011186	60.94	64	17	3	280	95	1094	1151	1e-08	52.8
C38634111	ENSLOCP00000004985	84.62	52	8	0	176	21	80	131	1e-24	91.7
scaffold257932	ENSLOCP00000002163	65.38	26	9	0	43	120	166	191	1e-05	41.6
C39569145	ENSLOCP00000010196	72.09	43	12	0	3	131	71	113	3e-13	65.9
scaffold390054	ENSLOCP00000010833	92.31	39	3	0	1040	924	588	626	2e-15	76.6
scaffold340416	ENSLOCP00000018699	76.54	81	8	1	355	113	105	174	3e-35	125
C39907925	ENSLOCP00000002901	81.25	32	6	0	407	502	1094	1125	3e-11	61.6
scaffold73332	ENSLOCP00000019164	41.39	244	58	5	2239	1532	358	524	1e-25	113
scaffold118215	ENSLOCP00000008547	64	75	27	0	386	162	220	294	1e-27	109
C38903509	ENSLOCP00000007593	66.04	53	16	1	216	58	399	449	4e-14	67.8
C39033863	ENSLOCP00000004795	77.27	22	5	0	3	68	560	581	0.004	34.7
scaffold410285	ENSLOCP00000009418	45.45	66	8	1	213	16	179	216	3e-06	45.1
scaffold101598	ENSLOCP00000015620	89.47	38	4	0	492	605	274	311	6e-15	75.1
scaffold262252	ENSLOCP00000001027	76.47	51	7	1	637	500	221	271	2e-15	78.2
scaffold259515	ENSLOCP00000012598	96.36	55	2	0	129	293	286	340	3e-37	115
C38528389	ENSLOCP00000004176	96.43	28	1	0	33	116	257	284	3e-11	57.4
C39553991	ENSLOCP00000007806	45.59	68	37	0	331	128	776	843	3e-09	54.3
C38418345	ENSLOCP00000017866	65.79	38	13	0	1	114	224	261	2e-10	55.8
C39141094	ENSLOCP00000018258	86.36	44	6	0	152	21	6	49	6e-19	81.6
C39342227	ENSLOCP00000002215	83.33	30	5	0	104	15	844	873	6e-12	62
C38689313	ENSLOCP00000006348	96.43	28	1	0	138	221	49	76	2e-14	67
scaffold39133	ENSLOCP00000004709	66.67	30	7	1	205	285	1	30	6e-05	38.1
scaffold261190	ENSLOCP00000016839	47.69	65	6	1	478	588	50	114	3e-09	58.5
scaffold129781	ENSLOCP00000008442	84.38	32	5	0	250	155	55	86	2e-12	61.2
C39080847	ENSLOCP00000002064	73.68	57	15	0	3	173	29	85	8e-11	57
C39523643	ENSLOCP00000020796	96.72	61	2	0	252	70	121	181	1e-34	127
C39207382	ENSLOCP00000013292	70.42	71	21	0	251	39	569	639	1e-28	108
C39105925	ENSLOCP00000015515	69.57	46	14	0	177	40	24	69	6e-16	68.6
C39991967	ENSLOCP00000007593	60	85	29	1	479	225	428	507	2e-36	94
C39544371	ENSLOCP00000015972	70	30	9	0	199	110	580	609	3e-06	45.1
C38956693	ENSLOCP00000004158	95.83	72	3	0	246	31	331	402	2e-43	147
C39367167	ENSLOCP00000009156	95	60	3	0	110	289	246	305	2e-19	82
scaffold309477	ENSLOCP00000012961	69.61	102	4	1	505	200	371	445	6e-38	137
C39309297	ENSLOCP00000018661	80	45	4	1	15	134	185	229	6e-19	81.6
C39553043	ENSLOCP00000019307	70	30	9	0	194	283	1134	1163	2e-10	46.2
scaffold361777	ENSLOCP00000010430	96	100	4	0	302	3	411	510	4e-63	202
scaffold104897	ENSLOCP00000008213	86.44	59	8	0	451	275	36	94	3e-30	108
scaffold366591	ENSLOCP00000018894	67.86	28	9	0	758	675	1	28	3e-06	48.1
scaffold80542	ENSLOCP00000002063	57.89	38	16	0	2	115	665	702	4e-06	44.7
C38980754	ENSLOCP00000015422	70.37	54	16	0	17	178	586	639	1e-20	85.9
C38913487	ENSLOCP00000009598	89.36	47	5	0	151	11	124	170	7e-22	85.9
scaffold56762	ENSLOCP00000019678	66.09	115	15	1	1107	763	319	409	9e-32	127
C39390249	ENSLOCP00000002345	60	45	18	0	157	291	164	208	2e-10	56.6
C38464215	ENSLOCP00000020065	70	30	9	0	99	10	24	53	6e-09	51.6
C39159587	ENSLOCP00000008920	88.89	18	2	0	135	188	1	18	0.001	36.2
C39827169	ENSLOCP00000017117	95.24	21	1	0	121	183	218	238	2e-05	42.7
C39669009	ENSLOCP00000008672	96.72	61	2	0	130	312	2	62	2e-35	122
C38514299	ENSLOCP00000004158	88	50	6	0	171	22	239	288	2e-27	102
C38915201	ENSLOCP00000006680	88.06	67	8	0	41	241	435	501	5e-34	122
scaffold370622	ENSLOCP00000008706	80.43	46	8	1	127	264	11	55	1e-18	80.5
C40092005	ENSLOCP00000006486	44.44	108	26	2	759	442	735	810	3e-16	78.6
scaffold220214	ENSLOCP00000004238	75	32	8	0	359	264	212	243	2e-08	52.4
scaffold123804	ENSLOCP00000002143	100	32	0	0	177	272	110	141	3e-22	67.4
C38660929	ENSLOCP00000015792	73.47	49	13	0	148	2	75	123	3e-09	52.4
C38484740	ENSLOCP00000005024	52.94	51	22	1	59	205	58	108	2e-09	52
scaffold226346	ENSLOCP00000020279	79.49	39	7	1	252	136	1586	1623	0.01	37
C39139550	ENSLOCP00000016543	72.13	61	17	0	190	8	1	61	3e-25	93.6
C39207172	ENSLOCP00000003599	70.97	93	27	0	281	3	147	239	6e-41	139
C39098347	ENSLOCP00000011870	100	47	0	0	156	16	94	140	3e-29	108
C39790811	ENSLOCP00000000799	61.96	92	31	1	140	403	25	116	3e-31	110
C39873721	ENSLOCP00000016844	32.7	159	54	3	474	1	142	248	1e-17	78.6
C39090275	ENSLOCP00000009021	87.88	33	4	0	102	4	1	33	1e-12	61.2
scaffold369480	ENSLOCP00000014307	80	45	9	0	228	94	340	384	1e-18	79.3
C39181079	ENSLOCP00000017933	76.32	38	9	0	169	56	120	157	2e-14	65.9
scaffold228192	ENSLOCP00000017275	56.44	489	70	9	360	1805	1	353	1e-159	479
scaffold149016	ENSLOCP00000000529	97.06	34	1	0	334	233	88	121	1e-15	69.3
scaffold240151	ENSLOCP00000019323	85.71	49	6	1	1170	1024	314	361	3e-18	89.7
C39624375	ENSLOCP00000013521	50	116	18	1	22	369	208	283	4e-30	113
C39234242	ENSLOCP00000016907	75.41	61	14	1	54	236	33	92	1e-22	87
scaffold80545	ENSLOCP00000010185	55.56	36	16	0	380	487	507	542	0.0001	43.1
scaffold389030	ENSLOCP00000012964	58.06	31	13	0	458	366	87	117	0.0002	42.7
C39058465	ENSLOCP00000001515	65.88	85	29	0	5	259	193	277	7e-30	109
C39393295	ENSLOCP00000013077	62.5	32	11	1	96	1	2	32	0.0002	38.5
scaffold160724	ENSLOCP00000014610	84.51	71	10	1	450	238	89	158	5e-30	127
scaffold221291	ENSLOCP00000010724	74.24	66	17	0	1791	1594	470	535	4e-23	103
scaffold18585	ENSLOCP00000007557	88.33	60	7	0	194	373	586	645	4e-27	116
C39190501	ENSLOCP00000019298	48	50	26	0	78	227	136	185	4e-10	56.2
scaffold103332	ENSLOCP00000016253	82.5	40	7	0	277	396	274	313	2e-21	77.4
scaffold395849	ENSLOCP00000001611	82.93	82	14	0	276	521	359	440	3e-40	147
scaffold395361	ENSLOCP00000021476	58.82	34	14	0	63	164	348	381	3e-06	43.1
scaffold385724	ENSLOCP00000019822	92.75	69	5	0	208	2	123	191	8e-34	131
C39566449	ENSLOCP00000012945	85.45	55	8	0	352	188	1625	1679	4e-26	103
C39056913	ENSLOCP00000007451	73.81	42	11	0	260	135	119	160	1e-14	66.2
scaffold421738	ENSLOCP00000017908	56.83	139	32	1	2439	2023	190	300	1e-40	152
scaffold267422	ENSLOCP00000008814	41.18	51	30	0	157	5	64	114	9e-10	53.1
scaffold39086	ENSLOCP00000013711	51.15	174	35	4	191	712	431	554	2e-46	145
scaffold283592	ENSLOCP00000005411	90.74	54	5	0	2745	2584	265	318	5e-23	102
C38795663	ENSLOCP00000013614	87.8	41	5	0	65	187	750	790	2e-20	85.5
C38687095	ENSLOCP00000016929	92.86	28	2	0	63	146	82	109	2e-12	60.1
C38915403	ENSLOCP00000008627	92.65	68	5	0	33	236	52	119	2e-38	130
C38579873	ENSLOCP00000013711	93.88	49	3	0	212	66	350	398	9e-25	96.7
scaffold421276	ENSLOCP00000011752	54.05	74	28	2	324	106	405	473	5e-12	63.5
C39448575	ENSLOCP00000000541	76.19	21	5	0	161	99	1	21	0.008	33.5
C39637603	ENSLOCP00000000395	66.67	72	24	0	130	345	20	91	3e-27	100
C39692661	ENSLOCP00000007451	67.21	61	19	1	18	200	163	222	3e-17	75.1
C39934567	ENSLOCP00000014027	95.35	43	2	0	523	395	111	153	3e-20	88.6
C38418799	ENSLOCP00000003211	94.44	18	1	0	130	183	35	52	0.0003	37
scaffold4211	ENSLOCP00000015965	62.9	62	23	0	3459	3274	311	372	7e-21	83.2
C39965737	ENSLOCP00000007474	97.3	74	2	0	235	14	2	75	5e-40	145
scaffold364031	ENSLOCP00000005088	88	50	6	0	574	425	877	926	1e-24	102
scaffold15805	ENSLOCP00000010675	70	40	7	1	38	142	22	61	5e-10	53.9
scaffold274266	ENSLOCP00000007738	87.88	66	8	0	8	205	180	245	1e-33	118
C38616371	ENSLOCP00000008916	84.31	51	8	0	11	163	149	199	4e-23	92.4
scaffold97905	ENSLOCP00000016117	91.3	23	2	0	485	417	484	506	4e-10	49.3
C39110535	ENSLOCP00000006539	97.56	82	2	0	9	254	1998	2079	1e-45	159
scaffold263185	ENSLOCP00000009062	78.26	23	5	0	192	260	448	470	1e-05	42.7
scaffold278436	ENSLOCP00000008690	57.65	85	24	2	134	388	101	173	2e-24	99.4
scaffold4190	ENSLOCP00000006925	63.71	124	26	1	593	222	456	560	3e-55	153
C39443329	ENSLOCP00000005088	58.97	78	26	2	303	70	1018	1089	2e-20	87
scaffold39096	ENSLOCP00000014213	58.33	48	17	1	1487	1353	341	388	2e-09	59.3
C38868587	ENSLOCP00000014193	83.33	42	6	1	237	115	2380	2421	4e-16	73.6
scaffold15925	ENSLOCP00000013364	51.61	124	30	2	680	1051	1044	1137	3e-43	103
scaffold277448	ENSLOCP00000003544	89.36	94	5	1	309	43	35	128	6e-52	165
C39596781	ENSLOCP00000016365	97.62	42	1	0	19	144	56	97	7e-22	86.3
C39564137	ENSLOCP00000014090	83.95	81	6	1	133	354	475	555	8e-42	148
scaffold271258	ENSLOCP00000009842	92.59	54	4	0	1001	1162	568	621	2e-25	113
C39353094	ENSLOCP00000015234	80.56	36	7	0	51	158	318	353	3e-15	71.2
C39939923	ENSLOCP00000006542	67.92	53	14	2	56	211	381	431	1e-21	63.5
scaffold374448	ENSLOCP00000010876	100	57	0	0	277	447	13	69	4e-33	120
C38781613	ENSLOCP00000018903	86.49	37	5	0	117	7	184	220	9e-17	72
C39452931	ENSLOCP00000018816	90.38	52	5	0	169	324	31	82	7e-24	93.2
scaffold270473	ENSLOCP00000016110	65.62	32	11	0	95	190	311	342	2e-07	47.4
scaffold241279	ENSLOCP00000019631	64.71	51	18	0	154	2	184	234	4e-13	68.2
C38651595	ENSLOCP00000012184	100	30	0	0	216	127	289	318	6e-13	62.4
scaffold265769	ENSLOCP00000014541	96.67	30	1	0	623	534	101	130	8e-20	64.7
C39377159	ENSLOCP00000012283	87.5	32	4	0	213	308	308	339	2e-21	62.8
C39218030	ENSLOCP00000014913	70.37	81	24	0	281	39	91	171	8e-39	130
C38965800	ENSLOCP00000011829	76.47	34	8	0	114	13	37	70	1e-12	61.2
scaffold219846	ENSLOCP00000019822	66.67	33	9	1	49	141	2	34	6e-07	46.6
C40002677	ENSLOCP00000017376	78.57	42	9	0	33	158	106	147	8e-34	75.5
scaffold406552	ENSLOCP00000015869	93.18	44	3	0	133	264	534	577	8e-29	88.2
scaffold384146	ENSLOCP00000012449	85.25	61	9	0	133	315	379	439	5e-31	121
C39503945	ENSLOCP00000020690	89.47	38	4	0	135	248	100	137	7e-19	75.5
C38767135	ENSLOCP00000010610	98.33	60	1	0	213	34	839	898	4e-35	127
C39899081	ENSLOCP00000008982	81.82	44	8	0	349	218	327	370	2e-29	78.2
scaffold3809	ENSLOCP00000017102	86.54	52	7	0	560	715	42	93	6e-22	95.1
scaffold166665	ENSLOCP00000020540	53.99	163	31	4	150	599	433	564	1e-40	149
scaffold44042	ENSLOCP00000020127	72.88	59	16	0	2778	2954	56	114	2e-30	98.2
scaffold101188	ENSLOCP00000004954	86.96	46	6	0	73	210	43	88	1e-20	87.8
C39940523	ENSLOCP00000014061	92.98	57	4	0	270	440	28	84	8e-32	117
C38991756	ENSLOCP00000010430	100	37	0	0	1	111	504	540	7e-20	83.6
C39440193	ENSLOCP00000021954	48.91	92	47	0	320	45	102	193	4e-26	98.2
scaffold36919	ENSLOCP00000006858	46.94	147	34	3	1044	1481	23	126	4e-31	127
scaffold130170	ENSLOCP00000012442	80.77	26	5	0	359	436	401	426	3e-05	47
C38889423	ENSLOCP00000007644	94.64	56	3	0	235	68	213	268	5e-31	116
scaffold175203	ENSLOCP00000015970	44.16	77	34	1	58	261	239	315	4e-09	53.1
C38990008	ENSLOCP00000007087	100	71	0	0	3	215	214	284	8e-47	155
scaffold387191	ENSLOCP00000013821	95.88	97	4	0	308	598	1	97	7e-46	155
C39576919	ENSLOCP00000007233	69.77	43	13	0	130	2	123	165	1e-14	68.6
C39073569	ENSLOCP00000005969	92.86	28	2	0	220	137	270	297	9e-10	53.9
scaffold92600	ENSLOCP00000012014	77.27	44	10	0	95	226	187	230	4e-35	81.3
C39880675	ENSLOCP00000010629	74.14	58	15	0	221	48	1371	1428	3e-27	96.7
C39362842	ENSLOCP00000018772	69.05	42	13	0	128	253	140	181	6e-13	61.6
C39842623	ENSLOCP00000011434	49.3	71	26	2	1	183	173	243	0.005	35.8
C39949131	ENSLOCP00000014061	93.1	58	4	0	6	179	203	260	2e-27	105
C38899721	ENSLOCP00000015178	98.51	67	1	0	241	41	899	965	1e-28	109
scaffold54413	ENSLOCP00000005941	92	25	2	0	198	124	1	25	4e-09	50.8
C38748839	ENSLOCP00000017902	83.33	54	8	1	168	7	535	587	1e-24	97.1
scaffold58584	ENSLOCP00000007985	74.42	43	11	0	235	107	73	115	4e-17	74.3
C40014995	ENSLOCP00000014935	80.56	36	7	0	606	499	619	654	2e-11	62.4
scaffold382316	ENSLOCP00000003305	61.54	65	25	0	78	272	60	124	2e-10	55.5
scaffold420430	ENSLOCP00000009419	33.8	142	54	2	545	970	2	103	6e-20	85.9
scaffold16567	ENSLOCP00000007628	74.47	47	11	1	411	274	116	162	5e-22	73.9
scaffold100455	ENSLOCP00000000236	40.54	111	61	2	442	122	383	492	3e-19	84.3
scaffold311990	ENSLOCP00000017882	98.28	58	1	0	785	958	127	184	7e-30	120
C39600291	ENSLOCP00000004568	85.25	61	9	0	154	336	299	359	6e-29	108
C39469293	ENSLOCP00000012413	67.44	86	25	1	4	252	46	131	8e-39	129
C39628717	ENSLOCP00000008654	79.49	39	8	0	253	369	104	142	3e-16	74.7
scaffold72150	ENSLOCP00000004158	44.44	81	32	3	244	41	127	207	8e-11	60.1
C39883057	ENSLOCP00000007078	75	24	6	0	72	1	221	244	0.0006	38.9
C38507761	ENSLOCP00000013640	67.65	68	22	0	1	204	337	404	7e-23	90.1
scaffold291106	ENSLOCP00000013990	39.09	197	80	2	525	1100	207	368	1e-35	142
C38765623	ENSLOCP00000009294	65.52	29	10	0	165	79	205	233	2e-05	41.2
scaffold297299	ENSLOCP00000010321	72	25	7	0	80	6	1	25	1e-06	44.3
scaffold9305	ENSLOCP00000013706	95.65	23	1	0	34	102	20	42	4e-07	45.4
scaffold282703	ENSLOCP00000011776	85.37	41	6	0	146	268	114	154	5e-19	79.7
C39826581	ENSLOCP00000017652	87.67	73	6	1	451	233	878	947	7e-24	98.6
C39522889	ENSLOCP00000008510	76.92	65	15	0	129	323	334	398	3e-30	112
scaffold371316	ENSLOCP00000013571	66.07	56	15	1	989	1156	3	54	5e-16	76.6
scaffold425374	ENSLOCP00000020796	63.1	336	5	5	992	3	211	433	6e-129	389
C38999281	ENSLOCP00000003505	92.68	41	3	0	165	43	35	75	1e-19	82.4
C39373657	ENSLOCP00000014193	95.65	69	3	0	309	103	3094	3162	2e-43	154
scaffold360042	ENSLOCP00000017723	93.75	16	1	0	242	289	503	518	0.004	35.4
C38521219	ENSLOCP00000002401	66.67	63	21	0	8	196	48	110	5e-23	90.5
C40038905	ENSLOCP00000019966	92.86	70	5	0	318	109	489	558	6e-38	139
C39737735	ENSLOCP00000002472	62.18	119	8	1	364	8	231	312	2e-41	145
C38616315	ENSLOCP00000021140	66.67	42	9	1	186	61	35	71	2e-12	57.8
scaffold260375	ENSLOCP00000006490	76.67	60	14	0	851	672	248	307	2e-21	98.2
C38524939	ENSLOCP00000006539	100	55	0	0	208	44	1452	1506	1e-33	123
C39417517	ENSLOCP00000009716	87.5	64	8	0	281	90	300	363	8e-24	93.6
C38708394	ENSLOCP00000011342	57.63	59	22	1	54	221	1276	1334	6e-15	69.7
scaffold353847	ENSLOCP00000004708	93.94	33	2	0	1026	928	523	555	5e-10	60.8
scaffold194100	ENSLOCP00000005363	100	50	0	0	194	45	749	798	3e-17	80.9
scaffold363717	ENSLOCP00000003242	52.22	90	30	2	292	62	272	361	5e-08	49.3
scaffold199378	ENSLOCP00000002871	74.47	47	11	1	329	189	412	457	1e-15	75.9
scaffold131230	ENSLOCP00000013140	60.37	164	21	2	316	807	31	150	3e-58	186
C39656899	ENSLOCP00000017654	75.86	29	7	0	156	70	1	29	4e-09	52
C38573837	ENSLOCP00000005611	76.6	47	11	0	212	72	113	159	4e-21	85.5
scaffold312154	ENSLOCP00000001308	74.36	39	10	0	1633	1517	535	573	2e-10	64.7
C38572539	ENSLOCP00000016742	50	56	27	1	171	7	97	152	5e-12	58.2
C38727323	ENSLOCP00000008080	73.58	53	14	0	173	15	216	268	3e-26	100
scaffold93745	ENSLOCP00000011353	70.97	31	9	0	238	330	188	218	1e-13	55.5
C38878083	ENSLOCP00000010207	86.05	43	6	0	7	135	153	195	5e-13	61.2
scaffold152817	ENSLOCP00000017808	83.61	61	10	0	375	193	121	181	9e-27	112
scaffold387114	ENSLOCP00000000006	77.78	63	14	0	86	274	189	251	7e-28	107
scaffold238369	ENSLOCP00000004786	78.95	57	12	0	2276	2446	16	72	1e-24	101
scaffold423859	ENSLOCP00000012528	86.36	22	3	0	512	577	1	22	0.0001	42
C39256022	ENSLOCP00000008094	93.1	29	2	0	201	287	21	49	0.008	32.7
scaffold310962	ENSLOCP00000000591	82.05	78	14	0	3	236	36	113	4e-41	135
scaffold299240	ENSLOCP00000003911	75.51	49	12	0	423	277	352	400	6e-20	87.8
C39513481	ENSLOCP00000009747	84.21	38	6	0	339	226	557	594	5e-26	70.1
scaffold56872	ENSLOCP00000008244	88.89	54	6	0	31	192	1	54	5e-15	71.2
scaffold270450	ENSLOCP00000011126	50	38	19	0	194	81	378	415	2e-08	38.5
scaffold279966	ENSLOCP00000004997	81.82	33	6	0	630	728	53	85	2e-10	63.5
C39412457	ENSLOCP00000018763	66.67	42	14	0	306	181	74	115	4e-05	40.8
scaffold361973	ENSLOCP00000008947	87.72	57	7	0	7	177	272	328	6e-29	108
C39403979	ENSLOCP00000001027	53.06	49	19	1	251	105	174	218	9e-08	49.3
scaffold265655	ENSLOCP00000008920	96.72	61	2	0	158	340	191	251	1e-33	129
scaffold163181	ENSLOCP00000017862	50	100	17	1	391	690	586	652	9e-41	93.2
scaffold19216	ENSLOCP00000012579	88.46	26	3	0	176	253	269	294	2e-06	48.5
C39299009	ENSLOCP00000014682	60.98	41	15	1	256	134	453	492	4e-13	64.7
scaffold2213	ENSLOCP00000012929	44.44	171	41	5	602	1114	652	768	3e-34	111
C38815925	ENSLOCP00000008941	90.91	77	7	0	2	232	168	244	3e-46	150
scaffold11534	ENSLOCP00000010149	80	30	6	0	808	719	411	440	1e-12	51.2
C40051097	ENSLOCP00000019004	80	70	14	0	262	471	371	440	2e-22	94.7
scaffold199558	ENSLOCP00000014150	53.53	170	45	5	650	141	200	335	2e-52	147
scaffold159931	ENSLOCP00000019180	75.68	37	8	1	659	552	113	149	2e-10	57.8
C38787421	ENSLOCP00000009344	77.78	63	14	0	34	222	262	324	3e-29	107
scaffold161422	ENSLOCP00000018462	60.82	97	4	1	640	350	70	132	8e-32	103
C40117335	ENSLOCP00000021920	64.47	273	71	6	79	855	1	261	7e-83	254
scaffold295430	ENSLOCP00000021458	75.59	127	31	0	210	590	2	128	2e-59	198
C39472835	ENSLOCP00000009527	67.74	31	10	0	73	165	129	159	2e-08	48.9
scaffold338261	ENSLOCP00000014788	74.29	70	11	1	702	514	1397	1466	2e-22	101
scaffold316692	ENSLOCP00000006993	97.22	36	1	0	171	278	168	203	2e-17	77.4
C40065295	ENSLOCP00000021152	96.3	27	1	0	378	298	92	118	1e-08	53.5
C39052965	ENSLOCP00000014983	97.87	47	1	0	208	68	140	186	9e-27	100
scaffold423249	ENSLOCP00000008951	39.1	133	45	5	751	1134	341	442	2e-12	69.3
scaffold277213	ENSLOCP00000002995	33.33	54	36	0	144	305	41	94	0.007	33.9
C39316109	ENSLOCP00000012658	64.44	45	15	1	9	140	185	229	1e-12	61.2
C39246514	ENSLOCP00000008606	100	19	0	0	58	2	318	336	7e-06	42.7
scaffold8439	ENSLOCP00000012725	100	46	0	0	240	103	62	107	2e-25	97.1
C38538159	ENSLOCP00000001484	80	20	4	0	206	147	126	145	0.003	33.9
C39215290	ENSLOCP00000007430	72.41	29	8	0	193	107	998	1026	3e-06	44.7
scaffold226335	ENSLOCP00000005222	55.81	172	47	5	1029	514	70	212	9e-53	163
C38534415	ENSLOCP00000001573	100	49	0	0	148	2	312	360	2e-26	102
scaffold156281	ENSLOCP00000000210	66.67	24	8	0	245	316	171	194	0.001	37.7
scaffold148163	ENSLOCP00000017917	61.54	78	30	0	2589	2356	522	599	2e-13	73.6
C39160575	ENSLOCP00000019796	74.36	39	10	0	77	193	312	350	5e-13	63.5
scaffold293431	ENSLOCP00000012157	74.36	39	10	0	2266	2150	348	386	5e-12	69.7
C38657123	ENSLOCP00000001245	66.67	21	7	0	217	155	364	384	0.009	33.1
scaffold221244	ENSLOCP00000001619	55.03	169	44	3	454	2	1037	1191	4e-47	174
scaffold241521	ENSLOCP00000004708	64.23	137	3	1	970	560	234	324	3e-70	161
scaffold161038	ENSLOCP00000002364	82.61	23	4	0	231	299	50	72	2e-05	43.1
scaffold338366	ENSLOCP00000009893	100	60	0	0	2	181	69	128	2e-36	123
scaffold280564	ENSLOCP00000004161	60.87	23	9	0	72	4	1	23	0.009	33.1
scaffold121728	ENSLOCP00000008359	82.72	81	14	0	557	315	212	292	6e-42	152
C39077605	ENSLOCP00000016634	60	35	14	0	30	134	811	845	7e-07	46.2
C39166365	ENSLOCP00000016112	78.43	51	11	0	215	63	240	290	1e-22	92
C38898253	ENSLOCP00000019577	83.33	36	6	0	80	187	136	171	3e-13	64.3
scaffold338461	ENSLOCP00000001062	63.64	110	1	1	1619	1290	65	135	9e-34	127
scaffold20200	ENSLOCP00000005532	37.04	108	36	3	204	527	29	104	2e-12	64.7
scaffold159040	ENSLOCP00000013895	83.33	42	7	0	80	205	109	150	8e-19	80.9
C38553391	ENSLOCP00000002688	98.36	61	1	0	184	2	80	140	4e-38	128
C40123069	ENSLOCP00000010610	55.94	143	25	3	473	48	503	608	7e-66	139
scaffold85090	ENSLOCP00000004727	85.71	42	6	0	325	200	528	569	6e-17	77.4
C38802237	ENSLOCP00000011271	75.61	41	10	0	130	8	50	90	8e-17	72
scaffold334236	ENSLOCP00000002784	77.86	280	62	0	3	842	441	720	1e-124	381
scaffold22646	ENSLOCP00000012923	28.65	171	84	5	638	126	294	426	3e-11	62
C40139381	ENSLOCP00000005561	88.64	44	5	0	372	503	205	248	4e-18	82
scaffold129961	ENSLOCP00000020559	69.81	53	14	1	105	263	100	150	1e-14	75.5
scaffold191380	ENSLOCP00000018423	83.87	31	5	0	797	705	186	216	5e-11	62.8
scaffold200008	ENSLOCP00000018101	91.11	45	4	0	482	348	806	850	6e-19	84.7
scaffold228910	ENSLOCP00000014090	93.33	30	2	0	454	543	687	716	3e-11	62.8
scaffold311428	ENSLOCP00000013292	80.39	51	10	0	17	169	339	389	1e-12	62.8
scaffold412498	ENSLOCP00000002853	53.85	117	13	2	590	240	173	248	1e-43	107
scaffold139266	ENSLOCP00000020188	50	36	14	1	1808	1701	481	512	7e-10	41.2
C39537939	ENSLOCP00000007896	89.25	93	10	0	31	309	112	204	1e-54	178
C38555721	ENSLOCP00000008549	100	21	0	0	94	156	1	21	3e-08	46.6
C39258582	ENSLOCP00000005366	87.76	49	6	0	51	197	126	174	1e-25	95.9
scaffold417531	ENSLOCP00000021530	94.25	87	5	0	3	263	24	110	3e-11	57.4
C38977278	ENSLOCP00000005448	84.21	57	6	1	87	248	160	216	1e-26	102
scaffold187512	ENSLOCP00000008723	65.14	109	9	1	410	84	382	461	1e-40	143
scaffold428366	ENSLOCP00000008949	82.61	46	8	0	885	748	277	322	7e-15	75.5
C39558121	ENSLOCP00000004865	90.7	43	4	0	223	351	44	86	4e-30	79.7
C38582389	ENSLOCP00000011040	84.44	45	7	0	57	191	369	413	2e-22	89.4
C38992484	ENSLOCP00000002419	96	50	2	0	235	86	8	57	2e-26	101
scaffold129812	ENSLOCP00000002766	50.67	75	27	2	1343	1552	147	216	4e-11	65.1
scaffold31678	ENSLOCP00000007424	83.72	43	7	0	73	201	49	91	5e-16	73.9
scaffold173941	ENSLOCP00000016184	72.22	36	10	0	13	120	229	264	3e-12	60.1
scaffold410048	ENSLOCP00000010373	71.43	35	10	0	205	101	386	420	1e-11	62.4
C39175485	ENSLOCP00000011126	71.43	63	18	0	211	23	198	260	3e-24	97.1
scaffold295186	ENSLOCP00000017138	64.18	67	8	2	131	283	1053	1119	1e-13	73.9
scaffold351406	ENSLOCP00000013577	82.98	47	8	0	354	214	59	105	3e-37	91.3
C39777177	ENSLOCP00000013017	75.76	33	8	0	236	138	217	249	5e-09	53.9
C39837515	ENSLOCP00000018497	64.42	104	0	1	456	145	103	169	8e-39	134
scaffold290291	ENSLOCP00000000472	73.33	30	8	0	250	339	727	756	4e-06	47.4
scaffold294815	ENSLOCP00000019641	81.48	27	5	0	255	335	372	398	1e-05	45.4
C39716105	ENSLOCP00000020878	76.47	85	20	0	40	294	548	632	1e-38	139
C39179977	ENSLOCP00000003642	60	80	32	0	249	10	415	494	2e-25	100
C40022825	ENSLOCP00000008605	84.62	26	4	0	339	416	51	76	3e-12	44.7
C39379023	ENSLOCP00000017507	87.88	33	4	0	9	107	263	295	2e-13	64.7
scaffold393329	ENSLOCP00000001211	59.46	37	10	2	162	55	38	70	0.0006	38.5
scaffold35347	ENSLOCP00000003110	61.56	307	77	6	141	947	5	308	2e-64	238
scaffold61861	ENSLOCP00000012179	92.31	26	2	0	142	219	137	162	5e-10	53.1
scaffold188955	ENSLOCP00000011692	49.77	217	82	3	152	772	72	271	9e-43	154
scaffold149631	ENSLOCP00000014498	61.29	31	12	0	1345	1437	319	349	4e-06	48.5
C39018859	ENSLOCP00000013163	73.17	41	11	0	5	127	59	99	1e-16	70.5
C40114003	ENSLOCP00000021695	71.9	274	70	3	815	3	26	295	6e-113	337
scaffold44819	ENSLOCP00000008709	35.58	208	32	4	634	14	40	146	2e-15	76.6
C39419779	ENSLOCP00000005430	61.54	52	15	2	102	257	97	143	2e-11	60.5
C38681817	ENSLOCP00000016016	69.39	49	15	0	72	218	751	799	4e-20	84.3
scaffold11389	ENSLOCP00000001030	86.84	38	5	0	508	621	34	71	4e-15	74.7
C39139786	ENSLOCP00000008670	85.48	62	9	0	270	85	295	356	2e-32	117
C39531587	ENSLOCP00000020545	47.31	93	21	1	3	281	204	268	1e-19	82.4
scaffold258889	ENSLOCP00000010303	62.84	148	20	2	237	677	1051	1164	1e-48	178
C38470951	ENSLOCP00000017551	61.76	68	21	1	204	1	260	322	6e-19	78.2
scaffold384064	ENSLOCP00000001089	47.37	95	9	1	1495	1211	494	547	4e-25	84.7
C38651577	ENSLOCP00000005339	68.18	44	14	0	1	132	1321	1364	3e-10	55.8
scaffold414899	ENSLOCP00000016294	58.93	56	23	0	1235	1068	112	167	1e-11	65.5
C38565177	ENSLOCP00000008724	91.67	24	2	0	7	78	14	37	4e-08	46.6
scaffold287824	ENSLOCP00000014201	87.85	107	13	0	322	2	253	359	1e-64	203
scaffold414585	ENSLOCP00000000210	80.95	42	8	0	50	175	46	87	4e-15	73.6
scaffold143624	ENSLOCP00000017294	88.24	51	6	0	264	112	232	282	9e-22	89.7
C40072317	ENSLOCP00000016617	79.55	44	9	0	182	51	331	374	1e-17	82
C39046039	ENSLOCP00000012929	82.86	35	6	0	132	236	767	801	5e-05	40.4
scaffold378209	ENSLOCP00000012704	97.96	49	1	0	110	256	228	276	2e-28	106
C39229190	ENSLOCP00000004593	86.84	38	5	0	61	174	1	38	7e-14	64.3
C38694269	ENSLOCP00000001221	84.62	52	8	0	220	65	238	289	1e-25	98.2
scaffold90941	ENSLOCP00000017047	76.19	21	5	0	100	162	77	97	1e-05	42.4
scaffold357527	ENSLOCP00000005347	78.1	105	15	1	64	354	270	374	3e-49	169
scaffold194327	ENSLOCP00000002004	95.56	45	2	0	1321	1187	501	545	2e-42	98.6
scaffold217857	ENSLOCP00000004748	90.32	31	3	0	61	153	9	39	3e-13	64.7
C38414725	ENSLOCP00000005322	78.95	38	8	0	177	64	134	171	3e-19	79.3
C39825579	ENSLOCP00000019946	60	65	26	0	240	46	562	626	2e-28	86.3
C39020907	ENSLOCP00000001742	60	45	18	0	137	3	1462	1506	2e-08	51.2
scaffold351453	ENSLOCP00000020405	72.88	59	12	1	100	276	432	486	2e-18	83.6
scaffold199763	ENSLOCP00000005088	56.76	37	16	0	1	111	1202	1238	3e-08	49.7
C39683531	ENSLOCP00000014090	93.33	15	1	0	179	223	6	20	0.003	36.2
scaffold162020	ENSLOCP00000014583	100	41	0	0	1	123	176	216	1e-24	95.9
C39918359	ENSLOCP00000006576	84.91	53	8	0	236	394	227	279	8e-25	101
scaffold81694	ENSLOCP00000003617	72.55	51	14	0	147	299	71	121	4e-21	79.7
scaffold202736	ENSLOCP00000004769	82.14	28	5	0	571	488	466	493	2e-09	58.5
C39224116	ENSLOCP00000020058	75.81	62	15	0	268	83	23	84	2e-28	106
C38691535	ENSLOCP00000000647	76.47	17	4	0	134	184	59	75	0.003	34.3
C38421475	ENSLOCP00000008472	72.41	58	16	0	21	194	185	242	4e-14	67
scaffold81972	ENSLOCP00000014397	79.49	39	8	0	2247	2363	34	72	4e-12	65.1
scaffold321248	ENSLOCP00000002914	98.25	57	1	0	2	172	239	295	3e-47	117
C39886075	ENSLOCP00000006069	79.55	132	27	0	438	43	181	312	2e-62	199
C38867341	ENSLOCP00000001515	89.47	19	2	0	237	181	282	300	0.0001	38.9
scaffold277794	ENSLOCP00000007849	66.38	116	39	0	2187	1840	358	473	3e-44	166
scaffold375136	ENSLOCP00000014682	85.96	57	8	0	171	1	313	369	6e-27	107
scaffold237236	ENSLOCP00000022398	86.36	88	12	0	442	179	240	327	9e-49	162
C38416427	ENSLOCP00000018185	87.76	49	6	0	46	192	280	328	5e-25	97.8
scaffold202088	ENSLOCP00000014051	82.35	17	3	0	131	81	28	44	0.003	38.1
C39608603	ENSLOCP00000010327	68.89	45	13	1	22	156	280	323	2e-15	59.3
C38805461	ENSLOCP00000008139	80	30	6	0	132	43	165	194	1e-09	51.6
C39914305	ENSLOCP00000019717	37.8	82	17	1	263	508	63	110	0.005	36.2
scaffold291843	ENSLOCP00000012870	90.62	64	6	0	660	851	143	206	2e-28	113
C38780343	ENSLOCP00000018538	97.22	36	1	0	211	104	66	101	2e-18	75.5
C39428397	ENSLOCP00000005925	42.45	106	61	0	1	318	1567	1672	7e-14	68.2
scaffold238695	ENSLOCP00000013979	85.29	34	2	1	236	328	84	117	2e-15	55.5
C39766043	ENSLOCP00000014599	76.81	69	16	0	421	215	55	123	5e-38	118
C39360186	ENSLOCP00000006700	84.62	26	4	0	307	230	1319	1344	2e-05	42.4
C39483815	ENSLOCP00000011806	66.1	59	20	0	1	177	4	62	3e-13	61.6
scaffold57886	ENSLOCP00000006231	44.74	38	21	0	611	724	135	172	0.002	39.7
C39423809	ENSLOCP00000006816	81.25	32	6	0	208	303	734	765	2e-10	57.8
scaffold418892	ENSLOCP00000005817	80.95	42	7	1	167	42	601	641	8e-14	69.7
scaffold31057	ENSLOCP00000007483	51.82	110	28	2	472	143	282	366	6e-23	93.6
scaffold322232	ENSLOCP00000009187	100	20	0	0	163	104	92	111	2e-06	43.5
C38488978	ENSLOCP00000017807	82.35	34	6	0	156	55	75	108	2e-16	72.8
scaffold254567	ENSLOCP00000017196	55.56	54	24	0	156	317	154	207	2e-13	70.5
scaffold260277	ENSLOCP00000003287	67.86	28	9	0	72	155	410	437	5e-10	46.2
scaffold427372	ENSLOCP00000001908	78.18	55	12	0	125	289	552	606	3e-19	90.1
C39628271	ENSLOCP00000004152	84.21	38	6	0	135	248	39	76	2e-17	73.6
scaffold424919	ENSLOCP00000012976	57.14	140	13	1	561	142	322	414	1e-47	145
scaffold427688	ENSLOCP00000012743	74.42	43	11	0	1213	1085	1012	1054	2e-12	69.7
C39730101	ENSLOCP00000003647	94.74	38	2	0	139	26	762	799	2e-19	85.1
C38653273	ENSLOCP00000009826	100	62	0	0	216	31	367	428	7e-37	129
scaffold248579	ENSLOCP00000018492	95.45	44	2	0	1317	1186	713	756	1e-18	88.6
C39004429	ENSLOCP00000014061	61.45	83	1	1	252	4	152	203	4e-20	82
scaffold409812	ENSLOCP00000011806	77.27	22	5	0	2590	2525	55	76	0.001	39.7
C39015709	ENSLOCP00000018430	78.33	60	13	0	199	20	129	188	2e-29	105
C38901667	ENSLOCP00000009560	78.57	28	6	0	48	131	58	85	2e-08	49.7
C39137204	ENSLOCP00000005226	76.36	55	13	0	33	197	39	93	5e-21	81.6
C38709606	ENSLOCP00000014621	81.25	64	5	1	182	12	102	165	4e-29	107
C39647481	ENSLOCP00000005018	69.05	42	13	0	341	216	126	167	6e-27	68.6
scaffold354604	ENSLOCP00000016047	60.87	46	18	0	252	115	165	210	1e-15	70.5
scaffold64020	ENSLOCP00000012579	71.01	69	20	0	1342	1548	131	199	5e-28	116
C39744537	ENSLOCP00000006487	83.93	56	9	0	410	243	321	376	2e-25	99.8
scaffold423853	ENSLOCP00000001898	57.83	83	7	1	559	807	58	112	3e-20	85.9
scaffold197048	ENSLOCP00000007823	87.32	71	9	0	543	331	92	162	2e-55	130
scaffold309896	ENSLOCP00000004803	67.39	46	11	1	365	228	8	49	1e-10	65.5
C38541117	ENSLOCP00000003218	97.1	69	2	0	209	3	210	278	1e-38	135
scaffold350922	ENSLOCP00000016348	76.74	86	20	0	998	1255	179	264	5e-25	111
C39805535	ENSLOCP00000007160	88.37	43	5	0	139	11	227	269	2e-20	88.2
scaffold163260	ENSLOCP00000003088	67.39	138	12	1	2866	3279	287	391	5e-47	184
scaffold35356	ENSLOCP00000000022	50.31	161	80	0	590	108	365	525	2e-50	177
scaffold157194	ENSLOCP00000015539	87.3	63	8	0	309	121	386	448	1e-31	117
C39864329	ENSLOCP00000017047	64.58	48	17	0	323	466	205	252	3e-06	45.4
scaffold135376	ENSLOCP00000005430	50	50	19	1	180	311	648	697	2e-10	45.4
scaffold105137	ENSLOCP00000003371	71.05	38	11	0	1618	1505	32	69	1e-11	64.3
C39647109	ENSLOCP00000001890	75.76	66	16	0	123	320	70	135	2e-30	108
C39227468	ENSLOCP00000016061	80.65	31	6	0	95	3	13	43	5e-13	61.2
scaffold201906	ENSLOCP00000008032	81.58	38	7	0	886	773	173	210	7e-13	71.2
C38783377	ENSLOCP00000014640	70.45	44	13	0	140	9	22	65	8e-16	67.8
C39629281	ENSLOCP00000017124	88.89	63	7	0	203	15	892	954	3e-31	119
C39346246	ENSLOCP00000014193	61.39	101	5	1	1	303	2857	2923	2e-30	116
scaffold235996	ENSLOCP00000012772	38.54	96	22	4	360	647	452	510	2e-08	54.7
C39424839	ENSLOCP00000019796	100	18	0	0	182	235	66	83	4e-05	40.8
C39973501	ENSLOCP00000019966	98.46	65	1	0	346	540	369	433	1e-36	134
C38848647	ENSLOCP00000007103	88.06	67	8	0	217	17	128	194	2e-34	122
scaffold69964	ENSLOCP00000020724	70.59	68	11	1	146	349	228	286	5e-22	97.4
scaffold351113	ENSLOCP00000004381	100	43	0	0	482	354	48	90	8e-24	91.7
C38974844	ENSLOCP00000021345	89.13	46	5	0	138	1	25	70	2e-23	88.6
C38930239	ENSLOCP00000008874	92.45	53	4	0	70	228	78	130	6e-29	105
C39722785	ENSLOCP00000014372	78.38	37	8	0	257	147	361	397	2e-13	67.4
scaffold134872	ENSLOCP00000001485	54.55	66	27	1	266	69	283	345	2e-17	78.6
C39048055	ENSLOCP00000017933	81.97	61	11	0	30	212	27	87	3e-29	105
C39508993	ENSLOCP00000001530	83.78	37	6	0	76	186	1	37	7e-13	64.7
C39779813	ENSLOCP00000005407	62.37	93	9	1	16	294	200	266	1e-27	106
C39735963	ENSLOCP00000004238	90	40	4	0	289	408	265	304	2e-15	73.6
scaffold75907	ENSLOCP00000018492	88.57	35	4	0	183	287	335	369	1e-15	73.9
scaffold216882	ENSLOCP00000004282	65.45	55	19	0	383	547	32	86	4e-16	81.6
C38804757	ENSLOCP00000005999	93.33	45	2	1	1	135	127	170	1e-19	83.2
C40076109	ENSLOCP00000019075	72.73	44	10	1	573	448	487	530	1e-13	69.7
scaffold98582	ENSLOCP00000014451	49.56	113	52	2	329	3	11	122	3e-22	90.5
scaffold213528	ENSLOCP00000009187	62.5	120	6	1	587	228	1	81	4e-23	96.7
C38809023	ENSLOCP00000001995	63.64	22	8	0	231	166	217	238	0.0002	30
scaffold299850	ENSLOCP00000009184	75	40	10	0	70	189	1169	1208	6e-16	72.4
scaffold357096	ENSLOCP00000014429	92.86	56	4	0	106	273	1099	1154	1e-30	123
C39279688	ENSLOCP00000009627	80.39	51	10	0	127	279	238	288	5e-23	90.9
scaffold297977	ENSLOCP00000007521	87.04	54	7	0	3	164	60	113	2e-35	102
C39236322	ENSLOCP00000003814	89.36	47	5	0	285	145	74	120	1e-24	94.7
C38693075	ENSLOCP00000014682	80.49	41	8	0	21	143	209	249	3e-18	78.2
C39672321	ENSLOCP00000000004	70.45	44	13	0	55	186	44	87	3e-27	73.6
C38523159	ENSLOCP00000007130	50	34	17	0	1	102	446	479	2e-05	41.2
scaffold14308	ENSLOCP00000001089	89.29	56	6	0	317	484	654	709	5e-25	105
scaffold242048	ENSLOCP00000014059	39.35	310	56	7	898	107	120	343	5e-51	182
scaffold258115	ENSLOCP00000005823	45.71	140	17	2	2	421	460	540	3e-25	110
scaffold229980	ENSLOCP00000019136	39.02	41	25	0	724	602	71	111	0.001	40.8
scaffold75268	ENSLOCP00000019094	80.81	172	33	0	1071	556	146	317	4e-95	301
scaffold293092	ENSLOCP00000015876	75.76	33	7	1	241	336	132	164	4e-08	50.8
scaffold12262	ENSLOCP00000004156	83.33	54	9	0	2952	2791	340	393	8e-24	105
C39077957	ENSLOCP00000018330	73.08	52	2	2	49	183	89	135	6e-16	69.7
scaffold254292	ENSLOCP00000002059	49.14	116	32	2	267	614	1132	1220	1e-39	92.4
scaffold19083	ENSLOCP00000012871	100	40	0	0	1868	1749	180	219	8e-19	86.7
scaffold292586	ENSLOCP00000009053	61.45	83	22	1	600	818	770	852	2e-38	104
scaffold135413	ENSLOCP00000001396	90.48	21	2	0	1036	974	521	541	0.0003	42.7
C39831969	ENSLOCP00000018641	91.67	36	3	0	110	217	34	69	8e-18	76.3
C39653675	ENSLOCP00000018156	77.63	76	16	1	109	333	592	667	2e-07	48.9
C38770785	ENSLOCP00000019143	71.43	70	20	0	210	1	4	73	6e-30	109
scaffold296092	ENSLOCP00000017539	57.66	111	22	2	804	472	170	255	6e-34	119
C39526167	ENSLOCP00000012405	90.35	114	11	0	344	3	218	331	3e-72	225
C39312501	ENSLOCP00000014323	84.31	51	8	0	145	297	532	582	1e-21	90.1
scaffold60865	ENSLOCP00000001970	91.67	36	3	0	2	109	290	325	4e-13	67
scaffold213707	ENSLOCP00000000975	67.74	31	10	0	45	137	784	814	1e-06	45.4
C39554461	ENSLOCP00000017102	85	60	9	0	317	138	316	375	6e-30	111
C39086767	ENSLOCP00000002764	94.74	19	1	0	70	14	1	19	6e-05	39.7
scaffold316139	ENSLOCP00000013439	84.38	64	10	0	362	171	178	241	6e-30	112
scaffold18998	ENSLOCP00000009224	78.26	23	5	0	133	201	91	113	0.002	39.3
C39949411	ENSLOCP00000005611	73.33	30	8	0	72	161	379	408	2e-08	52.4
C38449629	ENSLOCP00000003124	81.82	22	4	0	102	167	567	588	6e-08	48.5
scaffold399143	ENSLOCP00000014210	46.53	144	46	1	439	8	107	219	6e-36	102
scaffold202587	ENSLOCP00000001665	77.27	22	5	0	387	452	40	61	2e-06	45.4
scaffold352200	ENSLOCP00000000006	75.47	53	13	0	113	271	255	307	1e-19	87.4
scaffold332127	ENSLOCP00000013407	93.55	31	2	0	146	54	31	61	5e-15	67.4
scaffold254908	ENSLOCP00000003875	40.94	127	42	2	688	1068	242	335	1e-15	78.6
C39673431	ENSLOCP00000008951	48.84	86	13	1	46	303	62	116	1e-13	67.4
C39029667	ENSLOCP00000020503	48.28	58	25	2	235	77	201	258	3e-09	52
scaffold105346	ENSLOCP00000011030	62.5	104	13	1	15	326	450	527	4e-23	94.7
C39421679	ENSLOCP00000012891	56.6	53	23	0	301	143	526	578	4e-09	52.4
C39747753	ENSLOCP00000007013	58.54	41	15	1	258	374	278	318	2e-07	48.9
C38519931	ENSLOCP00000013077	85	20	3	0	148	207	88	107	3e-10	43.9
C39770955	ENSLOCP00000014502	94.29	35	2	0	425	321	127	161	3e-17	75.5
C40061037	ENSLOCP00000000424	96	50	2	0	273	124	116	165	6e-26	103
C40074885	ENSLOCP00000021669	62.02	129	36	3	389	3	1	116	4e-33	122
scaffold218611	ENSLOCP00000011709	80.85	47	9	0	1246	1386	171	217	5e-22	95.5
C38951433	ENSLOCP00000012184	60.53	38	10	2	116	3	87	119	0.0008	36.2
C39553535	ENSLOCP00000017124	88.89	27	3	0	236	156	997	1023	2e-09	54.7
C39491631	ENSLOCP00000000960	64	75	26	1	226	5	428	502	4e-24	97.4
C38997257	ENSLOCP00000020097	55.56	36	16	0	145	252	959	994	5e-05	40.4
C39760373	ENSLOCP00000017640	77.78	63	14	0	121	309	558	620	6e-28	109
C40145523	ENSLOCP00000016229	89.71	68	7	0	488	691	231	298	5e-62	134
scaffold381149	ENSLOCP00000016565	73.33	60	16	0	317	496	33	92	1e-25	101
scaffold336263	ENSLOCP00000014610	82.54	63	10	1	618	433	777	839	5e-30	125
C39850017	ENSLOCP00000019678	75.68	37	9	0	452	342	169	205	3e-12	63.5
scaffold208929	ENSLOCP00000020937	79.49	39	8	0	426	542	350	388	4e-22	73.2
scaffold59501	ENSLOCP00000001048	90	20	2	0	329	270	160	179	1e-05	42.4
C38974498	ENSLOCP00000012203	74.51	51	13	0	11	163	727	777	6e-18	78.6
C38497913	ENSLOCP00000015932	78.95	38	8	0	205	92	21	58	2e-15	70.1
C39504683	ENSLOCP00000020915	84.31	51	8	0	75	227	238	288	8e-22	89.7
scaffold190465	ENSLOCP00000014500	82.61	46	8	0	880	1017	342	387	2e-09	58.9
C39927835	ENSLOCP00000012478	82.69	52	9	0	179	334	63	114	6e-22	90.1
scaffold374817	ENSLOCP00000018894	58.65	104	17	1	656	967	484	561	7e-41	114
C38868401	ENSLOCP00000005611	61.02	59	21	1	39	209	1	59	6e-18	77
scaffold397490	ENSLOCP00000011829	48.28	29	15	0	669	583	219	247	0.006	36.6
scaffold423615	ENSLOCP00000009364	88.64	44	5	0	3	134	242	285	4e-19	84
scaffold158177	ENSLOCP00000009653	56.9	239	76	2	353	1048	349	567	3e-79	202
C39415397	ENSLOCP00000009187	65.62	64	22	0	30	221	171	234	2e-22	89
C39200499	ENSLOCP00000009673	44.12	34	18	1	166	267	3	35	0.002	35
scaffold367770	ENSLOCP00000010896	100	46	0	0	900	763	111	156	2e-21	89.4
C39080019	ENSLOCP00000001104	65	60	21	0	263	84	228	287	6e-23	90.1
scaffold24426	ENSLOCP00000011286	44.17	120	29	3	464	147	377	472	4e-18	83.6
scaffold372662	ENSLOCP00000019835	92.98	57	4	0	24	194	523	579	5e-29	117
scaffold313812	ENSLOCP00000021124	67.74	62	16	2	170	346	30	90	2e-16	84
scaffold331822	ENSLOCP00000002491	66.67	33	11	0	253	351	176	208	2e-09	53.5
scaffold276348	ENSLOCP00000015121	60.39	154	21	1	846	385	766	879	3e-64	168
scaffold358341	ENSLOCP00000011126	90.57	53	5	0	227	385	461	513	1e-25	103
scaffold419993	ENSLOCP00000001226	78.26	69	15	0	444	238	272	340	4e-52	120
C38501037	ENSLOCP00000021712	92.68	41	3	0	145	23	1	41	2e-20	77.8
C39200563	ENSLOCP00000005524	52.11	71	33	1	25	234	93	163	4e-23	91.3
scaffold158698	ENSLOCP00000014051	90.91	33	3	0	117	215	309	341	1e-14	68.6
C39605483	ENSLOCP00000012528	67.77	121	2	1	1	363	34	117	1e-46	155
scaffold385358	ENSLOCP00000019160	91.67	36	3	0	747	640	1	36	3e-13	71.2
scaffold386432	ENSLOCP00000016451	97.5	40	1	0	12	131	712	751	2e-23	81.6
scaffold94045	ENSLOCP00000014788	56.69	127	17	1	2063	2443	1742	1830	2e-27	121
C38991302	ENSLOCP00000007896	94	50	3	0	203	54	373	422	6e-26	99
scaffold371498	ENSLOCP00000004627	61.31	137	25	1	635	1045	192	300	8e-46	166
scaffold2219	ENSLOCP00000007352	78.12	32	7	0	189	284	169	200	2e-10	56.6
scaffold339794	ENSLOCP00000001656	61.29	62	21	1	82	267	44	102	2e-33	82.8
scaffold183499	ENSLOCP00000017289	37.88	330	201	2	1106	129	616	945	1e-39	145
C39610495	ENSLOCP00000004431	68.57	35	10	1	263	367	1	34	3e-09	53.9
scaffold355652	ENSLOCP00000011028	95.45	66	3	0	198	1	510	575	2e-41	144
C39968199	ENSLOCP00000010438	79.55	44	9	0	554	423	191	234	2e-14	69.7
scaffold80949	ENSLOCP00000017808	94.87	39	2	0	550	434	223	261	9e-30	77.4
scaffold383516	ENSLOCP00000019583	88.89	27	3	0	1528	1448	1	27	1e-09	57
C40072967	ENSLOCP00000017102	76.81	69	16	0	413	619	247	315	2e-21	91.7
scaffold143256	ENSLOCP00000015367	77.89	95	20	1	8	289	9	103	5e-43	154
C39274588	ENSLOCP00000002491	71.88	32	9	0	110	15	69	100	1e-06	44.7
scaffold265529	ENSLOCP00000004276	71.01	69	14	1	1248	1454	317	379	6e-28	103
C39005687	ENSLOCP00000008690	85.42	48	7	0	174	31	388	435	8e-23	90.9
scaffold196076	ENSLOCP00000017779	94.74	19	1	0	446	390	243	261	0.002	37.7
C38531405	ENSLOCP00000010681	91.18	34	3	0	80	181	137	170	4e-15	66.6
scaffold174142	ENSLOCP00000004769	61.76	68	26	0	684	887	300	367	2e-21	94
scaffold136476	ENSLOCP00000002262	87.5	64	8	0	2382	2191	396	459	2e-25	114
scaffold36647	ENSLOCP00000005133	50	48	24	0	38	181	66	113	8e-07	52.4
scaffold229267	ENSLOCP00000013765	58.23	237	56	4	2312	3019	316	510	1e-52	196
scaffold231749	ENSLOCP00000003549	53.54	127	29	4	3391	3011	366	462	2e-26	114
scaffold327384	ENSLOCP00000002481	94.74	19	1	0	144	200	468	486	0.005	36.2
C38575127	ENSLOCP00000015494	77.27	66	15	0	14	211	36	101	5e-28	103
scaffold425733	ENSLOCP00000010331	68.75	48	15	0	375	518	269	316	3e-14	71.6
scaffold270258	ENSLOCP00000012787	69.53	128	27	1	400	17	289	404	6e-51	170
scaffold122869	ENSLOCP00000016544	55.71	70	22	2	305	123	67	136	1e-15	71.2
C38495938	ENSLOCP00000020351	69.05	42	13	0	175	50	238	279	3e-13	64.3
C38927691	ENSLOCP00000013174	88	50	6	0	222	73	180	229	8e-24	95.5
C38732319	ENSLOCP00000005423	86.49	37	5	0	137	27	21	57	4e-17	74.3
scaffold370872	ENSLOCP00000006432	83.72	43	6	1	490	362	63	104	2e-12	68.9
scaffold376288	ENSLOCP00000008833	97.3	37	1	0	134	24	98	134	6e-17	73.6
C39835345	ENSLOCP00000002227	73.68	76	20	0	356	129	309	384	2e-31	117
scaffold234111	ENSLOCP00000007242	92.59	27	2	0	762	842	39	65	4e-09	57
scaffold391255	ENSLOCP00000011030	87.1	31	4	0	1	93	716	746	3e-10	58.9
scaffold253221	ENSLOCP00000010800	79.17	48	9	1	1188	1045	169	215	4e-16	78.2
scaffold136354	ENSLOCP00000016221	80.77	26	5	0	118	195	129	154	4e-10	46.6
C38573085	ENSLOCP00000004934	60.47	43	17	0	159	31	405	447	2e-12	61.6
C39113831	ENSLOCP00000012379	97.5	40	1	0	256	137	233	272	1e-19	84
C39573723	ENSLOCP00000006539	97.92	48	1	0	356	213	2126	2173	2e-38	103
scaffold245480	ENSLOCP00000007993	88.89	36	4	0	165	272	104	139	3e-17	76.3
C38901215	ENSLOCP00000020677	81.67	60	11	0	20	199	357	416	5e-27	103
scaffold404920	ENSLOCP00000014442	61.07	131	20	1	547	939	15	114	2e-49	166
scaffold303294	ENSLOCP00000010135	43.33	180	49	5	707	168	73	199	7e-36	134
scaffold168661	ENSLOCP00000001268	70.37	27	8	0	258	338	7	33	3e-06	45.1
C39253406	ENSLOCP00000002875	90.62	32	3	0	98	3	164	195	1e-13	65.9
C39660327	ENSLOCP00000015298	100	36	0	0	68	175	22	57	9e-18	75.9
scaffold408937	ENSLOCP00000004303	67.5	40	12	1	119	238	44	82	2e-08	52.8
C39125852	ENSLOCP00000015707	67.12	73	24	0	51	269	51	123	7e-32	112
C40051233	ENSLOCP00000005285	57.5	40	16	1	160	41	151	189	1e-06	47.8
scaffold80979	ENSLOCP00000005730	35.09	265	135	3	3487	2801	1715	1978	2e-41	135
scaffold151628	ENSLOCP00000019655	76.47	51	12	0	387	235	559	609	2e-20	87.8
C40045959	ENSLOCP00000004795	76	25	6	0	77	3	67	91	4e-06	46.6
C38714010	ENSLOCP00000011984	82.69	52	9	0	47	202	184	235	8e-25	95.5
scaffold141571	ENSLOCP00000012444	38.71	62	37	1	327	509	178	239	2e-09	58.9
C39392259	ENSLOCP00000015462	84.09	44	7	0	314	183	109	152	4e-17	76.3
C39962029	ENSLOCP00000006843	89.47	19	2	0	491	547	26	44	0.001	37.4
scaffold274473	ENSLOCP00000019964	61.86	97	8	1	388	98	324	391	5e-40	110
scaffold85116	ENSLOCP00000009218	73.63	91	23	1	272	3	71	161	1e-40	139
C39097857	ENSLOCP00000009560	77.05	61	13	1	236	54	144	203	8e-25	95.5
scaffold372701	ENSLOCP00000014617	45.65	46	25	0	393	256	476	521	1e-07	51.6
scaffold140005	ENSLOCP00000004856	81.82	44	8	0	897	1028	60	103	4e-24	82
C38636769	ENSLOCP00000006539	91.67	36	3	0	108	215	1258	1293	5e-16	72.8
C39995419	ENSLOCP00000013477	83.33	24	4	0	583	512	342	365	3e-05	43.5
C39096619	ENSLOCP00000016365	100	51	0	0	154	2	2	52	1e-30	107
scaffold357654	ENSLOCP00000009836	88.68	53	6	0	311	469	392	444	3e-24	105
scaffold18071	ENSLOCP00000018754	92.31	26	2	0	131	54	309	334	3e-08	53.5
scaffold400921	ENSLOCP00000005667	78.12	128	20	2	367	5	326	452	2e-66	211
C39073511	ENSLOCP00000007159	41.86	43	25	0	131	3	82	124	0.002	35.4
scaffold382315	ENSLOCP00000020256	83.33	24	4	0	12	83	967	990	6e-18	53.1
scaffold371983	ENSLOCP00000016537	87.5	40	5	0	171	290	147	186	2e-17	79.3
scaffold396784	ENSLOCP00000021695	76.19	105	25	0	423	109	346	450	5e-47	160
scaffold59877	ENSLOCP00000006647	80.52	77	14	1	611	841	47	122	3e-33	129
C38805139	ENSLOCP00000008727	50	34	17	0	14	115	777	810	6e-06	43.1
C38625197	ENSLOCP00000012604	67.86	28	9	0	216	133	331	358	3e-05	40.8
C39411969	ENSLOCP00000012946	83.33	42	7	0	143	18	1	42	3e-17	72.8
scaffold28947	ENSLOCP00000012334	81.82	22	4	0	499	434	337	358	8e-05	42.7
C39330729	ENSLOCP00000016168	54.55	55	25	0	36	200	77	131	3e-15	68.2
scaffold417201	ENSLOCP00000002040	95.45	44	2	0	474	605	191	234	4e-21	97.8
scaffold16143	ENSLOCP00000007446	90.91	33	3	0	2170	2072	385	417	2e-12	70.1
C39597885	ENSLOCP00000020720	96.08	51	2	0	48	200	103	153	3e-31	105
C38945279	ENSLOCP00000013711	100	55	0	0	246	82	109	163	5e-29	108
scaffold236014	ENSLOCP00000001376	69.44	36	10	1	1	105	102	137	1e-05	45.4
C39908723	ENSLOCP00000006007	97.83	46	1	0	171	34	1284	1329	4e-25	103
scaffold334831	ENSLOCP00000019900	80.82	73	6	1	321	515	1	73	1e-31	124
scaffold418515	ENSLOCP00000014459	91.01	89	7	1	455	189	167	254	1e-48	166
scaffold157550	ENSLOCP00000008987	84.62	52	8	0	360	205	125	176	2e-25	99.8
C39985485	ENSLOCP00000002925	61.11	54	15	1	302	463	50	97	3e-13	67.4
scaffold342127	ENSLOCP00000006739	66.25	160	36	1	666	241	63	222	1e-63	218
C39456663	ENSLOCP00000001396	95.71	70	3	0	8	217	174	243	6e-43	148
scaffold360847	ENSLOCP00000007528	74	50	6	1	3	131	155	204	4e-05	37
C38669927	ENSLOCP00000007430	67.24	58	17	1	201	28	412	467	3e-17	76.3
scaffold361231	ENSLOCP00000008697	85.71	21	3	0	4	66	269	289	0.002	41.2
scaffold87356	ENSLOCP00000014027	97.96	49	1	0	965	819	282	330	1e-23	105
C39930093	ENSLOCP00000017509	78.45	116	25	0	388	41	267	382	5e-64	204
scaffold375039	ENSLOCP00000006018	78.12	32	7	0	97	2	13	44	1e-09	54.3
scaffold347896	ENSLOCP00000017525	96.15	26	1	0	291	368	51	76	2e-16	57
scaffold259239	ENSLOCP00000018850	70	40	12	0	751	870	83	122	1e-09	57.8
C39778597	ENSLOCP00000012854	59.32	59	24	0	415	239	59	117	1e-34	82.8
scaffold286063	ENSLOCP00000012652	59.62	52	21	0	326	171	96	147	1e-14	71.6
scaffold381651	ENSLOCP00000002262	70.77	65	19	0	847	653	100	164	3e-24	105
scaffold75822	ENSLOCP00000003582	80	30	6	0	296	385	100	129	2e-09	54.3
scaffold216232	ENSLOCP00000017124	43.8	121	25	1	9	371	1213	1290	8e-21	90.9
scaffold284495	ENSLOCP00000006454	95.31	64	3	0	193	384	6	69	2e-39	135
scaffold276761	ENSLOCP00000018894	95.65	23	1	0	375	307	716	738	1e-07	51.2
scaffold43434	ENSLOCP00000015531	42.11	76	18	2	253	26	136	185	8e-08	50.4
scaffold315051	ENSLOCP00000007487	97.46	118	3	0	354	1	48	165	2e-75	233
C39030017	ENSLOCP00000017905	43.94	66	37	0	199	2	294	359	2e-10	56.2
C39603455	ENSLOCP00000013178	94.64	56	3	0	365	198	316	371	7e-32	117
scaffold108789	ENSLOCP00000007087	72.15	79	10	1	365	165	280	358	2e-30	113
scaffold316177	ENSLOCP00000010629	87.3	63	8	0	1182	994	1645	1707	6e-28	117
C40121429	ENSLOCP00000006561	100	20	0	0	176	117	203	222	5e-06	47
scaffold247686	ENSLOCP00000005061	66.67	36	10	1	194	87	297	330	1e-24	48.5
scaffold312862	ENSLOCP00000019676	83.87	62	10	0	192	377	197	258	2e-39	107
C39163377	ENSLOCP00000013093	76.47	51	12	0	120	272	648	698	3e-12	62.4
scaffold400898	ENSLOCP00000014484	52.86	70	32	1	2	211	275	343	6e-11	58.5
C38626599	ENSLOCP00000010477	100	62	0	0	30	215	109	170	7e-39	132
C38756147	ENSLOCP00000017063	73.53	34	6	1	121	20	91	121	3e-08	49.7
scaffold361041	ENSLOCP00000014683	66.13	62	13	1	1029	1190	171	232	1e-07	52.4
scaffold221723	ENSLOCP00000020953	43.59	117	41	7	2833	2534	2635	2743	2e-09	62
scaffold350840	ENSLOCP00000015091	57.39	115	39	1	582	268	501	615	9e-34	129
scaffold283474	ENSLOCP00000009919	69.77	43	13	0	953	825	301	343	5e-10	60.5
C39526643	ENSLOCP00000007896	98.04	51	1	0	248	96	325	375	7e-30	111
scaffold81155	ENSLOCP00000003807	71.43	28	8	0	450	367	34	61	5e-07	45.4
C39978369	ENSLOCP00000001447	96.55	58	2	0	114	287	116	173	2e-32	117
C39528409	ENSLOCP00000001742	80	35	7	0	145	249	1569	1603	3e-10	55.5
C39914431	ENSLOCP00000003642	80.36	56	11	0	188	21	603	658	1e-23	98.2
scaffold401766	ENSLOCP00000005347	80.65	62	12	0	199	384	51	112	1e-47	111
scaffold294800	ENSLOCP00000010044	65.45	55	19	0	11	175	1040	1094	5e-15	74.3
scaffold118908	ENSLOCP00000010328	53.19	47	22	0	185	325	555	601	7e-07	47.4
C38719344	ENSLOCP00000002401	48.57	35	18	0	100	204	330	364	0.0003	37.7
scaffold804	ENSLOCP00000012449	72.41	29	7	1	166	80	312	339	3e-15	45.4
C39392703	ENSLOCP00000013348	60.29	68	27	0	54	257	1519	1586	1e-20	87.4
C39018405	ENSLOCP00000018028	93.94	33	2	0	74	172	202	234	3e-15	70.5
C39434265	ENSLOCP00000000630	49.38	81	33	2	322	98	52	130	3e-15	68.9
scaffold389038	ENSLOCP00000018622	73.85	65	15	1	213	401	11	75	3e-23	99.8
scaffold371035	ENSLOCP00000018816	73.33	45	8	1	215	93	1	45	4e-12	63.2
scaffold421344	ENSLOCP00000000155	52.43	103	12	1	207	515	474	539	3e-24	100
scaffold328364	ENSLOCP00000016481	85.71	42	6	0	890	765	570	611	5e-15	79
scaffold220711	ENSLOCP00000018106	83.78	37	6	0	1472	1362	361	397	3e-29	68.9
scaffold133494	ENSLOCP00000021902	82.1	257	24	1	940	236	55	311	1e-136	422
scaffold149515	ENSLOCP00000005468	63.64	99	29	5	55	342	212	306	1e-29	119
scaffold322871	ENSLOCP00000010185	64.75	122	42	1	3	368	609	729	1e-52	177
scaffold39059	ENSLOCP00000000980	92.59	54	4	0	2074	1913	257	310	2e-33	114
C39691201	ENSLOCP00000018641	82.05	39	7	0	178	294	107	145	3e-16	71.6
scaffold236146	ENSLOCP00000007425	75	224	47	2	1	645	341	564	6e-103	315
C39164681	ENSLOCP00000012261	86.67	30	4	0	2	91	202	231	2e-12	60.5
C39010075	ENSLOCP00000018426	91.67	84	7	0	2	253	479	562	2e-50	169
scaffold368460	ENSLOCP00000017383	57.41	54	23	0	173	12	21	74	9e-12	67
C38486648	ENSLOCP00000009356	78.57	42	9	0	158	33	531	572	7e-17	74.3
scaffold358013	ENSLOCP00000005363	100	48	0	0	210	67	377	424	3e-25	100
C38655435	ENSLOCP00000000960	84.06	69	11	0	12	218	502	570	4e-34	124
C39758737	ENSLOCP00000010017	60.9	133	16	1	3	401	356	452	3e-44	157
scaffold241450	ENSLOCP00000021118	58.33	60	25	0	927	748	139	198	2e-13	71.2
scaffold257032	ENSLOCP00000009164	77.78	18	4	0	301	248	21	38	0.001	35.4
scaffold19321	ENSLOCP00000018834	63.58	162	29	1	587	1072	37	168	3e-65	216
scaffold348339	ENSLOCP00000003393	66.07	56	18	1	879	1046	23	77	9e-23	73.9
C39995357	ENSLOCP00000002673	86.49	37	5	0	471	581	152	188	2e-16	74.3
C38706552	ENSLOCP00000008952	84.85	33	5	0	125	223	238	270	5e-11	57.8
scaffold23490	ENSLOCP00000019966	95.83	24	1	0	177	248	1	24	1e-07	48.9
scaffold250828	ENSLOCP00000010086	77.78	54	12	0	759	598	146	199	4e-21	91.7
C40007785	ENSLOCP00000006089	97.67	43	1	0	440	312	136	178	3e-22	92
C39514295	ENSLOCP00000006700	60.38	53	20	1	258	100	885	936	6e-10	56.2
scaffold92018	ENSLOCP00000008003	79.03	62	11	1	1829	2014	70	129	9e-24	101
scaffold358946	ENSLOCP00000001557	89.74	39	4	0	3	119	72	110	2e-19	78.2
scaffold428492	ENSLOCP00000007593	61.11	126	20	1	561	938	874	970	5e-84	144
scaffold207915	ENSLOCP00000016685	53.33	30	14	0	113	202	127	156	2e-08	38.9
scaffold132290	ENSLOCP00000005515	66.41	128	9	1	328	711	100	193	2e-61	163
C39545415	ENSLOCP00000003604	28.99	69	47	1	43	243	470	538	0.0005	37.7
C40072095	ENSLOCP00000011287	63.89	72	24	2	149	358	710	781	8e-14	70.1
scaffold94419	ENSLOCP00000015882	38.58	127	51	4	80	442	360	465	1e-13	68.6
C39317831	ENSLOCP00000013163	65.57	61	21	0	17	199	1	61	5e-16	69.3
C39191737	ENSLOCP00000013174	97.14	35	1	0	175	279	877	911	5e-29	81.6
C39310381	ENSLOCP00000005565	68	50	12	1	144	7	570	619	8e-15	70.1
C39097035	ENSLOCP00000019761	72.41	29	8	0	124	210	239	267	8e-08	48.5
scaffold418989	ENSLOCP00000021920	76.74	43	10	0	1	129	255	297	5e-15	74.7
scaffold7176	ENSLOCP00000020817	84.21	19	3	0	542	598	114	132	0.007	36.2
scaffold380216	ENSLOCP00000012525	70.99	131	10	1	253	645	304	406	4e-51	177
C39729531	ENSLOCP00000011772	95.35	43	2	0	297	169	260	302	5e-20	85.9
scaffold323529	ENSLOCP00000019709	92.73	55	4	0	440	604	611	665	4e-27	112
scaffold123924	ENSLOCP00000010350	87.27	55	7	0	64	228	88	142	6e-27	105
C39870245	ENSLOCP00000013223	60.42	48	19	0	195	52	447	494	2e-14	70.9
scaffold248391	ENSLOCP00000006492	75	72	18	0	641	426	1370	1441	8e-34	133
scaffold96694	ENSLOCP00000008106	91.23	57	5	0	636	466	258	314	6e-31	120
scaffold393785	ENSLOCP00000015281	92.75	69	5	0	291	85	36	104	6e-39	139
scaffold38332	ENSLOCP00000005969	96.08	51	2	0	356	204	220	270	5e-29	108
C39913781	ENSLOCP00000003785	94.34	53	3	0	167	9	353	405	6e-39	104
scaffold118352	ENSLOCP00000000148	78.05	41	9	0	187	65	210	250	7e-24	74.3
scaffold49309	ENSLOCP00000006692	89.74	39	4	0	146	30	71	109	1e-18	79.3
C39148436	ENSLOCP00000018599	40.3	67	6	1	208	8	603	635	0.0004	38.1
C39014379	ENSLOCP00000017936	92.86	42	3	0	172	47	1199	1240	3e-19	82.4
C39418827	ENSLOCP00000012020	93.88	49	3	0	293	147	8	56	6e-25	92.8
C38510885	ENSLOCP00000019950	65	20	7	0	2	61	310	329	0.0002	38.1
scaffold271894	ENSLOCP00000006532	85.19	27	4	0	190	110	362	388	2e-09	53.1
scaffold263026	ENSLOCP00000021098	83.72	43	7	0	256	384	437	479	2e-25	85.1
C40083481	ENSLOCP00000014216	40.71	226	56	4	64	735	422	571	2e-50	175
C39783325	ENSLOCP00000003988	94.74	19	1	0	379	323	454	472	3e-06	45.1

## Sheet: tetraodon
croaker sequence	Tetraodon protein	Percent identity	Alignment length	Number of mismatches	Number of gap opens	Start position in query	End position in query	Start position in target	End position in target	Evalue	Bit score
scaffold399254	ENSTNIP00000017840	73.17	82	22	0	333	88	84	165	3e-38	134
scaffold413556	ENSTNIP00000002337	58.62	29	12	0	301	215	50	78	0.0005	36.6
C39235384	ENSTNIP00000012255	82.46	57	10	0	195	25	117	173	4e-15	70.9
scaffold184009	ENSTNIP00000011469	78.95	57	12	0	1508	1338	199	255	1e-20	92
scaffold412428	ENSTNIP00000009622	73.68	19	5	0	296	240	265	283	0.003	30.8
scaffold317929	ENSTNIP00000016607	55.17	29	13	0	13	99	50	78	0.002	35
scaffold371510	ENSTNIP00000018086	96.67	60	2	0	1	180	90	149	8e-33	115
scaffold26422	ENSTNIP00000017632	92.31	65	5	0	6098	6292	71	135	4e-33	130
scaffold205964	ENSTNIP00000020994	70.97	62	18	0	342	157	229	290	9e-28	105
scaffold226274	ENSTNIP00000011205	75.32	77	11	1	1	207	359	435	6e-26	111
C39174565	ENSTNIP00000011387	68.25	63	19	1	91	276	1	63	1e-21	86.3
C39810393	ENSTNIP00000007267	83.33	54	9	0	244	83	103	156	2e-27	102
scaffold394034	ENSTNIP00000000800	93.65	63	4	0	506	318	1	63	1e-41	132
scaffold39833	ENSTNIP00000011850	93.88	49	2	1	158	301	2330	2378	1e-22	93.2
C38474225	ENSTNIP00000020473	65.22	46	15	1	68	202	139	184	3e-13	63.9
scaffold37037	ENSTNIP00000010991	46.67	60	10	2	112	225	394	453	2e-08	39.7
scaffold124203	ENSTNIP00000012134	68.09	47	13	1	600	734	187	233	3e-11	64.7
C39758089	ENSTNIP00000020721	88.24	34	4	0	16	117	210	243	1e-08	51.2
C38452359	ENSTNIP00000017249	78.05	41	9	0	77	199	344	384	1e-13	64.7
scaffold180447	ENSTNIP00000011160	56.67	30	13	0	108	197	279	308	7e-09	37.4
scaffold286766	ENSTNIP00000008406	78.26	46	10	0	937	1074	99	144	7e-18	84.3
scaffold1565	ENSTNIP00000021074	66	50	17	0	1239	1090	660	709	6e-26	70.1
scaffold4964	ENSTNIP00000017063	53.33	90	6	1	270	539	333	386	1e-17	83.6
C39100583	ENSTNIP00000021237	84.29	70	11	0	259	50	290	359	3e-19	80.1
C38657321	ENSTNIP00000022831	94.44	72	4	0	218	3	1	72	4e-44	143
scaffold405263	ENSTNIP00000007126	100	21	0	0	348	286	42	62	4e-06	41.6
C39263788	ENSTNIP00000012590	77.19	57	11	1	124	288	122	178	1e-22	89.4
C39852467	ENSTNIP00000014860	87.5	56	7	0	236	69	315	370	2e-43	121
C39266676	ENSTNIP00000002851	76	50	12	0	287	138	73	122	1e-22	87.8
C39301199	ENSTNIP00000018869	94.23	52	3	0	11	166	674	725	2e-28	108
scaffold274969	ENSTNIP00000018139	70.2	198	22	3	2353	1769	2344	2507	1e-89	191
scaffold253904	ENSTNIP00000010442	74.19	62	15	1	407	225	168	229	2e-25	91.7
C39326939	ENSTNIP00000006335	74.03	77	16	1	247	17	632	704	2e-32	121
scaffold263341	ENSTNIP00000015848	65.12	43	12	2	131	3	80	119	1e-12	48.1
C39337599	ENSTNIP00000010814	79.59	49	10	0	275	129	537	585	1e-11	60.5
C38594621	ENSTNIP00000018839	81.82	22	4	0	70	135	143	164	5e-05	40
scaffold149478	ENSTNIP00000014486	100	38	0	0	67	180	1971	2008	5e-18	89.7
scaffold393562	ENSTNIP00000018268	47.78	203	19	3	621	1220	348	466	1e-63	136
scaffold214999	ENSTNIP00000014841	68.18	22	7	0	208	143	167	188	0.007	33.1
C39245008	ENSTNIP00000020993	98.18	55	1	0	26	190	378	432	7e-16	72.8
scaffold311974	ENSTNIP00000017777	67.57	111	2	1	284	616	721	797	7e-36	139
scaffold193134	ENSTNIP00000017625	97.78	45	1	0	271	137	239	283	3e-24	94.7
C39060509	ENSTNIP00000006941	95.12	41	2	0	119	241	119	159	3e-19	82.8
scaffold408360	ENSTNIP00000017189	92.86	42	3	0	849	724	283	324	5e-18	89
scaffold100929	ENSTNIP00000005615	95.35	43	2	0	579	451	29	71	1e-29	90.1
scaffold127598	ENSTNIP00000012714	77.59	58	13	0	274	447	60	117	2e-25	99.4
scaffold20533	ENSTNIP00000007765	63.64	44	9	2	103	213	535	578	1e-06	49.3
scaffold162331	ENSTNIP00000013433	85.29	34	5	0	678	779	63	96	4e-17	67.4
C39533273	ENSTNIP00000015846	90	30	3	0	235	146	38	67	3e-14	65.5
scaffold105792	ENSTNIP00000008006	97.67	43	1	0	525	653	1	43	7e-23	92
scaffold179524	ENSTNIP00000013580	92.77	83	6	0	1157	909	166	248	3e-58	161
C39726001	ENSTNIP00000010526	92.31	26	2	0	240	163	132	157	5e-09	53.5
C39450499	ENSTNIP00000005935	80.49	41	8	0	158	280	111	151	5e-17	73.6
C39048689	ENSTNIP00000020475	73.81	84	22	0	7	258	27	110	2e-34	122
scaffold343689	ENSTNIP00000022407	77.61	67	15	0	885	685	345	411	4e-46	109
scaffold298567	ENSTNIP00000016777	77.22	237	49	2	1213	509	819	1052	1e-104	338
C39510717	ENSTNIP00000019934	76.71	73	17	0	55	273	24	96	2e-34	122
scaffold9218	ENSTNIP00000014749	70.3	165	10	2	121	588	998	1132	4e-64	224
C39434625	ENSTNIP00000018544	96.15	26	1	0	3	80	14	39	4e-09	50.8
C38904261	ENSTNIP00000020597	88.46	26	3	0	242	165	58	83	5e-11	54.7
scaffold57047	ENSTNIP00000007237	51.35	111	10	1	3126	2794	380	446	1e-23	106
scaffold60598	ENSTNIP00000011144	64.91	114	6	1	1988	1647	239	318	1e-34	135
C39035909	ENSTNIP00000013831	83.33	48	8	0	202	59	15	62	2e-20	84.7
scaffold150287	ENSTNIP00000020310	87.5	40	5	0	172	291	368	407	7e-15	77
C38955713	ENSTNIP00000019548	90	20	2	0	238	179	229	248	2e-07	46.2
C39157040	ENSTNIP00000021745	65.52	29	10	0	139	225	327	355	5e-05	40.4
scaffold192268	ENSTNIP00000006861	72.22	36	10	0	726	619	516	551	1e-21	54.7
C39300623	ENSTNIP00000022557	67.86	28	9	0	149	232	76	103	0.0003	38.1
scaffold182942	ENSTNIP00000012408	77.61	67	5	1	1032	1232	1015	1071	3e-24	106
scaffold9074	ENSTNIP00000019132	55.92	152	17	3	26	433	98	215	5e-38	152
scaffold269855	ENSTNIP00000004382	78.38	37	8	0	265	155	289	325	2e-17	64.7
scaffold232903	ENSTNIP00000008028	93.75	32	2	0	51	146	558	589	2e-12	62.8
scaffold58388	ENSTNIP00000012749	96.08	51	2	0	727	575	97	147	1e-26	106
scaffold354545	ENSTNIP00000010770	94.74	95	5	0	8	292	177	271	1e-57	190
scaffold160143	ENSTNIP00000017235	89.23	65	7	0	1017	823	226	290	3e-49	120
scaffold348531	ENSTNIP00000018939	81.82	44	7	1	16	147	380	422	2e-14	68.2
scaffold215903	ENSTNIP00000009347	79.07	43	9	0	153	25	22	64	2e-14	67
scaffold198386	ENSTNIP00000014933	68.75	32	10	0	4	99	183	214	9e-09	51.6
C38674329	ENSTNIP00000013822	93.88	49	3	0	36	182	119	167	4e-12	60.8
C39253402	ENSTNIP00000021729	96.49	57	2	0	201	31	274	330	1e-15	72
C39241248	ENSTNIP00000015605	94.12	34	2	0	77	178	1	34	1e-14	68.2
C39015407	ENSTNIP00000020391	100	43	0	0	80	208	3009	3051	1e-23	95.9
scaffold296896	ENSTNIP00000006323	91.49	47	4	0	171	31	33	79	1e-23	95.9
scaffold299080	ENSTNIP00000004208	95	20	1	0	562	503	103	122	1e-05	44.3
scaffold170619	ENSTNIP00000012248	54.02	174	43	5	608	1123	716	854	3e-42	161
scaffold421824	ENSTNIP00000012297	92.54	67	4	1	278	81	38	104	6e-15	69.3
C38410649	ENSTNIP00000023044	100	31	0	0	93	1	132	162	4e-15	68.6
scaffold331076	ENSTNIP00000015933	91.67	24	2	0	903	832	402	425	2e-05	45.8
C38711408	ENSTNIP00000015706	47.92	48	21	1	214	83	111	158	3e-09	50.1
scaffold236660	ENSTNIP00000011545	47.76	67	7	1	203	3	125	163	6e-15	55.8
C38486312	ENSTNIP00000014453	94.23	52	3	0	22	177	1001	1052	5e-28	107
C39144490	ENSTNIP00000021724	89.8	49	5	0	271	125	157	205	5e-23	90.1
scaffold199635	ENSTNIP00000008919	60.76	79	31	0	422	186	145	223	4e-25	102
C38892883	ENSTNIP00000020867	93.62	47	3	0	97	237	581	627	2e-22	91.3
scaffold233083	ENSTNIP00000019174	68.92	74	21	1	1225	1440	709	782	9e-24	106
C39298757	ENSTNIP00000014198	71.64	67	19	0	69	269	96	162	2e-28	106
scaffold160465	ENSTNIP00000009571	84.31	51	7	1	509	661	498	547	1e-17	87.4
C39732717	ENSTNIP00000021058	72.22	36	10	0	299	406	230	265	5e-07	47.4
C39001035	ENSTNIP00000021345	97.59	83	2	0	3	251	344	426	1e-51	172
C39048313	ENSTNIP00000017548	90.24	82	8	0	248	3	413	494	2e-45	154
C39854917	ENSTNIP00000021074	90	30	3	0	95	6	120	149	2e-10	58.5
scaffold394106	ENSTNIP00000011547	75.47	53	11	1	313	155	276	326	4e-20	77.4
scaffold52365	ENSTNIP00000021322	78.21	78	17	0	365	598	166	243	2e-36	135
scaffold179437	ENSTNIP00000014236	100	23	0	0	1633	1565	449	471	5e-15	51.2
scaffold214001	ENSTNIP00000014828	67.65	34	4	1	280	200	652	685	3e-07	47.4
C38713806	ENSTNIP00000015452	68.33	60	18	1	2	181	116	174	5e-10	54.3
scaffold166335	ENSTNIP00000003922	78.05	41	8	1	128	250	330	369	1e-15	61.2
scaffold393006	ENSTNIP00000006509	79.07	86	8	2	343	86	6	81	1e-30	114
scaffold12843	ENSTNIP00000008404	80.85	47	9	0	1823	1683	282	328	8e-19	89
scaffold283418	ENSTNIP00000016510	72.95	122	6	1	1369	1004	350	444	3e-65	179
scaffold101820	ENSTNIP00000018304	90	30	3	0	122	211	126	155	1e-14	60.1
C39354980	ENSTNIP00000011981	95.83	24	1	0	2	73	344	367	5e-08	49.7
C39451613	ENSTNIP00000016300	98.11	53	1	0	166	324	1	53	7e-32	113
C38604375	ENSTNIP00000012138	86	50	7	0	213	64	188	237	2e-21	87.4
scaffold9560	ENSTNIP00000008337	68	50	15	1	1054	1200	153	202	2e-07	52.4
C39102981	ENSTNIP00000005640	50	88	1	1	1	264	450	494	2e-18	80.1
C40013705	ENSTNIP00000018983	87.72	57	7	0	597	427	439	495	3e-24	100
scaffold363833	ENSTNIP00000013582	92.68	41	3	0	547	669	572	612	7e-17	79.7
scaffold138639	ENSTNIP00000005457	81.82	55	10	0	165	1	73	127	4e-23	90.5
C39644063	ENSTNIP00000009148	96.43	28	1	0	375	292	10	37	8e-11	56.6
scaffold93536	ENSTNIP00000020267	59.63	109	9	2	1	312	611	689	2e-30	115
C39447851	ENSTNIP00000006047	98	50	1	0	151	2	556	605	6e-26	103
C38972758	ENSTNIP00000017861	74.32	74	16	1	242	30	1	74	3e-27	104
scaffold64257	ENSTNIP00000017145	58.82	34	14	0	381	280	59	92	2e-07	48.1
scaffold38144	ENSTNIP00000022870	51.2	125	26	1	822	1196	233	322	9e-28	119
scaffold354476	ENSTNIP00000021128	93.67	79	5	0	311	547	225	303	3e-53	156
scaffold341235	ENSTNIP00000012106	75	36	9	0	516	409	64	99	2e-22	65.5
scaffold326958	ENSTNIP00000015334	95.45	66	3	0	225	422	61	126	9e-37	137
C39718103	ENSTNIP00000014736	88.46	104	12	0	3	314	566	669	1e-58	194
scaffold396347	ENSTNIP00000014682	72.41	87	16	3	312	58	1	81	3e-33	119
scaffold260929	ENSTNIP00000000646	100	50	0	0	459	310	1	50	3e-23	104
scaffold420369	ENSTNIP00000006087	95.24	21	1	0	378	316	158	178	4e-07	47.8
C38657031	ENSTNIP00000009994	100	20	0	0	2	61	451	470	2e-06	44.3
C38609043	ENSTNIP00000010864	77.78	36	8	0	146	39	69	104	1e-13	64.7
scaffold406894	ENSTNIP00000022032	76.79	56	12	1	166	333	82	136	1e-21	87
C38584587	ENSTNIP00000017841	52.86	70	2	1	1	210	167	205	2e-12	59.7
scaffold358522	ENSTNIP00000000266	58.57	70	5	2	120	329	160	205	4e-13	68.9
scaffold317178	ENSTNIP00000018801	100	48	0	0	1	144	681	728	1e-24	102
C39586483	ENSTNIP00000009749	90.62	32	3	0	58	153	483	514	3e-13	65.9
scaffold158885	ENSTNIP00000007786	69.74	76	21	1	713	940	360	433	5e-21	96.7
scaffold381935	ENSTNIP00000012350	89.83	59	4	2	192	16	104	160	2e-28	107
C39090669	ENSTNIP00000010725	92.59	27	2	0	56	136	641	667	3e-10	56.2
C38914933	ENSTNIP00000014712	89.29	56	6	0	168	1	422	477	3e-29	110
scaffold315238	ENSTNIP00000020682	74.51	51	5	1	96	224	6	56	4e-18	77.4
C39755927	ENSTNIP00000016610	96.55	29	1	0	256	342	35	63	6e-18	64.7
scaffold375397	ENSTNIP00000019114	98.46	65	1	0	249	55	186	250	1e-35	135
scaffold236648	ENSTNIP00000019997	61.48	122	17	1	1007	642	187	278	5e-41	149
C39907915	ENSTNIP00000008850	73.21	56	15	0	200	367	476	531	2e-31	90.5
scaffold70939	ENSTNIP00000011439	82.81	64	11	0	800	991	442	505	4e-41	120
scaffold157693	ENSTNIP00000020676	57.61	92	8	1	332	607	82	142	1e-32	94
scaffold392779	ENSTNIP00000005843	61.11	36	14	0	15	122	176	211	3e-07	50.4
C39993445	ENSTNIP00000008337	60	45	17	1	280	414	2	45	7e-08	50.8
C38432301	ENSTNIP00000010335	83.72	43	7	0	201	73	426	468	1e-19	81.6
scaffold206895	ENSTNIP00000014311	65	40	12	1	6	125	415	452	4e-09	54.7
scaffold425444	ENSTNIP00000006688	64.1	78	26	1	334	561	1136	1213	8e-27	115
C38542299	ENSTNIP00000020801	93.65	63	4	0	203	15	641	703	3e-33	121
scaffold300982	ENSTNIP00000001996	82.05	39	7	0	1799	1683	237	275	1e-14	75.5
C39266554	ENSTNIP00000013494	82.86	35	6	0	1	105	371	405	1e-20	58.9
scaffold26612	ENSTNIP00000012727	70.59	34	6	1	104	3	59	88	3e-08	48.9
scaffold154828	ENSTNIP00000015435	45.9	61	31	1	507	689	372	430	2e-10	60.5
scaffold162585	ENSTNIP00000020391	97.67	43	1	0	594	466	4071	4113	2e-35	93.6
C38948237	ENSTNIP00000011117	98.33	60	1	0	235	56	150	209	2e-24	93.6
scaffold198245	ENSTNIP00000013291	70	50	15	0	320	171	232	281	3e-18	84.7
scaffold148696	ENSTNIP00000013403	100	35	0	0	297	193	1	35	3e-17	76.3
C39629127	ENSTNIP00000015278	85.29	34	5	0	271	372	72	105	4e-14	68.2
scaffold266368	ENSTNIP00000018406	95.65	23	1	0	63	131	1	23	2e-09	50.8
C39671417	ENSTNIP00000000775	69.09	55	17	0	178	342	227	281	1e-19	79.3
C39774111	ENSTNIP00000015989	72.73	55	15	0	397	233	237	291	5e-26	100
C39667729	ENSTNIP00000009900	100	50	0	0	234	383	260	309	6e-45	103
scaffold206959	ENSTNIP00000010912	67.21	61	13	2	81	263	63	116	3e-17	73.6
C40081691	ENSTNIP00000009477	77.53	89	17	1	52	318	130	215	1e-24	98.6
C38984752	ENSTNIP00000016114	94.44	36	2	0	133	240	433	468	6e-16	72.4
scaffold331385	ENSTNIP00000009392	54.84	62	28	0	188	3	26	87	4e-13	63.5
scaffold82372	ENSTNIP00000016197	77.78	45	10	0	492	626	1	45	2e-16	80.9
scaffold414669	ENSTNIP00000016784	77.46	71	16	0	824	612	1641	1711	8e-17	80.9
C40082385	ENSTNIP00000021345	88.12	101	12	0	316	14	1	101	7e-57	194
scaffold175489	ENSTNIP00000014137	49.8	251	43	4	1138	386	212	379	4e-83	200
C38567279	ENSTNIP00000012930	82.76	58	2	1	37	210	316	365	2e-26	101
C40054513	ENSTNIP00000014444	84.51	71	9	1	453	665	158	226	4e-41	126
scaffold428462	ENSTNIP00000018433	67.39	138	13	1	773	1186	409	514	7e-51	184
C39491863	ENSTNIP00000009931	68.75	64	19	1	138	326	293	356	1e-24	96.7
C39725877	ENSTNIP00000019000	80	35	7	0	267	371	429	463	2e-25	67.8
C39713001	ENSTNIP00000015426	82.86	35	6	0	82	186	101	135	1e-12	61.2
C40154603	ENSTNIP00000019005	79.17	24	4	1	3	74	314	336	0.002	40
scaffold382296	ENSTNIP00000023052	77.19	57	11	1	484	320	261	317	2e-54	98.6
scaffold323182	ENSTNIP00000010786	81.25	32	6	0	100	5	389	420	0.008	35
scaffold68510	ENSTNIP00000010106	83.33	78	7	1	768	983	925	1002	7e-33	137
scaffold300270	ENSTNIP00000015257	59.46	37	15	0	177	67	322	358	9e-07	46.6
scaffold97570	ENSTNIP00000020391	90.91	55	5	0	344	508	3546	3600	5e-27	110
scaffold172233	ENSTNIP00000011804	81.25	48	9	0	753	610	419	466	4e-14	73.2
scaffold207673	ENSTNIP00000015178	85.37	41	6	0	182	60	78	118	2e-16	78.6
scaffold21291	ENSTNIP00000012715	91.3	46	4	0	768	905	213	258	4e-20	90.9
C39087465	ENSTNIP00000018395	93.55	31	2	0	112	20	179	209	2e-15	71.6
scaffold150151	ENSTNIP00000021926	64.53	296	17	3	3	821	165	395	1e-146	341
scaffold231909	ENSTNIP00000014024	87.8	41	5	0	2098	1976	397	437	5e-15	77.8
C38590207	ENSTNIP00000015415	94.83	58	3	0	34	207	273	330	9e-37	128
scaffold285285	ENSTNIP00000005764	87.18	39	5	0	166	50	284	322	2e-24	76.6
C39242406	ENSTNIP00000000248	87.32	71	9	0	215	3	39	109	2e-38	131
scaffold126192	ENSTNIP00000020654	97.62	42	1	0	1013	888	438	479	7e-19	87.4
C38660207	ENSTNIP00000012232	77.05	61	14	0	185	3	1031	1091	1e-07	48.1
scaffold193517	ENSTNIP00000004421	81.13	53	10	0	488	330	20	72	4e-25	94.4
scaffold141935	ENSTNIP00000018228	52.34	107	8	1	1	321	413	476	2e-25	108
C38860643	ENSTNIP00000015287	80.39	51	10	0	236	84	58	108	4e-23	89
scaffold426797	ENSTNIP00000014378	88.24	34	4	0	237	338	219	252	1e-11	64.7
C38705517	ENSTNIP00000013344	97.22	72	2	0	216	1	382	453	2e-43	149
scaffold145673	ENSTNIP00000016689	98.21	56	1	0	2995	3162	374	429	7e-48	113
C38996486	ENSTNIP00000013102	93.33	30	2	0	1	90	191	220	9e-13	60.8
scaffold292279	ENSTNIP00000010247	93.75	16	1	0	347	394	317	332	0.005	37.7
scaffold189537	ENSTNIP00000010989	93.59	78	5	0	610	377	443	520	3e-31	111
C40131617	ENSTNIP00000014395	85.71	28	4	0	11	94	142	169	6e-09	54.3
scaffold19257	ENSTNIP00000009163	71.93	57	4	2	361	531	474	518	3e-17	79.7
C38808409	ENSTNIP00000014024	100	73	0	0	221	3	26	98	1e-45	153
scaffold103916	ENSTNIP00000005384	84.81	79	12	0	696	460	292	370	3e-67	144
scaffold307682	ENSTNIP00000011518	95.74	47	2	0	235	375	127	173	6e-26	99.4
C39505603	ENSTNIP00000006529	84.62	26	4	0	261	338	1	26	6e-09	52.4
C39407293	ENSTNIP00000011130	95	40	2	0	190	309	57	96	9e-12	57.8
C39616839	ENSTNIP00000002983	80	50	10	0	151	2	1	50	5e-23	87.8
C40059039	ENSTNIP00000012933	92.35	170	12	1	49	558	34	202	2e-99	294
scaffold328424	ENSTNIP00000008774	59.26	54	18	2	209	367	89	139	8e-13	62.4
C38925197	ENSTNIP00000017191	88.24	17	2	0	1	51	218	234	0.0003	37.4
scaffold366468	ENSTNIP00000014332	86.96	23	3	0	117	185	1	23	7e-07	46.2
C39578231	ENSTNIP00000018458	84.85	66	10	0	31	228	79	144	8e-28	104
C39917277	ENSTNIP00000014890	92.11	38	3	0	307	194	6	43	2e-17	79.3
scaffold420736	ENSTNIP00000013949	94.23	52	3	0	640	485	229	280	5e-41	105
scaffold18453	ENSTNIP00000010814	64.23	123	3	1	207	575	108	189	1e-70	151
scaffold319383	ENSTNIP00000006909	89.1	211	22	1	632	3	59	269	8e-130	395
scaffold398060	ENSTNIP00000022658	100	22	0	0	90	155	1	22	2e-09	50.8
scaffold96703	ENSTNIP00000015649	77.78	36	8	0	47	154	92	127	4e-14	67
C39233934	ENSTNIP00000014685	93.98	83	5	0	283	35	1324	1406	5e-50	171
scaffold205513	ENSTNIP00000021074	63.83	94	4	1	1330	1049	260	323	3e-56	122
scaffold236391	ENSTNIP00000014694	71.82	110	4	1	30	359	406	488	8e-58	146
scaffold342650	ENSTNIP00000018213	90	60	6	0	308	129	57	116	3e-19	91.7
scaffold332331	ENSTNIP00000018309	71.15	52	13	1	158	3	177	226	1e-19	79.7
C39829739	ENSTNIP00000021926	92.92	113	8	0	2	340	523	635	5e-54	182
C39275172	ENSTNIP00000010971	87.5	80	10	0	41	280	433	512	3e-41	143
C39321489	ENSTNIP00000018213	86.21	58	8	0	49	222	140	197	2e-26	103
C39051353	ENSTNIP00000011673	96.47	85	3	0	4	258	111	195	7e-35	120
C39249534	ENSTNIP00000003956	81.82	44	8	0	172	41	227	270	8e-20	81.3
C39274756	ENSTNIP00000015258	95	60	3	0	59	238	268	327	5e-32	117
scaffold203139	ENSTNIP00000011354	91.3	23	2	0	60	128	79	101	0.0001	40
scaffold427824	ENSTNIP00000002768	97.83	46	1	0	374	237	56	101	5e-26	101
scaffold399508	ENSTNIP00000003239	98.1	105	2	0	3	317	76	180	1e-54	181
scaffold367430	ENSTNIP00000018737	88.89	18	2	0	572	519	339	356	0.002	37.7
C39676001	ENSTNIP00000020391	75.19	129	3	1	1	387	2836	2935	7e-56	190
[truncated: 1,546 more rows]

## Sheet: zebrafish
croaker sequence	Zebrafish protein	Percent identity	Alignment length	Number of mismatches	Number of gap opens	Start position in query	End position in query	Start position in target	End position in target	Evalue	Bit score
[truncated: 1,809 more rows]

[truncated: 1 more sheets: nr]
