# Supplementary material for: Gene map of large yellow croaker (Larimichthys crocea) provides insights into teleost genome evolution and conserved regions associated with growth
Source: Sci Rep. 2015 Dec 22;5:18661. doi: 10.1038/srep18661 (PMC4687042; doi:10.1038/srep18661)
Supplement: Supplementary Table 4 [file srep18661-s5.xls]

## Sheet: Sheet1
traits	linkage groups	region (cM)	LOD	marker	markers
				number
TW	9	61.8~71.2	4.6	3	scaffold342759_571, C38653519_66, C39918359_325
	12	54.6~69.2	4.4	21	scaffold177353_309,scaffold280812_73,scaffold284495_379,C38804757_57,scaffold150151_975,C39135508_110,scaffold120929_95,C39312501_256,C38432301_178,scaffold118908_354,scaffold68246_809,scaffold284495_251,scaffold150151_449,C39299009_212,C38804757_126,C39164681_190,scaffold68246_695,C38432301_100,scaffold150151_1336,C38693075_86,scaffold120929_91
	16	45.6~74.8	5.5	62	C39721697_89,scaffold420439_353,scaffold105687_170,C38534415_100,C39892767_271,scaffold105687_177,C39969503_350,C39721697_306,C39102313_122,scaffold253365_525,C39344873_95,scaffold69469_465,scaffold15365_349,scaffold93745_427,C39019551_149,scaffold24560_823,C39383565_191,C38708394_156,C39019551_221,C39492797_202,C40005691_499,scaffold149631_1506,scaffold160724_406,scaffold361973_159,scaffold38466…
TL	9	71.1~71.2	3.9	1	C39918359_325
	12	52.6~71.5	4.9	23	C39602387_81,scaffold177353_309,scaffold280812_73,scaffold284495_379,C38804757_57,C39135508_110,scaffold120929_95,C38432301_178,scaffold118908_354,scaffold68246_809,scaffold284495_251,scaffold150151_449,scaffold85090_266,C39299009_212,C38804757_126,C39164681_190,scaffold68246_695,C38432301_100,scaffold150151_1336,C38693075_86,scaffold120929_91,C39442801_233,C39312501_177
	16	47.6~52.6	4.4	7	C39892767_271,scaffold105687_177,C39969503_350,C39721697_306,C39102313_122,scaffold253365_525,C39344873_95
	16	66.3~74.8	5.4	25	C38961895_223,C38766673_134,C39443329_250,C39402607_90,scaffold229191_120,C38803015_69,C39407293_225,C39407293_237,scaffold118628_24,C39522889_236,C39041705_152,C39634625_349,scaffold188092_235,C39840365_214,C39840365_209,C38609043_96,C38707922_32,C39197801_161,scaffold199763_60,scaffold412512_495,scaffold421740_1070,scaffold54742_256,scaffold428052_270,C39856965_285,scaffold428052_298
TH	9	67.1~71.2	4.6	1	C39918359
	12	52.1~69.2	4.2	23	scaffold191380_76,C39602387_81,scaffold177353_309,scaffold28747_100,scaffold280812_73,scaffold284495_379,C38804757_57,scaffold150151_975,C39135508_110,scaffold120929_95,C38432301_178,scaffold118908_354,scaffold68246_809,scaffold284495_251,scaffold150151_449,C39299009_212,C38804757_126,C39164681_190,scaffold68246_695,scaffold150151_1336,C38693075_86,scaffold28747_86,scaffold120929_91
	16	50.1~50.2	3.7	1	C39721697_306
	16	69.5~74.8	4.7	11	scaffold188092_235,C39840365_214,C39840365_209,C38609043_96,C38707922_32,C39197801_161,scaffold199763_60,scaffold412512_495,scaffold428052_270,C39856965_285,scaffold428052_298
