# Supplementary material for: Gene map of large yellow croaker (Larimichthys crocea) provides insights into teleost genome evolution and conserved regions associated with growth
Source: Sci Rep. 2015 Dec 22;5:18661. doi: 10.1038/srep18661 (PMC4687042; doi:10.1038/srep18661)
Supplement: Supplementary Table 5 [file srep18661-s6.xls]

## Sheet: TW
linkage group	locatioin (cM)	scaffoldId	GENE NAME	GO_Cellular_Component	GO_Biological_Process	GO_Molecular_Function
9	71.211	C39918359	COL4A3BP	nucleoplasm(GO:0005654); mitochondrion(GO:0005739); endoplasmic reticulum membrane(GO:0005789); Golgi apparatus(GO:0005794); cytosol(GO:0005829); perinuclear region of cytoplasm(GO:0048471); endoplasmic reticulum(GO:0005783)	cell morphogenesis(GO:0000902); in utero embryonic development(GO:0001701); heart morphogenesis(GO:0003007); protein phosphorylation(GO:0006468); sphingolipid metabolic process(GO:0006665); ceramide metabolic process(GO:0006672); muscle contraction(GO:0006936); immune response(GO:0006955); endoplasmic reticulum organization(GO:0007029); signal transduction(GO:0007165); cell proliferation(GO:00082…	protein kinase activity(GO:0004672); protein binding(GO:0005515); ceramide transporter activity(GO:0035620); phosphatidylinositol-4-phosphate binding(GO:0070273); ceramide binding(GO:0097001); kinase activity(GO:0016301)
12	59.929	C39312501	ADD1	nucleus(GO:0005634); nucleoplasm(GO:0005654); cytosol(GO:0005829); plasma membrane(GO:0005886); focal adhesion(GO:0005925); F-actin capping protein complex(GO:0008290); postsynaptic density(GO:0014069); dendritic spine(GO:0043197); intermediate filament cytoskeleton(GO:0045111); perinuclear region of cytoplasm(GO:0048471)	cell morphogenesis(GO:0000902); in utero embryonic development(GO:0001701); cell volume homeostasis(GO:0006884); apoptotic process(GO:0006915); cellular component disassembly involved in execution phase of apoptosis(GO:0006921); programmed cell death(GO:0012501); hemoglobin metabolic process(GO:0020027); actin cytoskeleton organization(GO:0030036); erythrocyte differentiation(GO:0030218); endopla…	actin binding(GO:0003779); structural molecule activity(GO:0005198); protein binding(GO:0005515); calmodulin binding(GO:0005516); transcription factor binding(GO:0008134); spectrin binding(GO:0030507); T cell receptor binding(GO:0042608); protein homodimerization activity(GO:0042803); poly(A) RNA binding(GO:0044822); protein heterodimerization activity(GO:0046982); actin filament binding(GO:00510…
12	58.164	scaffold150151	CGD7_360
12	61.483	scaffold118908	DDX54
12	57.621	C38804757	HSPA5	nucleus(GO:0005634); mitochondrion(GO:0005739); endoplasmic reticulum(GO:0005783); endoplasmic reticulum lumen(GO:0005788); endoplasmic reticulum membrane(GO:0005789); smooth endoplasmic reticulum(GO:0005790); endoplasmic reticulum-Golgi intermediate compartment(GO:0005793); plasma membrane(GO:0005886); focal adhesion(GO:0005925); COP9 signalosome(GO:0008180); cell surface(GO:0009986); membrane(G…	platelet degranulation(GO:0002576); ER overload response(GO:0006983); activation of signaling protein activity involved in unfolded protein response(GO:0006987); blood coagulation(GO:0007596); cerebellum structural organization(GO:0021589); cerebellar Purkinje cell layer development(GO:0021680); substantia nigra development(GO:0021762); platelet activation(GO:0030168); positive regulation of cell…	glycoprotein binding(GO:0001948); calcium ion binding(GO:0005509); protein binding(GO:0005515); ATP binding(GO:0005524); ATPase activity(GO:0016887); enzyme binding(GO:0019899); protein domain specific binding(GO:0019904); ubiquitin protein ligase binding(GO:0031625); ribosome binding(GO:0043022); unfolded protein binding(GO:0051082); chaperone binding(GO:0051087); misfolded protein binding(GO:00…
12	60.932,62.551,62.551	C38432301,C39299009,C38693075	LMAN1	Golgi membrane(GO:0000139); endoplasmic reticulum membrane(GO:0005789); endoplasmic reticulum-Golgi intermediate compartment(GO:0005793); ER to Golgi transport vesicle membrane(GO:0012507); membrane(GO:0016020); integral component of membrane(GO:0016021); sarcomere(GO:0030017); endoplasmic reticulum-Golgi intermediate compartment membrane(GO:0033116); host cell perinuclear region of cytoplasm(GO:…	protein folding(GO:0006457); ER to Golgi vesicle-mediated transport(GO:0006888); endoplasmic reticulum organization(GO:0007029); Golgi organization(GO:0007030); blood coagulation(GO:0007596); positive regulation of organelle organization(GO:0010638); protein N-linked glycosylation via asparagine(GO:0018279); protein exit from endoplasmic reticulum(GO:0032527); early endosome to Golgi transport(GO…	protein binding(GO:0005515); mannose binding(GO:0005537); metal ion binding(GO:0046872); unfolded protein binding(GO:0051082); carbohydrate binding(GO:0030246); identical protein binding(GO:0042802)
12	63.272	C39164681	OAZ1		polyamine metabolic process(GO:0006595); negative regulation of catalytic activity(GO:0043086); positive regulation of protein catabolic process(GO:0045732); positive regulation of intracellular protein transport(GO:0090316); negative regulation of polyamine transmembrane transport(GO:1902268); polyamine biosynthetic process(GO:0006596)	ornithine decarboxylase inhibitor activity(GO:0008073); enzyme inhibitor activity(GO:0004857)
12	56.375	scaffold280812	RAB14	early endosome(GO:0005769); late endosome(GO:0005770); trans-Golgi network(GO:0005802); vesicle(GO:0031982); neuronal cell body(GO:0043025); synapse(GO:0045202); phagocytic vesicle(GO:0045335); recycling endosome(GO:0055037); intracellular(GO:0005622); cell(GO:0005623); cytoplasm(GO:0005737); lysosome(GO:0005764); lysosomal membrane(GO:0005765); endosome(GO:0005768); rough endoplasmic reticulum(G…	phagolysosome assembly(GO:0001845); Golgi to endosome transport(GO:0006895); protein transport(GO:0015031); vesicle-mediated transport(GO:0016192); endocytic recycling(GO:0032456); Rab protein signal transduction(GO:0032482); defense response to bacterium(GO:0042742); phagosome acidification(GO:0090383); transport(GO:0006810); intracellular protein transport(GO:0006886); small GTPase mediated sig…	GTPase activity(GO:0003924); GTP binding(GO:0005525); nucleotide binding(GO:0000166); glycoprotein binding(GO:0001948); protein binding(GO:0005515); GDP binding(GO:0019003); myosin V binding(GO:0031489)
12	49.213	scaffold177353	STARD7
12	56.456	scaffold284495	SURF4	Golgi membrane(GO:0000139); endoplasmic reticulum membrane(GO:0005789); endoplasmic reticulum-Golgi intermediate compartment(GO:0005793); integral component of membrane(GO:0016021); endoplasmic reticulum-Golgi intermediate compartment membrane(GO:0033116); endoplasmic reticulum(GO:0005783); Golgi apparatus(GO:0005794); membrane(GO:0016020)	Golgi organization(GO:0007030); positive regulation of organelle organization(GO:0010638); protein exit from endoplasmic reticulum(GO:0032527); early endosome to Golgi transport(GO:0034498); biological_process(GO:0008150)
16	72.944	scaffold421740	APOEB	extracellular region(GO:0005576); intermediate-density lipoprotein particle(GO:0034363); high-density lipoprotein particle(GO:0034364); chylomicron(GO:0042627); blood microparticle(GO:0072562)	cholesterol biosynthetic process(GO:0006695); cholesterol catabolic process(GO:0006707); transport(GO:0006810); lipid transport(GO:0006869); positive regulation of cholesterol esterification(GO:0010873); triglyceride catabolic process(GO:0019433); regulation of axon extension(GO:0030516); neuron projection regeneration(GO:0031102); regulation of cholesterol transport(GO:0032374); cholesterol effl…	beta-amyloid binding(GO:0001540); phospholipid binding(GO:0005543); lipid binding(GO:0008289); cholesterol binding(GO:0015485); cholesterol transporter activity(GO:0017127); low-density lipoprotein particle receptor binding(GO:0050750); phosphatidylcholine-sterol O-acyltransferase activator activity(GO:0060228); very-low-density lipoprotein particle receptor binding(GO:0070326)
16	57.528	C38708394	ATAD2
16	57.775	C39492797	ATP6V1C1	cytoplasm(GO:0005737); lysosomal membrane(GO:0005765); plasma membrane(GO:0005886); cytoplasmic vesicle(GO:0031410); proton-transporting V-type ATPase, V1 domain(GO:0033180); apical part of cell(GO:0045177); extracellular exosome(GO:0070062)	transport(GO:0006810); ion transport(GO:0006811); ATP hydrolysis coupled proton transport(GO:0015991); proton transport(GO:0015992); hydrogen ion transmembrane transport(GO:1902600)	hydrogen-exporting ATPase activity, phosphorylative mechanism(GO:0008553); hydrogen ion transmembrane transporter activity(GO:0015078)
16	70.777	C39197801	CD209
16	65.219	C38961895	CNOT3	cytoplasmic mRNA processing body(GO:0000932); nucleus(GO:0005634); cytosol(GO:0005829); CCR4-NOT complex(GO:0030014)	nuclear-transcribed mRNA catabolic process, deadenylation-dependent decay(GO:0000288); nuclear-transcribed mRNA poly(A) tail shortening(GO:0000289); trophectodermal cell differentiation(GO:0001829); transcription, DNA-templated(GO:0006351); regulation of transcription, DNA-templated(GO:0006355); regulation of translation(GO:0006417); gene expression(GO:0010467); gene silencing by RNA(GO:0031047);…
16	59.182	scaffold361973	CSNK2A1	nucleus(GO:0005634); cytosol(GO:0005829); plasma membrane(GO:0005886); Sin3 complex(GO:0016580); NuRD complex(GO:0016581); PcG protein complex(GO:0031519); cellular_component(GO:0005575)	mitotic cell cycle(GO:0000278); transcription, DNA-templated(GO:0006351); regulation of transcription, DNA-templated(GO:0006355); protein phosphorylation(GO:0006468); signal transduction(GO:0007165); axon guidance(GO:0007411); positive regulation of cell proliferation(GO:0008284); Wnt signaling pathway(GO:0016055); positive regulation of Wnt signaling pathway(GO:0030177); positive regulation of c…	protein serine/threonine kinase activity(GO:0004674); protein binding(GO:0005515); ATP binding(GO:0005524); protein N-terminus binding(GO:0047485); Hsp90 protein binding(GO:0051879); nucleotide binding(GO:0000166); protein kinase activity(GO:0004672); kinase activity(GO:0016301); transferase activity(GO:0016740); transferase activity, transferring phosphorus-containing groups(GO:0016772)
16	44.57,47.237,52.565	scaffold253365,C38534415,C39344873	CTNNB1	spindle pole(GO:0000922); nucleus(GO:0005634); nucleoplasm(GO:0005654); transcription factor complex(GO:0005667); nuclear euchromatin(GO:0005719); cytoplasm(GO:0005737); centrosome(GO:0005813); cytosol(GO:0005829); plasma membrane(GO:0005886); cell-cell junction(GO:0005911); adherens junction(GO:0005912); cell-cell adherens junction(GO:0005913); fascia adherens(GO:0005916); bicellular tight junct…	negative regulation of transcription from RNA polymerase II promoter(GO:0000122); embryonic axis specification(GO:0000578); patterning of blood vessels(GO:0001569); branching involved in ureteric bud morphogenesis(GO:0001658); in utero embryonic development(GO:0001701); gastrulation with mouth forming second(GO:0001702); cell fate specification(GO:0001708); endodermal cell fate commitment(GO:0001…	RNA polymerase II activating transcription factor binding(GO:0001102); double-stranded DNA binding(GO:0003690); sequence-specific DNA binding transcription factor activity(GO:0003700); transcription coactivator activity(GO:0003713); signal transducer activity(GO:0004871); protein binding(GO:0005515); protein C-terminus binding(GO:0008022); transcription factor binding(GO:0008134); enzyme binding(…
16	68.026	C39522889	FLAD1	cytoplasm(GO:0005737); mitochondrial matrix(GO:0005759); cytosol(GO:0005829); plasma membrane(GO:0005886)	FAD biosynthetic process(GO:0006747); vitamin metabolic process(GO:0006766); water-soluble vitamin metabolic process(GO:0006767); riboflavin metabolic process(GO:0006771); small molecule metabolic process(GO:0044281); metabolic process(GO:0008152)	FMN adenylyltransferase activity(GO:0003919); protein binding(GO:0005515); ATP binding(GO:0005524); nucleotide binding(GO:0000166); catalytic activity(GO:0003824); transferase activity(GO:0016740); nucleotidyltransferase activity(GO:0016779); nucleic acid binding(GO:0003676)
16	70.089	C38707922	GAPDH	nucleus(GO:0005634); cytoplasm(GO:0005737); cytosol(GO:0005829); cytoskeleton(GO:0005856); microtubule cytoskeleton(GO:0015630); GAIT complex(GO:0097452)	microtubule cytoskeleton organization(GO:0000226); glucose metabolic process(GO:0006006); glycolytic process(GO:0006096); apoptotic process(GO:0006915); peptidyl-cysteine S-trans-nitrosylation(GO:0035606); protein stabilization(GO:0050821); neuron apoptotic process(GO:0051402); oxidation-reduction process(GO:0055114); regulation of translation(GO:0006417)	glyceraldehyde-3-phosphate dehydrogenase (NAD+) (phosphorylating) activity(GO:0004365); microtubule binding(GO:0008017); oxidoreductase activity(GO:0016491); oxidoreductase activity, acting on the aldehyde or oxo group of donors, NAD or NADP as acceptor(GO:0016620); transferase activity(GO:0016740); peptidyl-cysteine S-nitrosylase activity(GO:0035605); NADP binding(GO:0050661); NAD binding(GO:005…
16	74.46	C39856965	GNL2	nucleus(GO:0005634); nucleolus(GO:0005730); membrane(GO:0016020)		nucleotide binding(GO:0000166); GTPase activity(GO:0003924); GTP binding(GO:0005525); poly(A) RNA binding(GO:0044822)
16	67.393	C39407293	GRL1	pre-autophagosomal structure(GO:0000407); autophagic vacuole membrane(GO:0000421); cytosol(GO:0005829); extrinsic component of membrane(GO:0019898)	autophagic vacuole assembly(GO:0000045); mitochondrion degradation(GO:0000422); autophagy(GO:0006914); nucleophagy(GO:0044804); membrane fusion(GO:0061025)	microtubule binding(GO:0008017); GABA receptor binding(GO:0050811)
16	58.587	scaffold384668	LOC103461080
16	69.556	C39840365	LOC104922235
16	46.058	scaffold420439	MRPL32	mitochondrial inner membrane(GO:0005743); mitochondrial ribosome(GO:0005761); large ribosomal subunit(GO:0015934); mitochondrion(GO:0005739); mitochondrial large ribosomal subunit(GO:0005762); ribosome(GO:0005840); ribonucleoprotein complex(GO:0030529)	translation(GO:0006412); organelle organization(GO:0006996); mitochondrial translation(GO:0032543); mitochondrial translational initiation(GO:0070124); mitochondrial translational elongation(GO:0070125); mitochondrial translational termination(GO:0070126)	structural constituent of ribosome(GO:0003735); poly(A) RNA binding(GO:0044822)
16	60.451	C39402607	NOL1
16	60.892	scaffold118215	NOP2			RNA binding(GO:0003723); methyltransferase activity(GO:0008168); S-adenosylmethionine-dependent methyltransferase activity(GO:0008757)
16	60.207	scaffold425319	PRPF3	nucleus(GO:0005634); nucleoplasm(GO:0005654); spliceosomal complex(GO:0005681); cytoplasm(GO:0005737); Cajal body(GO:0015030); nuclear speck(GO:0016607); U4/U6 x U5 tri-snRNP complex(GO:0046540); cellular_component(GO:0005575)	spliceosomal tri-snRNP complex assembly(GO:0000244); RNA splicing, via transesterification reactions(GO:0000375); mRNA splicing, via spliceosome(GO:0000398); mRNA processing(GO:0006397); RNA splicing(GO:0008380); biological_process(GO:0008150)	protein binding(GO:0005515); identical protein binding(GO:0042802); poly(A) RNA binding(GO:0044822); molecular_function(GO:0003674)
16	53.397	scaffold15365	RAD21	chromosome, centromeric region(GO:0000775); chromatin(GO:0000785); nucleoplasm(GO:0005654); chromosome(GO:0005694); cytosol(GO:0005829); cohesin complex(GO:0008278); membrane(GO:0016020); nuclear meiotic cohesin complex(GO:0034991); nuclear chromosome(GO:0000228); condensed nuclear chromosome(GO:0000794); nucleus(GO:0005634)	mitotic cell cycle(GO:0000278); double-strand break repair(GO:0006302); DNA recombination(GO:0006310); regulation of transcription from RNA polymerase II promoter(GO:0006357); apoptotic process(GO:0006915); chromosome segregation(GO:0007059); mitotic nuclear division(GO:0007067); reciprocal meiotic recombination(GO:0007131); protein sumoylation(GO:0016925); post-translational protein modification…	protein binding(GO:0005515); RNA polymerase II transcription regulatory region sequence-specific DNA binding transcription factor activity involved in positive regulation of transcription(GO:0001228); sequence-specific DNA binding(GO:0043565)
16	53.383,56.95	C39019551,scaffold69469	RCC1	nuclear chromatin(GO:0000790); condensed nuclear chromosome(GO:0000794); nucleus(GO:0005634); nucleoplasm(GO:0005654); cytoplasm(GO:0005737); nuclear membrane(GO:0031965); cellular_component(GO:0005575)	G1/S transition of mitotic cell cycle(GO:0000082); mitotic spindle organization(GO:0007052); chromosome segregation(GO:0007059); mitotic nuclear division(GO:0007067); regulation of mitotic nuclear division(GO:0007088); viral process(GO:0016032); positive regulation of GTPase activity(GO:0043547); spindle assembly(GO:0051225); cell division(GO:0051301); biological_process(GO:0008150)	chromatin binding(GO:0003682); Ran guanyl-nucleotide exchange factor activity(GO:0005087); protein binding(GO:0005515); nucleosomal DNA binding(GO:0031492); histone binding(GO:0042393)
16	62.87,64.998	scaffold206959,C39099725	RPS9	nuclear chromosome(GO:0000228); nucleolus(GO:0005730); cytoplasm(GO:0005737); cytosol(GO:0005829); ribosome(GO:0005840); cytosolic small ribosomal subunit(GO:0022627); intracellular(GO:0005622); small ribosomal subunit(GO:0015935); ribonucleoprotein complex(GO:0030529)	mitotic spindle elongation(GO:0000022); translation(GO:0006412); mitotic spindle organization(GO:0007052); positive regulation of translational fidelity(GO:0045903)	structural constituent of ribosome(GO:0003735); rRNA binding(GO:0019843); RNA binding(GO:0003723)
16	47.617	C39892767	SDHA	mitochondrion(GO:0005739); mitochondrial inner membrane(GO:0005743); mitochondrial respiratory chain complex II, succinate dehydrogenase complex (ubiquinone)(GO:0005749); membrane(GO:0016020)	tricarboxylic acid cycle(GO:0006099); succinate metabolic process(GO:0006105); nervous system development(GO:0007399); respiratory electron transport chain(GO:0022904); cellular metabolic process(GO:0044237); small molecule metabolic process(GO:0044281); oxidation-reduction process(GO:0055114); transport(GO:0006810); electron transport chain(GO:0022900)	succinate dehydrogenase activity(GO:0000104); protein binding(GO:0005515); succinate dehydrogenase (ubiquinone) activity(GO:0008177); flavin adenine dinucleotide binding(GO:0050660); oxidoreductase activity(GO:0016491); oxidoreductase activity, acting on the CH-CH group of donors(GO:0016627)
16	48.962	scaffold412512	SI:CH211-154O6.6
16	66.533	C38766673	SI:CH211-69G19.2
16	58.873	scaffold149631	SKAP2
16	59.132	scaffold160724	TAX1BP1	cytosol(GO:0005829); extracellular exosome(GO:0070062)	apoptotic process(GO:0006915); negative regulation of NF-kappaB transcription factor activity(GO:0032088); negative regulation of type I interferon production(GO:0032480); negative regulation of apoptotic process(GO:0043066); innate immune response(GO:0045087)	protein binding(GO:0005515); kinase binding(GO:0019900); metal ion binding(GO:0046872)
16	69.85	C38609043	TDH3
16	62.791	C39522987	TPI1	extracellular space(GO:0005615); nucleus(GO:0005634); cytosol(GO:0005829); extracellular exosome(GO:0070062)	carbohydrate metabolic process(GO:0005975); glucose metabolic process(GO:0006006); gluconeogenesis(GO:0006094); pentose-phosphate shunt(GO:0006098); multicellular organismal development(GO:0007275); small molecule metabolic process(GO:0044281); canonical glycolysis(GO:0061621); glycolytic process(GO:0006096); metabolic process(GO:0008152); embryo development(GO:0009790); glyceraldehyde-3-phosphat…	triose-phosphate isomerase activity(GO:0004807); protein binding(GO:0005515); ubiquitin protein ligase binding(GO:0031625); catalytic activity(GO:0003824); isomerase activity(GO:0016853)
16	60.988	scaffold375238	U2AF2	Prp19 complex(GO:0000974); nucleoplasm(GO:0005654); spliceosomal complex(GO:0005681); nuclear speck(GO:0016607); nucleus(GO:0005634)	mRNA splicing, via spliceosome(GO:0000398); transcription from RNA polymerase II promoter(GO:0006366); termination of RNA polymerase II transcription(GO:0006369); mRNA processing(GO:0006397); mRNA export from nucleus(GO:0006406); RNA splicing(GO:0008380); gene expression(GO:0010467); mRNA 3'-end processing(GO:0031124); positive regulation of RNA splicing(GO:0033120); negative regulation of mRNA s…	nucleotide binding(GO:0000166); protein binding(GO:0005515); enzyme binding(GO:0019899); poly(A) RNA binding(GO:0044822); C2H2 zinc finger domain binding(GO:0070742); nucleic acid binding(GO:0003676); RNA binding(GO:0003723)
16	55.463	C38609827	UPP1		nucleoside metabolic process(GO:0009116); nucleotide catabolic process(GO:0009166); UMP salvage(GO:0044206)	catalytic activity(GO:0003824); uridine phosphorylase activity(GO:0004850); transferase activity(GO:0016740); transferase activity, transferring glycosyl groups(GO:0016757); transferase activity, transferring pentosyl groups(GO:0016763)
16	60.244	C39266676	UPP2	cytosol(GO:0005829); type III intermediate filament(GO:0045098); cytoplasm(GO:0005737)	pyrimidine nucleobase metabolic process(GO:0006206); nucleoside metabolic process(GO:0009116); nucleotide catabolic process(GO:0009166); pyrimidine nucleoside salvage(GO:0043097); UMP salvage(GO:0044206); small molecule metabolic process(GO:0044281); uridine metabolic process(GO:0046108); pyrimidine nucleoside catabolic process(GO:0046135); nucleobase-containing small molecule metabolic process(G…	uridine phosphorylase activity(GO:0004850); protein binding(GO:0005515); catalytic activity(GO:0003824); transferase activity(GO:0016740); transferase activity, transferring glycosyl groups(GO:0016757); transferase activity, transferring pentosyl groups(GO:0016763)
16	66.669,68.201,69.048,70.917	C39443329,C39634625,C39041705,scaffold199763	VARS	mitochondrion(GO:0005739); cytosol(GO:0005829)	tRNA aminoacylation for protein translation(GO:0006418); valyl-tRNA aminoacylation(GO:0006438); regulation of translational fidelity(GO:0006450); gene expression(GO:0010467); translation(GO:0006412)	aminoacyl-tRNA editing activity(GO:0002161); valine-tRNA ligase activity(GO:0004832); protein binding(GO:0005515); ATP binding(GO:0005524); nucleotide binding(GO:0000166); aminoacyl-tRNA ligase activity(GO:0004812); ligase activity(GO:0016874)

## Sheet: TL
linkage group	locatioin (cM)	scaffoldId	GENE NAME	GO_CC	GO_BP	GO_MF
9	71.211	C39918359	COL4A3BP	nucleoplasm(GO:0005654); mitochondrion(GO:0005739); endoplasmic reticulum membrane(GO:0005789); Golgi apparatus(GO:0005794); cytosol(GO:0005829); perinuclear region of cytoplasm(GO:0048471); endoplasmic reticulum(GO:0005783)	cell morphogenesis(GO:0000902); in utero embryonic development(GO:0001701); heart morphogenesis(GO:0003007); protein phosphorylation(GO:0006468); sphingolipid metabolic process(GO:0006665); ceramide metabolic process(GO:0006672); muscle contraction(GO:0006936); immune response(GO:0006955); endoplasmic reticulum organization(GO:0007029); signal transduction(GO:0007165); cell proliferation(GO:00082…	protein kinase activity(GO:0004672); protein binding(GO:0005515); ceramide transporter activity(GO:0035620); phosphatidylinositol-4-phosphate binding(GO:0070273); ceramide binding(GO:0097001); kinase activity(GO:0016301)
12	59.929	C39312501	ADD1	nucleus(GO:0005634); nucleoplasm(GO:0005654); cytosol(GO:0005829); plasma membrane(GO:0005886); focal adhesion(GO:0005925); F-actin capping protein complex(GO:0008290); postsynaptic density(GO:0014069); dendritic spine(GO:0043197); intermediate filament cytoskeleton(GO:0045111); perinuclear region of cytoplasm(GO:0048471)	cell morphogenesis(GO:0000902); in utero embryonic development(GO:0001701); cell volume homeostasis(GO:0006884); apoptotic process(GO:0006915); cellular component disassembly involved in execution phase of apoptosis(GO:0006921); programmed cell death(GO:0012501); hemoglobin metabolic process(GO:0020027); actin cytoskeleton organization(GO:0030036); erythrocyte differentiation(GO:0030218); endopla…	actin binding(GO:0003779); structural molecule activity(GO:0005198); protein binding(GO:0005515); calmodulin binding(GO:0005516); transcription factor binding(GO:0008134); spectrin binding(GO:0030507); T cell receptor binding(GO:0042608); protein homodimerization activity(GO:0042803); poly(A) RNA binding(GO:0044822); protein heterodimerization activity(GO:0046982); actin filament binding(GO:00510…
12	58.164	scaffold150151	CGD7_360
12	61.483	scaffold118908	DDX54
12	57.621	C38804757	HSPA5	nucleus(GO:0005634); mitochondrion(GO:0005739); endoplasmic reticulum(GO:0005783); endoplasmic reticulum lumen(GO:0005788); endoplasmic reticulum membrane(GO:0005789); smooth endoplasmic reticulum(GO:0005790); endoplasmic reticulum-Golgi intermediate compartment(GO:0005793); plasma membrane(GO:0005886); focal adhesion(GO:0005925); COP9 signalosome(GO:0008180); cell surface(GO:0009986); membrane(G…	platelet degranulation(GO:0002576); ER overload response(GO:0006983); activation of signaling protein activity involved in unfolded protein response(GO:0006987); blood coagulation(GO:0007596); cerebellum structural organization(GO:0021589); cerebellar Purkinje cell layer development(GO:0021680); substantia nigra development(GO:0021762); platelet activation(GO:0030168); positive regulation of cell…	glycoprotein binding(GO:0001948); calcium ion binding(GO:0005509); protein binding(GO:0005515); ATP binding(GO:0005524); ATPase activity(GO:0016887); enzyme binding(GO:0019899); protein domain specific binding(GO:0019904); ubiquitin protein ligase binding(GO:0031625); ribosome binding(GO:0043022); unfolded protein binding(GO:0051082); chaperone binding(GO:0051087); misfolded protein binding(GO:00…
12	60.932,62.551,65.406	C38432301,C39299009,C38693075	LMAN1	intracellular(GO:0005622); cell(GO:0005623); cytoplasm(GO:0005737); endoplasmic reticulum(GO:0005783); endoplasmic reticulum-Golgi intermediate compartment(GO:0005793); Golgi apparatus(GO:0005794); membrane(GO:0016020); integral component of membrane(GO:0016021); sarcomere(GO:0030017); ER to Golgi transport vesicle(GO:0030134); intracellular membrane-bounded organelle(GO:0043231); host cell perin…	transport(GO:0006810); ER to Golgi vesicle-mediated transport(GO:0006888); endoplasmic reticulum organization(GO:0007029); Golgi organization(GO:0007030); positive regulation of organelle organization(GO:0010638); protein transport(GO:0015031); vesicle-mediated transport(GO:0016192); protein exit from endoplasmic reticulum(GO:0032527); early endosome to Golgi transport(GO:0034498)	carbohydrate binding(GO:0030246); identical protein binding(GO:0042802); metal ion binding(GO:0046872); calcium ion binding(GO:0005509); mannose binding(GO:0005537)
12	63.272	C39164681	OAZ1		polyamine metabolic process(GO:0006595); negative regulation of catalytic activity(GO:0043086); positive regulation of protein catabolic process(GO:0045732); positive regulation of intracellular protein transport(GO:0090316); negative regulation of polyamine transmembrane transport(GO:1902268); polyamine biosynthetic process(GO:0006596)	ornithine decarboxylase inhibitor activity(GO:0008073); enzyme inhibitor activity(GO:0004857)
12	56.375	scaffold280812	RAB14	early endosome(GO:0005769); late endosome(GO:0005770); trans-Golgi network(GO:0005802); vesicle(GO:0031982); neuronal cell body(GO:0043025); synapse(GO:0045202); phagocytic vesicle(GO:0045335); recycling endosome(GO:0055037); intracellular(GO:0005622); cell(GO:0005623); cytoplasm(GO:0005737); lysosome(GO:0005764); lysosomal membrane(GO:0005765); endosome(GO:0005768); rough endoplasmic reticulum(G…	phagolysosome assembly(GO:0001845); Golgi to endosome transport(GO:0006895); protein transport(GO:0015031); vesicle-mediated transport(GO:0016192); endocytic recycling(GO:0032456); Rab protein signal transduction(GO:0032482); defense response to bacterium(GO:0042742); phagosome acidification(GO:0090383); transport(GO:0006810); intracellular protein transport(GO:0006886); small GTPase mediated sig…	GTPase activity(GO:0003924); GTP binding(GO:0005525); nucleotide binding(GO:0000166); glycoprotein binding(GO:0001948); protein binding(GO:0005515); GDP binding(GO:0019003); myosin V binding(GO:0031489)
12	49.213	scaffold177353	STARD7
12	56.456	scaffold284495	SURF4	Golgi membrane(GO:0000139); endoplasmic reticulum membrane(GO:0005789); endoplasmic reticulum-Golgi intermediate compartment(GO:0005793); integral component of membrane(GO:0016021); endoplasmic reticulum-Golgi intermediate compartment membrane(GO:0033116); endoplasmic reticulum(GO:0005783); Golgi apparatus(GO:0005794); membrane(GO:0016020)	Golgi organization(GO:0007030); positive regulation of organelle organization(GO:0010638); protein exit from endoplasmic reticulum(GO:0032527); early endosome to Golgi transport(GO:0034498); biological_process(GO:0008150)
16	72.944	scaffold421740	APOEB	extracellular region(GO:0005576); intermediate-density lipoprotein particle(GO:0034363); high-density lipoprotein particle(GO:0034364); chylomicron(GO:0042627); blood microparticle(GO:0072562)	cholesterol biosynthetic process(GO:0006695); cholesterol catabolic process(GO:0006707); transport(GO:0006810); lipid transport(GO:0006869); positive regulation of cholesterol esterification(GO:0010873); triglyceride catabolic process(GO:0019433); regulation of axon extension(GO:0030516); neuron projection regeneration(GO:0031102); regulation of cholesterol transport(GO:0032374); cholesterol effl…	beta-amyloid binding(GO:0001540); phospholipid binding(GO:0005543); lipid binding(GO:0008289); cholesterol binding(GO:0015485); cholesterol transporter activity(GO:0017127); low-density lipoprotein particle receptor binding(GO:0050750); phosphatidylcholine-sterol O-acyltransferase activator activity(GO:0060228); very-low-density lipoprotein particle receptor binding(GO:0070326)
16	70.777	C39197801	CD209
16	65.219	C38961895	CNOT3	cytoplasmic mRNA processing body(GO:0000932); nucleus(GO:0005634); cytosol(GO:0005829); CCR4-NOT complex(GO:0030014)	nuclear-transcribed mRNA catabolic process, deadenylation-dependent decay(GO:0000288); nuclear-transcribed mRNA poly(A) tail shortening(GO:0000289); trophectodermal cell differentiation(GO:0001829); transcription, DNA-templated(GO:0006351); regulation of transcription, DNA-templated(GO:0006355); regulation of translation(GO:0006417); gene expression(GO:0010467); gene silencing by RNA(GO:0031047);…
16	52.565,44.57	C39344873,scaffold253365	CTNNB1	spindle pole(GO:0000922); nucleus(GO:0005634); nucleoplasm(GO:0005654); transcription factor complex(GO:0005667); nuclear euchromatin(GO:0005719); cytoplasm(GO:0005737); centrosome(GO:0005813); cytosol(GO:0005829); plasma membrane(GO:0005886); cell-cell junction(GO:0005911); adherens junction(GO:0005912); cell-cell adherens junction(GO:0005913); fascia adherens(GO:0005916); bicellular tight junct…	negative regulation of transcription from RNA polymerase II promoter(GO:0000122); embryonic axis specification(GO:0000578); patterning of blood vessels(GO:0001569); branching involved in ureteric bud morphogenesis(GO:0001658); in utero embryonic development(GO:0001701); gastrulation with mouth forming second(GO:0001702); cell fate specification(GO:0001708); endodermal cell fate commitment(GO:0001…	RNA polymerase II activating transcription factor binding(GO:0001102); double-stranded DNA binding(GO:0003690); sequence-specific DNA binding transcription factor activity(GO:0003700); transcription coactivator activity(GO:0003713); signal transducer activity(GO:0004871); protein binding(GO:0005515); protein C-terminus binding(GO:0008022); transcription factor binding(GO:0008134); enzyme binding(…
16	68.026	C39522889	FLAD1	cytoplasm(GO:0005737); mitochondrial matrix(GO:0005759); cytosol(GO:0005829); plasma membrane(GO:0005886)	FAD biosynthetic process(GO:0006747); vitamin metabolic process(GO:0006766); water-soluble vitamin metabolic process(GO:0006767); riboflavin metabolic process(GO:0006771); small molecule metabolic process(GO:0044281); metabolic process(GO:0008152)	FMN adenylyltransferase activity(GO:0003919); protein binding(GO:0005515); ATP binding(GO:0005524); nucleotide binding(GO:0000166); catalytic activity(GO:0003824); transferase activity(GO:0016740); nucleotidyltransferase activity(GO:0016779); nucleic acid binding(GO:0003676)
16	70.089	C38707922	GAPDH	nucleus(GO:0005634); cytoplasm(GO:0005737); cytosol(GO:0005829); cytoskeleton(GO:0005856); microtubule cytoskeleton(GO:0015630); GAIT complex(GO:0097452)	microtubule cytoskeleton organization(GO:0000226); glucose metabolic process(GO:0006006); glycolytic process(GO:0006096); apoptotic process(GO:0006915); peptidyl-cysteine S-trans-nitrosylation(GO:0035606); protein stabilization(GO:0050821); neuron apoptotic process(GO:0051402); oxidation-reduction process(GO:0055114); regulation of translation(GO:0006417)	glyceraldehyde-3-phosphate dehydrogenase (NAD+) (phosphorylating) activity(GO:0004365); microtubule binding(GO:0008017); oxidoreductase activity(GO:0016491); oxidoreductase activity, acting on the aldehyde or oxo group of donors, NAD or NADP as acceptor(GO:0016620); transferase activity(GO:0016740); peptidyl-cysteine S-nitrosylase activity(GO:0035605); NADP binding(GO:0050661); NAD binding(GO:005…
16	74.46	C39856965	GNL2	nucleus(GO:0005634); nucleolus(GO:0005730); membrane(GO:0016020)		nucleotide binding(GO:0000166); GTPase activity(GO:0003924); GTP binding(GO:0005525); poly(A) RNA binding(GO:0044822)
16	67.393	C39407293	GRL1	pre-autophagosomal structure(GO:0000407); autophagic vacuole membrane(GO:0000421); cytosol(GO:0005829); extrinsic component of membrane(GO:0019898)	autophagic vacuole assembly(GO:0000045); mitochondrion degradation(GO:0000422); autophagy(GO:0006914); nucleophagy(GO:0044804); membrane fusion(GO:0061025)	microtubule binding(GO:0008017); GABA receptor binding(GO:0050811)
16	69.556	C39840365	LOC104922235
16	60.451	C39402607	NOL1
16	47.617	C39892767	SDHA	mitochondrion(GO:0005739); mitochondrial inner membrane(GO:0005743); mitochondrial respiratory chain complex II, succinate dehydrogenase complex (ubiquinone)(GO:0005749); membrane(GO:0016020)	tricarboxylic acid cycle(GO:0006099); succinate metabolic process(GO:0006105); nervous system development(GO:0007399); respiratory electron transport chain(GO:0022904); cellular metabolic process(GO:0044237); small molecule metabolic process(GO:0044281); oxidation-reduction process(GO:0055114); transport(GO:0006810); electron transport chain(GO:0022900)	succinate dehydrogenase activity(GO:0000104); protein binding(GO:0005515); succinate dehydrogenase (ubiquinone) activity(GO:0008177); flavin adenine dinucleotide binding(GO:0050660); oxidoreductase activity(GO:0016491); oxidoreductase activity, acting on the CH-CH group of donors(GO:0016627)
16	48.962	scaffold412512	SI:CH211-154O6.6
16	66.533	C38766673	SI:CH211-69G19.2
16	69.85	C38609043	TDH3
16	66.669,68.201,69.048,70.917	C39443329,C39041705,C39634625,scaffold199763	VARS	mitochondrion(GO:0005739); cytosol(GO:0005829)	tRNA aminoacylation for protein translation(GO:0006418); valyl-tRNA aminoacylation(GO:0006438); regulation of translational fidelity(GO:0006450); gene expression(GO:0010467); translation(GO:0006412)	aminoacyl-tRNA editing activity(GO:0002161); valine-tRNA ligase activity(GO:0004832); protein binding(GO:0005515); ATP binding(GO:0005524); nucleotide binding(GO:0000166); aminoacyl-tRNA ligase activity(GO:0004812); ligase activity(GO:0016874)

## Sheet: TH
linkage group	locatioin (cM)	scaffoldId	GENE NAME	GO_CC	GO_BP	GO_MF
12	52.155	scaffold191380	ANXA4	nucleus(GO:0005634); cytoplasm(GO:0005737); plasma membrane(GO:0005886); cell surface(GO:0009986); vesicle membrane(GO:0012506); nuclear membrane(GO:0031965); perinuclear region of cytoplasm(GO:0048471); extracellular exosome(GO:0070062); apical plasma membrane(GO:0016324); cytosol(GO:0005829); membrane(GO:0016020); chromaffin granule membrane(GO:0042584)	regulation of transcription from RNA polymerase II promoter(GO:0006357); signal transduction(GO:0007165); epithelial cell differentiation(GO:0030855); negative regulation of NF-kappaB transcription factor activity(GO:0032088); negative regulation of apoptotic process(GO:0043066); negative regulation of catalytic activity(GO:0043086); negative regulation of interleukin-8 secretion(GO:2000483); kid…	phospholipase inhibitor activity(GO:0004859); calcium ion binding(GO:0005509); calcium-dependent phospholipid binding(GO:0005544); identical protein binding(GO:0042802); calcium-dependent protein binding(GO:0048306); NF-kappaB binding(GO:0051059); heparin binding(GO:0008201); carbohydrate binding(GO:0030246); chondroitin sulfate binding(GO:0035374)
16	70.777	C39197801	CD209
12	58.164	scaffold150151	CGD7_360
9	71.211	C39918359	COL4A3BP	nucleoplasm(GO:0005654); mitochondrion(GO:0005739); endoplasmic reticulum membrane(GO:0005789); Golgi apparatus(GO:0005794); cytosol(GO:0005829); perinuclear region of cytoplasm(GO:0048471); endoplasmic reticulum(GO:0005783)	cell morphogenesis(GO:0000902); in utero embryonic development(GO:0001701); heart morphogenesis(GO:0003007); protein phosphorylation(GO:0006468); sphingolipid metabolic process(GO:0006665); ceramide metabolic process(GO:0006672); muscle contraction(GO:0006936); immune response(GO:0006955); endoplasmic reticulum organization(GO:0007029); signal transduction(GO:0007165); cell proliferation(GO:00082…	protein kinase activity(GO:0004672); protein binding(GO:0005515); ceramide transporter activity(GO:0035620); phosphatidylinositol-4-phosphate binding(GO:0070273); ceramide binding(GO:0097001); kinase activity(GO:0016301)
12	61.483	scaffold118908	DDX54
16	70.089	C38707922	GAPDH	nucleus(GO:0005634); cytoplasm(GO:0005737); cytosol(GO:0005829); cytoskeleton(GO:0005856); microtubule cytoskeleton(GO:0015630); GAIT complex(GO:0097452)	microtubule cytoskeleton organization(GO:0000226); glucose metabolic process(GO:0006006); glycolytic process(GO:0006096); apoptotic process(GO:0006915); peptidyl-cysteine S-trans-nitrosylation(GO:0035606); protein stabilization(GO:0050821); neuron apoptotic process(GO:0051402); oxidation-reduction process(GO:0055114); regulation of translation(GO:0006417)	glyceraldehyde-3-phosphate dehydrogenase (NAD+) (phosphorylating) activity(GO:0004365); microtubule binding(GO:0008017); oxidoreductase activity(GO:0016491); oxidoreductase activity, acting on the aldehyde or oxo group of donors, NAD or NADP as acceptor(GO:0016620); transferase activity(GO:0016740); peptidyl-cysteine S-nitrosylase activity(GO:0035605); NADP binding(GO:0050661); NAD binding(GO:005…
16	74.46	C39856965	GNL2	nucleus(GO:0005634); nucleolus(GO:0005730); membrane(GO:0016020)		nucleotide binding(GO:0000166); GTPase activity(GO:0003924); GTP binding(GO:0005525); poly(A) RNA binding(GO:0044822)
12	57.621	C38804757	HSPA5	nucleus(GO:0005634); mitochondrion(GO:0005739); endoplasmic reticulum(GO:0005783); endoplasmic reticulum lumen(GO:0005788); endoplasmic reticulum membrane(GO:0005789); smooth endoplasmic reticulum(GO:0005790); endoplasmic reticulum-Golgi intermediate compartment(GO:0005793); plasma membrane(GO:0005886); focal adhesion(GO:0005925); COP9 signalosome(GO:0008180); cell surface(GO:0009986); membrane(G…	platelet degranulation(GO:0002576); ER overload response(GO:0006983); activation of signaling protein activity involved in unfolded protein response(GO:0006987); blood coagulation(GO:0007596); cerebellum structural organization(GO:0021589); cerebellar Purkinje cell layer development(GO:0021680); substantia nigra development(GO:0021762); platelet activation(GO:0030168); positive regulation of cell…	glycoprotein binding(GO:0001948); calcium ion binding(GO:0005509); protein binding(GO:0005515); ATP binding(GO:0005524); ATPase activity(GO:0016887); enzyme binding(GO:0019899); protein domain specific binding(GO:0019904); ubiquitin protein ligase binding(GO:0031625); ribosome binding(GO:0043022); unfolded protein binding(GO:0051082); chaperone binding(GO:0051087); misfolded protein binding(GO:00…
12	60.932,62.551,65.406	C38432301,C39299009,C38693075	LMAN1	intracellular(GO:0005622); cell(GO:0005623); cytoplasm(GO:0005737); endoplasmic reticulum(GO:0005783); endoplasmic reticulum-Golgi intermediate compartment(GO:0005793); Golgi apparatus(GO:0005794); membrane(GO:0016020); integral component of membrane(GO:0016021); sarcomere(GO:0030017); ER to Golgi transport vesicle(GO:0030134); intracellular membrane-bounded organelle(GO:0043231); host cell perin…	transport(GO:0006810); ER to Golgi vesicle-mediated transport(GO:0006888); endoplasmic reticulum organization(GO:0007029); Golgi organization(GO:0007030); positive regulation of organelle organization(GO:0010638); protein transport(GO:0015031); vesicle-mediated transport(GO:0016192); protein exit from endoplasmic reticulum(GO:0032527); early endosome to Golgi transport(GO:0034498)	carbohydrate binding(GO:0030246); identical protein binding(GO:0042802); metal ion binding(GO:0046872); calcium ion binding(GO:0005509); mannose binding(GO:0005537)
16	69.556	C39840365	LOC104922235
12	55.672	scaffold28747	NUP155	nuclear pore(GO:0005643)
12	63.272	C39164681	OAZ1		polyamine metabolic process(GO:0006595); negative regulation of catalytic activity(GO:0043086); positive regulation of protein catabolic process(GO:0045732); positive regulation of intracellular protein transport(GO:0090316); negative regulation of polyamine transmembrane transport(GO:1902268); polyamine biosynthetic process(GO:0006596)	ornithine decarboxylase inhibitor activity(GO:0008073); enzyme inhibitor activity(GO:0004857)
12	56.375	scaffold280812	RAB14	early endosome(GO:0005769); late endosome(GO:0005770); trans-Golgi network(GO:0005802); vesicle(GO:0031982); neuronal cell body(GO:0043025); synapse(GO:0045202); phagocytic vesicle(GO:0045335); recycling endosome(GO:0055037); intracellular(GO:0005622); cell(GO:0005623); cytoplasm(GO:0005737); lysosome(GO:0005764); lysosomal membrane(GO:0005765); endosome(GO:0005768); rough endoplasmic reticulum(G…	phagolysosome assembly(GO:0001845); Golgi to endosome transport(GO:0006895); protein transport(GO:0015031); vesicle-mediated transport(GO:0016192); endocytic recycling(GO:0032456); Rab protein signal transduction(GO:0032482); defense response to bacterium(GO:0042742); phagosome acidification(GO:0090383); transport(GO:0006810); intracellular protein transport(GO:0006886); small GTPase mediated sig…	GTPase activity(GO:0003924); GTP binding(GO:0005525); nucleotide binding(GO:0000166); glycoprotein binding(GO:0001948); protein binding(GO:0005515); GDP binding(GO:0019003); myosin V binding(GO:0031489)
16	48.962	scaffold412512	SI:CH211-154O6.6
12	49.213	scaffold177353	STARD7
12	56.456	scaffold284495	SURF4	Golgi membrane(GO:0000139); endoplasmic reticulum membrane(GO:0005789); endoplasmic reticulum-Golgi intermediate compartment(GO:0005793); integral component of membrane(GO:0016021); endoplasmic reticulum-Golgi intermediate compartment membrane(GO:0033116); endoplasmic reticulum(GO:0005783); Golgi apparatus(GO:0005794); membrane(GO:0016020)	Golgi organization(GO:0007030); positive regulation of organelle organization(GO:0010638); protein exit from endoplasmic reticulum(GO:0032527); early endosome to Golgi transport(GO:0034498); biological_process(GO:0008150)
16	69.85	C38609043	TDH3
16	70.917	scaffold199763	VARS	mitochondrion(GO:0005739); cytosol(GO:0005829)	tRNA aminoacylation for protein translation(GO:0006418); valyl-tRNA aminoacylation(GO:0006438); regulation of translational fidelity(GO:0006450); gene expression(GO:0010467); translation(GO:0006412)	aminoacyl-tRNA editing activity(GO:0002161); valine-tRNA ligase activity(GO:0004832); protein binding(GO:0005515); ATP binding(GO:0005524); nucleotide binding(GO:0000166); aminoacyl-tRNA ligase activity(GO:0004812); ligase activity(GO:0016874)
